# Supplementary material for: Pan-Cancer Analysis, Reveals COVID-19-Related BSG as a Novel Marker for Treatment and Identification of Multiple Human Cancers
Source: Front Cell Dev Biol. 2022 May 13;10:876180. doi: 10.3389/fcell.2022.876180 (PMC9136262; doi:10.3389/fcell.2022.876180)
Supplement: Supplementary file 11 [file Table6.xlsx]

## Sheet: Sheet1
Immune cell	Cancer	Normal		Cancer		False discovery rate based on p values from Wilcoxon rank-sum test	Statistical difference	Levels in cancer tissues (comparing normal tissues)		High BSG indicates low levels immune cell?
		Number	Mean ± quartile range	Number	Mean ± quartile range			Immune cells	BSG expression
B_cell	LUAD	42	0.081 ± 0.08	241	0.129 ± 0.13	0.001	**	High	High	No
	LUSC	44	0.111 ± 0.146	269	0.08 ± 0.078	0.03	*	Low	High	Yes
	PRAD	49	0.108 ± 0.095	360	0.079 ± 0.074	0.011	*	Low	High	Yes
	UCEC	19	0.069 ± 0.058	151	0.073 ± 0.055	0.557	ns	NA	High	No
	BLCA	12	0.05 ± 0.055	292	0.078 ± 0.053	0.148	ns	NA	High	No
	ESCA	12	0.106 ± 0.029	180	0.094 ± 0.029	0.36	ns	NA	High	No
	PAAD	3	0.076 ± 0.542	148	0.076 ± 0.044	0.96	ns	NA	NA	No
	KIRP	13	0.13 ± 0.068	221	0.082 ± 0.091	0.233	ns	NA	High	No
	LIHC	49	0.082 ± 0.02	332	0.087 ± 0.046	0.537	ns	NA	High	No
	COAD	40	0.142 ± 0.098	206	0.067 ± 0.062	0	***	Low	Low	No
	STAD	24	0.073 ± 0.068	160	0.058 ± 0.053	0.111	ns	NA	High	No
	CHOL	9	0.141 ± 0.001	36	0.143 ± 0.007	0	***	High	High	No
	THCA	54	0.138 ± 0.131	407	0.167 ± 0.123	0.36	ns	NA	High	No
	BRCA	30	0.016 ± 0.023	549	0.087 ± 0.077	0	***	High	High	No
	HNSCC	27	0.041 ± 0.048	382	0.077 ± 0.096	0.001	**	High	NA	No
	KIRC	33	0.12 ± 0.055	353	0.119 ± 0.087	0.975	ns	NA	NA	No
	READ	10	0.19 ± 0.098	92	0.099 ± 0.041	0.001	**	Low	Low	No
	KICH	25	0.117 ± 0.018	62	0.097 ± 0.017	0	***	Low	High	Yes
	PCPG	3	0.153 ± 0.013	176	0.095 ± 0.029	0.011	*	Low	NA	No
CD4_T cell	LUAD	42	0.133 ± 0.1	241	0.165 ± 0.158	0.122	ns	NA	High	No
	LUSC	44	0.212 ± 0.09	269	0.135 ± 0.087	0	***	Low	High	Yes
	PRAD	49	0.122 ± 0.077	360	0.127 ± 0.064	0.511	ns	NA	High	No
	UCEC	19	0.161 ± 0.06	151	0.123 ± 0.08	0.145	ns	NA	High	No
	BLCA	12	0.125 ± 0.057	292	0.114 ± 0.064	0.142	ns	NA	High	No
	ESCA	12	0.135 ± 0.014	180	0.147 ± 0.028	0.212	ns	NA	High	No
	PAAD	3	0.258 ± 0.34	148	0.118 ± 0.041	0.062	ns	NA	NA	No
	KIRP	13	0.132 ± 0.059	221	0.125 ± 0.049	0.145	ns	NA	High	No
	LIHC	49	0.106 ± 0.022	332	0.127 ± 0.046	0	***	High	High	No
	COAD	40	0.2 ± 0.089	206	0.149 ± 0.087	0	***	Low	Low	No
	STAD	24	0.172 ± 0.038	160	0.152 ± 0.075	0.42	ns	NA	High	No
	CHOL	9	0.139 ± 0.001	36	0.142 ± 0.004	0	***	High	High	No
	THCA	54	0.217 ± 0.054	407	0.176 ± 0.097	0.001	**	Low	High	Yes
	BRCA	30	0.17 ± 0.046	549	0.131 ± 0.122	0.062	ns	NA	High	No
	HNSCC	27	0.088 ± 0.041	382	0.122 ± 0.101	0.007	**	High	NA	No
	KIRC	33	0.129 ± 0.064	353	0.146 ± 0.084	0.471	ns	NA	NA	No
	READ	10	0.138 ± 0.059	92	0.132 ± 0.03	0.996	ns	NA	Low	No
	KICH	25	0.135 ± 0.033	62	0.11 ± 0.015	0	***	Low	High	Yes
	PCPG	3	0.113 ± 0.017	176	0.131 ± 0.037	0.148	ns	NA	NA	No
CD8_Tcell	LUAD	42	0.321 ± 0.192	241	0.157 ± 0.146	0	***	Low	High	Yes
	LUSC	44	0.39 ± 0.133	269	0.162 ± 0.161	0	***	Low	High	Yes
	PRAD	49	0.278 ± 0.174	360	0.196 ± 0.097	0	***	Low	High	Yes
	UCEC	19	0.275 ± 0.131	151	0.157 ± 0.115	0	***	Low	High	Yes
	BLCA	12	0.26 ± 0.084	292	0.162 ± 0.09	0	***	Low	High	Yes
	ESCA	12	0.173 ± 0.056	180	0.16 ± 0.04	0.884	ns	NA	High	No
	PAAD	3	0.136 ± 0.091	148	0.179 ± 0.079	0.441	ns	NA	NA	No
	KIRP	13	0.204 ± 0.029	221	0.191 ± 0.076	0.643	ns	NA	High	No
	LIHC	49	0.168 ± 0.035	332	0.167 ± 0.07	0.972	ns	NA	High	No
	COAD	40	0.268 ± 0.072	206	0.161 ± 0.09	0	***	Low	Low	No
	STAD	24	0.166 ± 0.14	160	0.165 ± 0.108	0.842	ns	NA	High	No
	CHOL	9	0.171 ± 0.002	36	0.171 ± 0.007	0.972	ns	NA	High	No
	THCA	54	0.1 ± 0.171	407	0.109 ± 0.087	0.874	ns	NA	High	No
	BRCA	30	0.321 ± 0.148	549	0.154 ± 0.169	0	***	Low	High	Yes
	HNSCC	27	0.122 ± 0.086	382	0.158 ± 0.172	0.108	ns	NA	NA	No
	KIRC	33	0.04 ± 0.052	353	0.231 ± 0.216	0	***	High	NA	No
	READ	10	0.266 ± 0.017	92	0.192 ± 0.036	0	***	Low	Low	No
	KICH	25	0.232 ± 0.057	62	0.2 ± 0.024	0.008	**	High	High	No
	PCPG	3	0.26 ± 0.033	176	0.196 ± 0.039	0.056	ns	NA	NA	No
Dendritic	LUAD	42	0.708 ± 0.301	241	0.533 ± 0.312	0	***	Low	High	Yes
	LUSC	44	0.863 ± 0.289	269	0.48 ± 0.31	0	***	Low	High	Yes
	PRAD	49	0.529 ± 0.248	360	0.483 ± 0.181	0.025	*	Low	High	Yes
	UCEC	19	0.52 ± 0.154	151	0.445 ± 0.184	0.018	*	Low	High	Yes
	BLCA	12	0.591 ± 0.244	292	0.428 ± 0.189	0.029	*	Low	High	Yes
	ESCA	12	0.477 ± 0.124	180	0.505 ± 0.066	0.197	ns	NA	High	No
	PAAD	3	0.642 ± 0.049	148	0.508 ± 0.125	0.05	ns	NA	NA	No
	KIRP	13	0.463 ± 0.127	221	0.443 ± 0.176	0.936	ns	NA	High	No
	LIHC	49	0.391 ± 0.056	332	0.455 ± 0.158	0	***	High	High	No
	COAD	40	0.678 ± 0.16	206	0.485 ± 0.237	0	***	Low	Low	No
	STAD	24	0.439 ± 0.041	160	0.547 ± 0.161	0	***	High	High	No
	CHOL	9	0.527 ± 0.001	36	0.531 ± 0.007	0	***	High	High	No
	THCA	54	0.483 ± 0.218	407	0.529 ± 0.171	0.592	ns	NA	High	No
	BRCA	30	0.537 ± 0.246	549	0.524 ± 0.374	0.817	ns	NA	High	No
	HNSCC	27	0.334 ± 0.129	382	0.454 ± 0.292	0	***	High	NA	No
	KIRC	33	0.299 ± 0.152	353	0.535 ± 0.254	0	***	High	NA	No
	READ	10	0.626 ± 0.144	92	0.471 ± 0.086	0	***	Low	Low	No
	KICH	25	0.524 ± 0.054	62	0.466 ± 0.045	0	***	Low	High	Yes
	PCPG	3	0.465 ± 0.031	176	0.46 ± 0.085	0.817	ns	NA	NA	No
Macrophage	LUAD	42	0.22 ± 0.176	241	0.08 ± 0.115	0	***	Low	High	Yes
	LUSC	44	0.311 ± 0.142	269	0.057 ± 0.1	0	***	Low	High	Yes
	PRAD	49	0.159 ± 0.142	360	0.08 ± 0.088	0	***	Low	High	Yes
	UCEC	19	0.093 ± 0.088	151	0.074 ± 0.072	0.041	*	Low	High	Yes
	BLCA	12	0.061 ± 0.066	292	0.06 ± 0.085	0.493	ns	NA	High	No
	ESCA	12	0.06 ± 0.045	180	0.051 ± 0.042	0.466	ns	NA	High	No
	PAAD	3	0.185 ± 0.08	148	0.056 ± 0.071	0.051	ns	NA	NA	No
	KIRP	13	0.013 ± 0.028	221	0.088 ± 0.118	0	***	High	High	No
	LIHC	49	0.072 ± 0.062	332	0.041 ± 0.063	0.002	**	Low	High	Yes
	COAD	40	0.118 ± 0.074	206	0.061 ± 0.096	0	***	Low	Low	No
	STAD	24	0.086 ± 0.088	160	0.066 ± 0.095	0.07	ns	NA	High	No
	CHOL	9	0.036 ± 0.001	36	0.037 ± 0.006	0.183	ns	NA	High	No
	THCA	54	0.046 ± 0.039	407	0.042 ± 0.045	0.192	ns	NA	High	No
	BRCA	30	0.119 ± 0.166	549	0.083 ± 0.107	0.041	*	Low	High	Yes
	HNSCC	27	0.03 ± 0.056	382	0.078 ± 0.105	0.004	**	High	NA	No
	KIRC	33	0.073 ± 0.057	353	0.119 ± 0.121	0.005	**	High	NA	No
	READ	10	0.078 ± 0.021	92	0.065 ± 0.045	0.135	ns	NA	Low	No
	KICH	25	0.073 ± 0.028	62	0.039 ± 0.038	0.003	**	Low	High	Yes
	PCPG	3	0.17 ± 0.035	176	0.067 ± 0.059	0.014	*	Low	NA	No
Neutrophil	LUAD	42	0.242 ± 0.103	241	0.135 ± 0.102	0	***	Low	High	Yes
	LUSC	44	0.267 ± 0.108	269	0.112 ± 0.096	0	***	Low	High	Yes
	PRAD	49	0.144 ± 0.083	360	0.113 ± 0.051	0	***	Low	High	Yes
	UCEC	19	0.104 ± 0.036	151	0.109 ± 0.059	0.853	ns	NA	High	No
	BLCA	12	0.151 ± 0.051	292	0.103 ± 0.068	0.031	*	Low	High	Yes
	ESCA	12	0.09 ± 0.009	180	0.094 ± 0.017	0.338	ns	NA	High	No
	PAAD	3	0.146 ± 0.04	148	0.106 ± 0.027	0.031	*	Low	NA	No
	KIRP	13	0.09 ± 0.051	221	0.105 ± 0.046	0.136	ns	NA	High	No
	LIHC	49	0.112 ± 0.019	332	0.102 ± 0.021	0.031	*	Low	High	Yes
	COAD	40	0.14 ± 0.045	206	0.121 ± 0.076	0.19	ns	NA	Low	No
	STAD	24	0.102 ± 0.034	160	0.111 ± 0.052	0.104	ns	NA	High	No
	CHOL	9	0.09 ± 0	36	0.09 ± 0.002	0.221	ns	NA	High	No
	THCA	54	0.081 ± 0.041	407	0.087 ± 0.033	0.853	ns	NA	High	No
	BRCA	30	0.106 ± 0.073	549	0.12 ± 0.114	0.228	ns	NA	High	No
	HNSCC	27	0.042 ± 0.039	382	0.109 ± 0.106	0	***	High	NA	No
	KIRC	33	0.041 ± 0.059	353	0.141 ± 0.074	0	***	High	NA	No
	READ	10	0.115 ± 0.032	92	0.115 ± 0.027	0.817	ns	NA	Low	No
	KICH	25	0.13 ± 0.011	62	0.107 ± 0.006	0	***	Low	High	Yes
	PCPG	3	0.124 ± 0.012	176	0.108 ± 0.016	0.06	ns	NA	NA	No
										No
