# Supplementary material for: Pan-Cancer Analysis, Reveals COVID-19-Related BSG as a Novel Marker for Treatment and Identification of Multiple Human Cancers
Source: Front Cell Dev Biol. 2022 May 13;10:876180. doi: 10.3389/fcell.2022.876180 (PMC9136262; doi:10.3389/fcell.2022.876180)
Supplement: Supplementary file 16 [file Table1.xlsx]

## Sheet: Sheet1_GTEx
Sample ID	BSG_TPM	BSG_log2(TPM+1)	Organ type
GTEX-1117F-0226-SM-5GZZ7	425	8.73471	Adipose Tissue
GTEX-1117F-1326-SM-5EGHH	409.9	8.68264	Adipose Tissue
GTEX-111CU-1026-SM-5EGIL	453.3	8.8275	Adipose Tissue
GTEX-111CU-1826-SM-5GZYN	483.4	8.92006	Adipose Tissue
GTEX-111FC-0226-SM-5N9B8	283.5	8.15228	Adipose Tissue
GTEX-111VG-2326-SM-5N9BK	491.2	8.9431	Adipose Tissue
GTEX-111YS-1326-SM-5EGGK	348.6	8.44956	Adipose Tissue
GTEX-111YS-2426-SM-5GZZQ	285.2	8.16088	Adipose Tissue
GTEX-1128S-0926-SM-5GZZU	474.5	8.8933	Adipose Tissue
GTEX-1128S-2126-SM-5H12U	455	8.83289	Adipose Tissue
GTEX-113IC-0226-SM-5HL5C	311.4	8.28725	Adipose Tissue
GTEX-113JC-0726-SM-5GZZR	384.7	8.59134	Adipose Tissue
GTEX-117YW-0826-SM-5H11O	452.2	8.824	Adipose Tissue
GTEX-117YX-0726-SM-5GIET	424.4	8.73268	Adipose Tissue
GTEX-117YX-2226-SM-5EGJJ	1190	10.218	Adipose Tissue
GTEX-1192X-1526-SM-5H11I	443.4	8.79572	Adipose Tissue
GTEX-11DXW-0326-SM-5H11W	324.8	8.34784	Adipose Tissue
GTEX-11DXX-2026-SM-5EGJL	462.8	8.85736	Adipose Tissue
GTEX-11DXY-0326-SM-5H12F	634.4	9.31152	Adipose Tissue
GTEX-11DXZ-1426-SM-5H12A	232.4	7.86666	Adipose Tissue
GTEX-11DYG-2026-SM-5EGGX	530.9	9.05501	Adipose Tissue
GTEX-11DZ1-0226-SM-5A5KF	402.5	8.65642	Adipose Tissue
GTEX-11EI6-0226-SM-5EQ64	383.1	8.58534	Adipose Tissue
GTEX-11EM3-1126-SM-5A5KM	284.6	8.15785	Adipose Tissue
GTEX-11EM3-2326-SM-5H12B	538	9.07414	Adipose Tissue
GTEX-11EMC-2826-SM-5PNY6	652.6	9.35226	Adipose Tissue
GTEX-11EQ8-0226-SM-5EQ5G	345	8.43463	Adipose Tissue
GTEX-11EQ9-1126-SM-5987I	384.7	8.59134	Adipose Tissue
GTEX-11EQ9-2526-SM-5HL66	452.2	8.824	Adipose Tissue
GTEX-11GS4-1026-SM-5N9DE	348.6	8.44956	Adipose Tissue
GTEX-11GS4-2626-SM-5A5LD	299.5	8.23122	Adipose Tissue
GTEX-11GSO-0226-SM-5A5LV	547.1	9.0983	Adipose Tissue
GTEX-11GSO-2326-SM-5A5LX	515	9.01123	Adipose Tissue
GTEX-11H98-0226-SM-5NQ89	589.7	9.20628	Adipose Tissue
GTEX-11I78-0226-SM-5HL6R	401.4	8.65249	Adipose Tissue
GTEX-11I78-2626-SM-5Q5AI	490.7	8.94163	Adipose Tissue
GTEX-11LCK-0326-SM-5A5M7	357.5	8.48583	Adipose Tissue
GTEX-11LCK-1126-SM-5A5KC	345	8.43463	Adipose Tissue
GTEX-11NUK-2026-SM-5PNVZ	312.3	8.2914	Adipose Tissue
GTEX-11NV4-1426-SM-5BC4W	527.3	9.04521	Adipose Tissue
GTEX-11O72-0226-SM-59869	310.3	8.28216	Adipose Tissue
GTEX-11OF3-0826-SM-5BC51	391.2	8.61545	Adipose Tissue
GTEX-11OF3-2426-SM-5Q5AS	321.5	8.33316	Adipose Tissue
GTEX-11ONC-2526-SM-5986W	392.4	8.61985	Adipose Tissue
GTEX-11P7K-0826-SM-5BC5F	274.6	8.10643	Adipose Tissue
GTEX-11P7K-2026-SM-5GU74	763	9.57743	Adipose Tissue
GTEX-11P81-0726-SM-5PNYH	458.7	8.84455	Adipose Tissue
GTEX-11P81-2426-SM-5GU65	455.7	8.8351	Adipose Tissue
GTEX-11P82-0326-SM-5HL51	359.7	8.49466	Adipose Tissue
GTEX-11P82-1726-SM-5Q5AT	568	9.15228	Adipose Tissue
GTEX-11PRG-0626-SM-5BC56	316.8	8.31198	Adipose Tissue
GTEX-11PRG-1526-SM-5HL6Z	434	8.76487	Adipose Tissue
GTEX-11TT1-1926-SM-5PNYN	647.9	9.34185	Adipose Tissue
GTEX-11TT1-2426-SM-5EQMK	557	9.12412	Adipose Tissue
GTEX-11TTK-0226-SM-5N9EC	329.3	8.36763	Adipose Tissue
GTEX-11TUW-2626-SM-5EQKZ	391	8.61471	Adipose Tissue
GTEX-11UD1-0226-SM-5EQKL	420.7	8.72007	Adipose Tissue
GTEX-11UD2-0126-SM-5EQL2	325.1	8.34917	Adipose Tissue
GTEX-11VI4-1226-SM-5EQMP	224.3	7.8157	Adipose Tissue
GTEX-11WQC-2426-SM-5EQKQ	262.6	8.04221	Adipose Tissue
GTEX-11WQK-1526-SM-5EGKN	571.4	9.16088	Adipose Tissue
GTEX-11XUK-1726-SM-5GU61	561.9	9.13673	Adipose Tissue
GTEX-11XUK-2126-SM-5EQLR	383.2	8.58571	Adipose Tissue
GTEX-11ZTS-0226-SM-5EQKD	330.9	8.3746	Adipose Tissue
GTEX-11ZTS-1326-SM-5EQMA	385.1	8.59283	Adipose Tissue
GTEX-11ZTT-2526-SM-5EQM9	438.3	8.77906	Adipose Tissue
GTEX-11ZU8-2426-SM-5EQMV	330.9	8.3746	Adipose Tissue
GTEX-11ZUS-0726-SM-59886	405.2	8.66605	Adipose Tissue
GTEX-11ZUS-1826-SM-5FQTR	423.8	8.73064	Adipose Tissue
GTEX-11ZVC-2626-SM-5FQTA	305.5	8.25974	Adipose Tissue
GTEX-1211K-1226-SM-5EQ4N	387.3	8.60103	Adipose Tissue
GTEX-1211K-2226-SM-5FQU6	382.9	8.58459	Adipose Tissue
GTEX-12126-0426-SM-5Q5AP	403.1	8.65857	Adipose Tissue
GTEX-1212Z-0526-SM-5FQSQ	596.8	9.22352	Adipose Tissue
GTEX-1212Z-2426-SM-5EQ5D	340.1	8.41405	Adipose Tissue
GTEX-12584-0226-SM-5EQL5	344.9	8.43421	Adipose Tissue
GTEX-12584-2126-SM-5FQUM	344.5	8.43254	Adipose Tissue
GTEX-12696-1826-SM-5EGJS	555.5	9.12024	Adipose Tissue
GTEX-12696-2526-SM-5EQLN	395	8.62936	Adipose Tissue
GTEX-1269C-2726-SM-5EGJ4	395	8.62936	Adipose Tissue
GTEX-12BJ1-0826-SM-5EQ5P	259.9	8.02735	Adipose Tissue
GTEX-12C56-0826-SM-5EGJ5	462.8	8.85736	Adipose Tissue
GTEX-12C56-1626-SM-5FQUO	588.3	9.20286	Adipose Tissue
GTEX-12KS4-0426-SM-5EQMC	412.6	8.69209	Adipose Tissue
GTEX-12KS4-1526-SM-5EQ6E	346.6	8.44128	Adipose Tissue
GTEX-12WSA-0326-SM-5BC6I	356.2	8.48059	Adipose Tissue
GTEX-12WSA-1626-SM-5EGJV	489	8.93664	Adipose Tissue
GTEX-12WSC-0226-SM-5EQ52	293.2	8.20065	Adipose Tissue
GTEX-12WSC-1726-SM-5GCN3	661.9	9.37265	Adipose Tissue
GTEX-12WSD-0226-SM-59HKO	333.6	8.38629	Adipose Tissue
GTEX-12WSG-0426-SM-5FQSE	392.6	8.62059	Adipose Tissue
GTEX-12WSI-1526-SM-5GCNM	487.8	8.9331	Adipose Tissue
GTEX-12WSK-1026-SM-5CVNR	308.8	8.27519	Adipose Tissue
GTEX-12WSL-1126-SM-5CVNK	391.8	8.61765	Adipose Tissue
GTEX-12WSL-2426-SM-5GCN7	312	8.29002	Adipose Tissue
GTEX-12WSM-0226-SM-5LZV6	268.2	8.07253	Adipose Tissue
GTEX-12WSM-0626-SM-5GCOK	426.4	8.73944	Adipose Tissue
GTEX-12ZZW-2326-SM-5DUW2	590.1	9.20726	Adipose Tissue
GTEX-12ZZX-0226-SM-5DUXU	493	8.94837	Adipose Tissue
GTEX-12ZZX-1726-SM-5BC63	476	8.89785	Adipose Tissue
GTEX-12ZZY-0326-SM-5LZVQ	399.4	8.6453	Adipose Tissue
GTEX-12ZZZ-0526-SM-5DUX6	296.5	8.21675	Adipose Tissue
GTEX-13111-0626-SM-5LZVR	368.2	8.52826	Adipose Tissue
GTEX-13111-1726-SM-5EGJZ	410.7	8.68545	Adipose Tissue
GTEX-13112-1126-SM-5GCMY	382.8	8.58421	Adipose Tissue
GTEX-13112-2726-SM-5DUW5	289	8.17991	Adipose Tissue
GTEX-13113-1126-SM-5LZU9	432.1	8.75856	Adipose Tissue
GTEX-13113-1826-SM-5LZW4	549.7	9.10512	Adipose Tissue
GTEX-1313W-0226-SM-5LZV7	320	8.32643	Adipose Tissue
GTEX-1313W-1626-SM-5J1OE	464.8	8.86357	Adipose Tissue
GTEX-1314G-1626-SM-5EQ67	510.4	8.99831	Adipose Tissue
GTEX-131XE-2026-SM-5LZW1	466.7	8.86944	Adipose Tissue
GTEX-131XE-2426-SM-5EQ5V	403.2	8.65893	Adipose Tissue
GTEX-131XF-0726-SM-5GIE5	373.9	8.55036	Adipose Tissue
GTEX-131XF-2226-SM-5EQKG	291.4	8.1918	Adipose Tissue
GTEX-131XG-0126-SM-5K7UJ	468.4	8.87467	Adipose Tissue
GTEX-131XH-0826-SM-5GCN8	360.9	8.49945	Adipose Tissue
GTEX-131XW-0526-SM-5PNXZ	424.5	8.73302	Adipose Tissue
GTEX-131YS-0226-SM-5IJEH	387.1	8.60028	Adipose Tissue
GTEX-131YS-1726-SM-5HL7G	370.1	8.53566	Adipose Tissue
GTEX-132AR-0226-SM-5IJBE	526.1	9.04193	Adipose Tissue
GTEX-132AR-0526-SM-5J2MJ	462.7	8.85705	Adipose Tissue
GTEX-132NY-1126-SM-5PNVE	587.3	9.20041	Adipose Tissue
GTEX-132Q8-1726-SM-5EGK8	427	8.74147	Adipose Tissue
GTEX-132QS-0826-SM-5K7WV	435.4	8.76951	Adipose Tissue
GTEX-1339X-0726-SM-5L3FF	940	9.87805	Adipose Tissue
GTEX-133LE-0926-SM-5P9J1	438.9	8.78103	Adipose Tissue
GTEX-133LE-1926-SM-5N9FV	402.7	8.65714	Adipose Tissue
GTEX-1399R-2626-SM-5KLZ7	344.4	8.43212	Adipose Tissue
GTEX-1399S-1426-SM-5PNYQ	749.7	9.55209	Adipose Tissue
GTEX-1399T-1326-SM-5PNVH	374.2	8.55152	Adipose Tissue
GTEX-1399T-2726-SM-5K7XK	389.6	8.60955	Adipose Tissue
GTEX-1399U-2426-SM-5K7XB	593.1	9.21456	Adipose Tissue
GTEX-139D8-0326-SM-5IJCJ	478.5	8.90539	Adipose Tissue
GTEX-139D8-1626-SM-5IJFZ	778.3	9.60604	Adipose Tissue
GTEX-139T4-0126-SM-5HL5G	426	8.73809	Adipose Tissue
GTEX-139T6-0526-SM-5IJC9	230.3	7.85362	Adipose Tissue
GTEX-139T6-2126-SM-5KM37	394.1	8.62607	Adipose Tissue
GTEX-139T8-0226-SM-5L3EA	472.8	8.88813	Adipose Tissue
GTEX-139TT-0226-SM-5K7YH	341.2	8.4187	Adipose Tissue
GTEX-139TU-0226-SM-5J1NM	478	8.90388	Adipose Tissue
GTEX-139TU-1426-SM-5LZY9	626.5	9.29347	Adipose Tissue
GTEX-139YR-0326-SM-5J1MC	747.3	9.54747	Adipose Tissue
GTEX-139YR-2426-SM-5J1OB	809.2	9.66213	Adipose Tissue
GTEX-13CF2-2626-SM-5LZZA	372.7	8.54574	Adipose Tissue
GTEX-13CF3-1126-SM-5LZXB	372.5	8.54496	Adipose Tissue
GTEX-13CF3-2326-SM-5IFGL	423	8.72792	Adipose Tissue
GTEX-13D11-0526-SM-5LZYM	470.6	8.88142	Adipose Tissue
GTEX-13D11-2326-SM-5IJCY	573.8	9.16692	Adipose Tissue
GTEX-13FH7-1926-SM-5J2OL	487.5	8.93221	Adipose Tissue
GTEX-13FH7-2226-SM-5IJD4	486.4	8.92896	Adipose Tissue
GTEX-13FHO-0326-SM-5IJBH	368.5	8.52943	Adipose Tissue
GTEX-13FHO-2026-SM-5J1OA	455	8.83289	Adipose Tissue
GTEX-13FHP-0226-SM-5K7WD	547.7	9.09987	Adipose Tissue
GTEX-13FTW-0426-SM-5K7X2	324.8	8.34784	Adipose Tissue
GTEX-13FTW-2526-SM-5IJC8	384.8	8.59171	Adipose Tissue
GTEX-13FTX-0626-SM-5J2NS	359.8	8.49506	Adipose Tissue
GTEX-13FTY-0626-SM-5L3F8	319.7	8.32508	Adipose Tissue
GTEX-13G51-0526-SM-5IJCQ	536.1	9.06905	Adipose Tissue
GTEX-13G51-2626-SM-5LZYW	428	8.74483	Adipose Tissue
GTEX-13IVO-0226-SM-5LZXU	494.6	8.95303	Adipose Tissue
GTEX-13IVO-2426-SM-5K7V9	429.4	8.74953	Adipose Tissue
GTEX-13JUV-0626-SM-5J1MQ	286.6	8.16792	Adipose Tissue
GTEX-13JUV-2826-SM-5LZWU	314.2	8.30012	Adipose Tissue
GTEX-13JVG-0226-SM-5J1MW	334.9	8.39189	Adipose Tissue
GTEX-13N11-1826-SM-5IJDS	465.4	8.86542	Adipose Tissue
GTEX-13N11-2626-SM-5K7UQ	450.2	8.81762	Adipose Tissue
GTEX-13N1W-0226-SM-5K7W6	442	8.79116	Adipose Tissue
GTEX-13N1W-1226-SM-5K7UM	571	9.15987	Adipose Tissue
GTEX-13N2G-1926-SM-5J1O3	384	8.58871	Adipose Tissue
GTEX-13N2G-2726-SM-5J1MG	317.1	8.31334	Adipose Tissue
GTEX-13NYS-0226-SM-5MR49	506.5	8.98726	Adipose Tissue
GTEX-13NYS-0726-SM-5J1OR	506.9	8.9884	Adipose Tissue
GTEX-13NZ8-0926-SM-5MR3U	568.1	9.15254	Adipose Tissue
GTEX-13NZ9-0526-SM-5J1OX	380.1	8.57403	Adipose Tissue
GTEX-13NZ9-2026-SM-5KM1U	675.6	9.40216	Adipose Tissue
GTEX-13NZA-0126-SM-5K7UH	468.5	8.87498	Adipose Tissue
GTEX-13NZB-0826-SM-5K7X5	612	9.25974	Adipose Tissue
GTEX-13NZB-2426-SM-5K7UF	358.6	8.49025	Adipose Tissue
GTEX-13O1R-0226-SM-5K7U5	444.6	8.79961	Adipose Tissue
GTEX-13O21-1526-SM-5K7W4	545.1	9.09302	Adipose Tissue
GTEX-13O21-3126-SM-5J1OI	595.5	9.22038	Adipose Tissue
GTEX-13O3P-0226-SM-5KM3Z	421.5	8.72281	Adipose Tissue
GTEX-13O3P-0926-SM-5IFFI	716.4	9.48663	Adipose Tissue
GTEX-13O3Q-1126-SM-5K7YK	654.3	9.35601	Adipose Tissue
GTEX-13O3Q-2326-SM-5KM3G	449.2	8.81442	Adipose Tissue
GTEX-13O61-1926-SM-5KM1R	331.4	8.37678	Adipose Tissue
GTEX-13O61-2426-SM-5J1NV	365.4	8.51728	Adipose Tissue
GTEX-13OVG-1326-SM-5K7Y3	355.7	8.47857	Adipose Tissue
GTEX-13OVH-1126-SM-5K7YP	707.3	9.46822	Adipose Tissue
GTEX-13OVI-1326-SM-5IJBO	371.4	8.54071	Adipose Tissue
GTEX-13OVJ-0326-SM-5L3GL	505.2	8.98356	Adipose Tissue
GTEX-13OVJ-0926-SM-5K7U1	676.9	9.40493	Adipose Tissue
GTEX-13OVL-0326-SM-5IJCS	355	8.47573	Adipose Tissue
GTEX-13OVL-0826-SM-5L3GV	466.5	8.86882	Adipose Tissue
GTEX-13OW6-0526-SM-5L3HY	518.1	9.01987	Adipose Tissue
GTEX-13OW6-2426-SM-5K7WO	444.2	8.79831	Adipose Tissue
GTEX-13OW7-0226-SM-5MR3N	338.8	8.40854	Adipose Tissue
GTEX-13OW7-1126-SM-5K7V6	528.5	9.04849	Adipose Tissue
GTEX-13OW8-0326-SM-5L3FB	365.7	8.51846	Adipose Tissue
GTEX-13OW8-1226-SM-5K7XD	271.6	8.09064	Adipose Tissue
GTEX-13PDP-0226-SM-5K7W9	421.5	8.72281	Adipose Tissue
GTEX-13PDP-1226-SM-5K7TW	404.2	8.66249	Adipose Tissue
GTEX-13PL6-0926-SM-5KLYY	555.9	9.12127	Adipose Tissue
GTEX-13PL7-1226-SM-5SIAR	397.7	8.63916	Adipose Tissue
GTEX-13PLJ-0126-SM-5L3HU	322.8	8.33896	Adipose Tissue
GTEX-13PVQ-0226-SM-5SIBG	390.2	8.61176	Adipose Tissue
GTEX-13PVQ-2226-SM-5L3G9	399.6	8.64602	Adipose Tissue
GTEX-13PVR-0526-SM-5S2OB	341.9	8.42164	Adipose Tissue
GTEX-13PVR-2426-SM-5RQHN	408	8.67596	Adipose Tissue
GTEX-13QBU-1326-SM-5LU4K	459.6	8.84737	Adipose Tissue
GTEX-13QBU-2526-SM-5LU4X	484.9	8.92452	Adipose Tissue
GTEX-13QJ3-0426-SM-5RQHP	458.7	8.84455	Adipose Tissue
GTEX-13RTJ-2526-SM-5S2Q3	595.9	9.22135	Adipose Tissue
GTEX-13RTK-0726-SM-5Q5EN	496.2	8.95768	Adipose Tissue
GTEX-13S7M-0226-SM-5S2UG	278.1	8.12464	Adipose Tissue
GTEX-13S7M-0826-SM-5QGQX	490.8	8.94193	Adipose Tissue
GTEX-13S86-0926-SM-5SI6I	398.8	8.64313	Adipose Tissue
GTEX-13SLW-0226-SM-5S2NA	466.7	8.86944	Adipose Tissue
GTEX-13SLX-0426-SM-5QGRC	356	8.47978	Adipose Tissue
GTEX-13U4I-0226-SM-5SIB1	396.4	8.63445	Adipose Tissue
GTEX-13U4I-1726-SM-5J1MF	563.8	9.1416	Adipose Tissue
GTEX-13VXT-0226-SM-5LU9Q	481.9	8.91558	Adipose Tissue
GTEX-13VXT-0926-SM-5LU5K	481.6	8.91468	Adipose Tissue
GTEX-13VXU-0226-SM-5SI9R	284.8	8.15886	Adipose Tissue
GTEX-13VXU-1026-SM-5KLZE	426.4	8.73944	Adipose Tissue
GTEX-13W3W-1126-SM-5L3DO	252.2	7.98413	Adipose Tissue
GTEX-13W3W-2526-SM-5SI9P	423.9	8.73098	Adipose Tissue
GTEX-13W46-1226-SM-5SIAS	671.4	9.39318	Adipose Tissue
GTEX-13X6H-1726-SM-5Q5EH	602.1	9.23625	Adipose Tissue
GTEX-13X6I-1526-SM-5SIAC	641.8	9.32823	Adipose Tissue
GTEX-13X6K-0226-SM-5QGPB	270.9	8.08693	Adipose Tissue
GTEX-13X6K-0726-SM-5LU2Z	305.4	8.25927	Adipose Tissue
GTEX-13YAN-0426-SM-5O9DR	575.5	9.17118	Adipose Tissue
GTEX-144FL-0226-SM-5Q5D4	429.5	8.74987	Adipose Tissue
GTEX-144GL-0226-SM-5QGOX	391.7	8.61728	Adipose Tissue
GTEX-144GM-1926-SM-5LUAN	502.9	8.97699	Adipose Tissue
GTEX-144GN-0726-SM-5O98O	387.7	8.60251	Adipose Tissue
GTEX-145LS-0226-SM-5O9A5	394.4	8.62717	Adipose Tissue
GTEX-145LT-1526-SM-5O98P	260.7	8.03177	Adipose Tissue
GTEX-145LT-1826-SM-5QGP4	358.4	8.48945	Adipose Tissue
GTEX-145LU-1226-SM-5LU9B	438.6	8.78005	Adipose Tissue
GTEX-145LV-1026-SM-5O9AE	720.2	9.49426	Adipose Tissue
GTEX-145ME-0726-SM-5O9A3	440.1	8.78496	Adipose Tissue
GTEX-145MF-0526-SM-5LUA6	353.1	8.46801	Adipose Tissue
GTEX-145MF-1026-SM-5Q5EQ	367.7	8.5263	Adipose Tissue
GTEX-145MI-0426-SM-5O99V	329.1	8.36676	Adipose Tissue
GTEX-145MI-0826-SM-5SI95	497.9	8.96261	Adipose Tissue
GTEX-145MN-2626-SM-5NQAH	483.1	8.91916	Adipose Tissue
GTEX-145MO-0426-SM-5QGP6	342.3	8.42333	Adipose Tissue
GTEX-146FH-0226-SM-5QGPQ	373.6	8.54921	Adipose Tissue
GTEX-146FH-2026-SM-5SI9I	498.7	8.96492	Adipose Tissue
GTEX-146FQ-0226-SM-5NQAL	259.9	8.02735	Adipose Tissue
GTEX-146FR-0226-SM-5Q5F6	271	8.08746	Adipose Tissue
GTEX-146FR-1826-SM-5QGPF	377.1	8.56262	Adipose Tissue
GTEX-14753-0326-SM-5QGQB	344.6	8.43296	Adipose Tissue
GTEX-14753-2526-SM-5LU97	578	9.17742	Adipose Tissue
GTEX-147F3-0626-SM-5NQ9I	473	8.88874	Adipose Tissue
GTEX-147GR-0426-SM-5S2OL	382.3	8.58233	Adipose Tissue
GTEX-147JS-1026-SM-5S2MP	521.3	9.02873	Adipose Tissue
GTEX-148VI-1726-SM-5S2W9	269	8.07682	Adipose Tissue
GTEX-1497J-2326-SM-5NQBK	442.9	8.79409	Adipose Tissue
GTEX-14AS3-0426-SM-5QGQK	378.3	8.5672	Adipose Tissue
GTEX-14B4R-0526-SM-5QGQT	308.8	8.27519	Adipose Tissue
GTEX-14BIL-0226-SM-5SI9E	433.1	8.76188	Adipose Tissue
GTEX-14BIL-2426-SM-5QGQR	302.1	8.24365	Adipose Tissue
GTEX-14BIN-1226-SM-5S2OM	483.1	8.91916	Adipose Tissue
GTEX-14BMU-2126-SM-5S2TS	495.6	8.95594	Adipose Tissue
GTEX-14BMV-0226-SM-5S2N2	456.5	8.83763	Adipose Tissue
GTEX-14C39-2526-SM-5S2UH	464.2	8.86171	Adipose Tissue
GTEX-14C5O-0226-SM-5SI6O	370.3	8.53644	Adipose Tissue
GTEX-14DAQ-2526-SM-5RQIO	471.1	8.88295	Adipose Tissue
GTEX-14DAR-1926-SM-5S2NQ	409.4	8.68089	Adipose Tissue
GTEX-14E1K-0426-SM-5S2PF	876.7	9.77758	Adipose Tissue
GTEX-14E6C-0226-SM-5S2N3	578.8	9.17941	Adipose Tissue
GTEX-14ICL-0926-SM-5S2TU	233.8	7.87529	Adipose Tissue
GTEX-N7MS-0326-SM-4E3K2	335.7	8.39532	Adipose Tissue
GTEX-NFK9-0326-SM-3MJGV	371.3	8.54032	Adipose Tissue
GTEX-NPJ8-0226-SM-48TBN	524.3	9.037	Adipose Tissue
GTEX-O5YT-0226-SM-32PK5	459.3	8.84643	Adipose Tissue
GTEX-O5YV-0226-SM-48TBY	821.8	9.6844	Adipose Tissue
GTEX-OHPK-0226-SM-3MJH6	352.9	8.4672	Adipose Tissue
GTEX-OHPM-0226-SM-3LK61	441.1	8.78823	Adipose Tissue
GTEX-OHPN-0226-SM-48TBV	546.7	9.09724	Adipose Tissue
GTEX-OIZH-0226-SM-2YUMH	404.9	8.66498	Adipose Tissue
GTEX-OIZI-0226-SM-2XCEE	317.3	8.31424	Adipose Tissue
GTEX-OOBJ-0226-SM-2YUMM	385	8.59246	Adipose Tissue
GTEX-OOBK-0226-SM-2YUMF	417.3	8.70839	Adipose Tissue
GTEX-OXRK-0326-SM-3NB3R	482	8.91588	Adipose Tissue
GTEX-OXRL-0226-SM-3NB18	457.5	8.84078	Adipose Tissue
GTEX-OXRN-0226-SM-2I5EJ	359.7	8.49466	Adipose Tissue
GTEX-OXRO-0226-SM-3LK6F	401.8	8.65392	Adipose Tissue
GTEX-OXRP-0226-SM-3NB14	479.7	8.90899	Adipose Tissue
GTEX-P44G-2326-SM-2XCCZ	500.3	8.96953	Adipose Tissue
GTEX-P44H-0326-SM-2XCES	239.4	7.90929	Adipose Tissue
GTEX-P4PQ-0226-SM-2S1NK	533	9.0607	Adipose Tissue
GTEX-P4QS-0226-SM-3NB1U	404.6	8.66391	Adipose Tissue
GTEX-P4QT-0226-SM-3LK68	465.1	8.8645	Adipose Tissue
GTEX-P78B-0226-SM-3NB1Z	638.7	9.32125	Adipose Tissue
GTEX-PLZ5-1826-SM-3NB22	512.7	9.00478	Adipose Tissue
GTEX-PLZ6-1326-SM-3NB24	687.3	9.42689	Adipose Tissue
GTEX-POYW-0726-SM-2XCEO	437.5	8.77643	Adipose Tissue
GTEX-PWCY-1926-SM-3NB25	540.6	9.08108	Adipose Tissue
GTEX-Q2AG-0226-SM-2S1P4	419.6	8.71631	Adipose Tissue
GTEX-Q2AI-1426-SM-2S1P5	404	8.66178	Adipose Tissue
GTEX-Q734-1826-SM-2I3EL	452.6	8.82528	Adipose Tissue
GTEX-QCQG-1826-SM-2S1P2	423.4	8.72928	Adipose Tissue
GTEX-QDT8-0226-SM-32PL4	411.4	8.6879	Adipose Tissue
GTEX-QDVJ-1826-SM-2S1P3	587.6	9.20114	Adipose Tissue
GTEX-QDVN-2126-SM-33HBS	244.1	7.93723	Adipose Tissue
GTEX-QEG5-0326-SM-2S1PB	440.4	8.78594	Adipose Tissue
GTEX-QEL4-0326-SM-3GAE5	213.5	7.74483	Adipose Tissue
GTEX-QESD-1526-SM-2S1QT	389.9	8.61066	Adipose Tissue
GTEX-QLQ7-1526-SM-2S1QA	392.7	8.62095	Adipose Tissue
GTEX-QLQW-1226-SM-2S1Q9	434.2	8.76553	Adipose Tissue
GTEX-QMRM-1726-SM-2S1QG	365.8	8.51885	Adipose Tissue
GTEX-QV31-1326-SM-2S1QE	567.2	9.15026	Adipose Tissue
GTEX-QV44-1825-SM-447CF	493.5	8.94983	Adipose Tissue
GTEX-R53T-1626-SM-3GAEW	393.7	8.62461	Adipose Tissue
GTEX-R55C-1626-SM-48FEG	440.5	8.78627	Adipose Tissue
GTEX-R55D-0326-SM-48FES	544.8	9.09223	Adipose Tissue
GTEX-R55G-2426-SM-2TC5I	548.9	9.10303	Adipose Tissue
GTEX-REY6-0326-SM-2TF5A	289.6	8.18289	Adipose Tissue
GTEX-RM2N-1726-SM-2TF55	346.9	8.44253	Adipose Tissue
GTEX-RTLS-0226-SM-2TF5E	304.3	8.25408	Adipose Tissue
GTEX-RU72-1026-SM-46MUG	352.2	8.46434	Adipose Tissue
GTEX-RWSA-0226-SM-2XCBA	448.2	8.81121	Adipose Tissue
GTEX-S32W-2226-SM-2XCAY	377.4	8.56377	Adipose Tissue
GTEX-S33H-1126-SM-2XCB6	341.1	8.41827	Adipose Tissue
GTEX-S7SE-0226-SM-2XCD4	339	8.40939	Adipose Tissue
GTEX-S95S-1326-SM-2XCDK	430.8	8.75422	Adipose Tissue
GTEX-SIU8-0226-SM-2XCDS	352.5	8.46557	Adipose Tissue
GTEX-SJXC-0226-SM-2XCDU	255.3	8.00169	Adipose Tissue
GTEX-SN8G-0226-SM-4DM6B	437.8	8.77742	Adipose Tissue
GTEX-SNMC-1326-SM-2XCFK	376.2	8.55919	Adipose Tissue
GTEX-SNOS-1426-SM-32PLY	481.9	8.91558	Adipose Tissue
GTEX-SSA3-0226-SM-32QPN	332.9	8.38327	Adipose Tissue
GTEX-SUCS-1826-SM-32PM1	610.5	9.25621	Adipose Tissue
GTEX-T2IS-0226-SM-32QPH	433.7	8.76388	Adipose Tissue
GTEX-T5JC-0526-SM-32PM7	367.1	8.52395	Adipose Tissue
GTEX-T5JW-1726-SM-3GADN	498.1	8.96319	Adipose Tissue
GTEX-T6MN-0226-SM-32PMD	375.4	8.55612	Adipose Tissue
GTEX-T6MO-1726-SM-33HB8	419.3	8.71528	Adipose Tissue
GTEX-T8EM-1126-SM-3DB7D	420.1	8.71802	Adipose Tissue
GTEX-TKQ1-1126-SM-4GIAZ	642.1	9.3289	Adipose Tissue
GTEX-TML8-2026-SM-32QOP	520.9	9.02763	Adipose Tissue
GTEX-TMZS-0226-SM-3DB9N	386.2	8.59694	Adipose Tissue
GTEX-TSE9-0226-SM-3DB84	299.3	8.23026	Adipose Tissue
GTEX-U3ZN-2626-SM-3DB7T	396.3	8.63408	Adipose Tissue
GTEX-U412-0526-SM-3DB9I	225.1	7.82082	Adipose Tissue
GTEX-U4B1-1726-SM-3DB9F	543.9	9.08985	Adipose Tissue
GTEX-U8XE-0426-SM-3DB91	468.2	8.87406	Adipose Tissue
GTEX-U8XE-1926-SM-3DB98	396.3	8.63408	Adipose Tissue
GTEX-UJHI-1626-SM-3DB9A	484.9	8.92452	Adipose Tissue
GTEX-UPK5-1826-SM-3GAEB	247	7.9542	Adipose Tissue
GTEX-UTHO-1826-SM-3GAFE	642.2	9.32912	Adipose Tissue
GTEX-VJYA-1326-SM-3GIJC	280.6	8.1375	Adipose Tissue
GTEX-VUSG-1426-SM-3GIJN	378.7	8.56872	Adipose Tissue
GTEX-VUSG-2426-SM-4KKZG	591.1	9.2097	Adipose Tissue
GTEX-W5WG-2526-SM-4SOJ2	401.4	8.65249	Adipose Tissue
GTEX-W5X1-1426-SM-3GIKH	493.5	8.94983	Adipose Tissue
GTEX-W5X1-2626-SM-4LMI8	403.2	8.65893	Adipose Tissue
GTEX-WEY5-1326-SM-3GILS	386.1	8.59656	Adipose Tissue
GTEX-WEY5-1926-SM-3GIL8	419.5	8.71596	Adipose Tissue
GTEX-WFJO-1026-SM-3GIKL	249.9	7.97097	Adipose Tissue
GTEX-WFJO-1926-SM-3GILA	243.7	7.93487	Adipose Tissue
GTEX-WFON-1226-SM-3TW8F	396.5	8.63481	Adipose Tissue
GTEX-WFON-2226-SM-3TW8W	377.9	8.56567	Adipose Tissue
GTEX-WH7G-1126-SM-3NMBK	458.1	8.84266	Adipose Tissue
GTEX-WH7G-2226-SM-3NMBN	651.2	9.34917	Adipose Tissue
GTEX-WHPG-0626-SM-3NMBD	407.2	8.67313	Adipose Tissue
GTEX-WHPG-2126-SM-4M1ZM	373.9	8.55036	Adipose Tissue
GTEX-WHWD-0826-SM-3LK6R	940.2	9.87836	Adipose Tissue
GTEX-WI4N-1126-SM-3LK7Q	513.7	9.00759	Adipose Tissue
GTEX-WK11-2426-SM-3NMAA	503.7	8.97928	Adipose Tissue
GTEX-WL46-0326-SM-3LK6Y	388.1	8.604	Adipose Tissue
GTEX-WL46-2026-SM-3LK7U	260.9	8.03287	Adipose Tissue
GTEX-WOFM-0726-SM-3MJF8	309.2	8.27705	Adipose Tissue
GTEX-WRHK-0826-SM-3MJFG	475.6	8.89664	Adipose Tissue
GTEX-WVJS-0226-SM-4MVOU	289.4	8.1819	Adipose Tissue
GTEX-WVLH-0226-SM-3MJG6	329.6	8.36894	Adipose Tissue
GTEX-WWTW-1326-SM-4MVNT	688.1	9.42857	Adipose Tissue
GTEX-WXYG-0926-SM-3NB2O	400.1	8.64782	Adipose Tissue
GTEX-WY7C-0926-SM-3NB34	318.5	8.31967	Adipose Tissue
GTEX-WY7C-2426-SM-3NB2V	579.1	9.18016	Adipose Tissue
GTEX-WYBS-1026-SM-4ONCY	477.5	8.90238	Adipose Tissue
GTEX-WYJK-1426-SM-3NM8V	454	8.82972	Adipose Tissue
GTEX-WYVS-0626-SM-4SOJY	384.2	8.58946	Adipose Tissue
GTEX-X15G-2326-SM-4PQZS	461.7	8.85393	Adipose Tissue
GTEX-X261-0226-SM-3NMD2	340	8.41363	Adipose Tissue
GTEX-X3Y1-0926-SM-3P5YT	383.9	8.58834	Adipose Tissue
GTEX-X4EO-0426-SM-4QASA	331.3	8.37634	Adipose Tissue
GTEX-X4LF-1726-SM-3NMBZ	368.6	8.52982	Adipose Tissue
GTEX-X4XY-0326-SM-46MVZ	502.1	8.9747	Adipose Tissue
GTEX-X585-2526-SM-4QAS1	715.7	9.48523	Adipose Tissue
GTEX-X5EB-2426-SM-4E3HX	374.8	8.55382	Adipose Tissue
GTEX-X638-0226-SM-47JZ9	339	8.40939	Adipose Tissue
GTEX-X88G-0226-SM-4GIE4	376.6	8.56071	Adipose Tissue
GTEX-X8HC-0226-SM-4E3K1	313.6	8.29737	Adipose Tissue
GTEX-X8HC-2326-SM-4QAS4	684	9.41996	Adipose Tissue
GTEX-XAJ8-0226-SM-4GIB2	532.3	9.0588	Adipose Tissue
GTEX-XAJ8-0926-SM-47JXZ	441	8.7879	Adipose Tissue
GTEX-XBEC-0326-SM-4AT4M	369.1	8.53177	Adipose Tissue
GTEX-XBEC-1826-SM-4QASN	621	9.28077	Adipose Tissue
GTEX-XBED-1326-SM-4AT4F	362.1	8.50422	Adipose Tissue
GTEX-XBED-2326-SM-47JYR	450.6	8.8189	Adipose Tissue
GTEX-XBEW-0726-SM-4QARX	384.6	8.59096	Adipose Tissue
GTEX-XBEW-1726-SM-4RGMA	290.2	8.18587	Adipose Tissue
GTEX-XGQ4-1026-SM-4AT4L	542.2	9.08534	Adipose Tissue
GTEX-XGQ4-2226-SM-4AT4Y	771.4	9.5932	Adipose Tissue
GTEX-XK95-0426-SM-4AT4R	521.8	9.03012	Adipose Tissue
GTEX-XLM4-0226-SM-4AT4N	412.2	8.6907	Adipose Tissue
GTEX-XLM4-1026-SM-4AT51	777.9	9.60529	Adipose Tissue
GTEX-XMD2-0226-SM-4WWEE	405.2	8.66605	Adipose Tissue
GTEX-XMK1-0926-SM-4B66X	336.6	8.39917	Adipose Tissue
GTEX-XMK1-2226-SM-4B673	439.6	8.78333	Adipose Tissue
GTEX-XOT4-0826-SM-4B66Y	676.2	9.40344	Adipose Tissue
GTEX-XPVG-2726-SM-4B66W	382.7	8.58383	Adipose Tissue
GTEX-XQ3S-1626-SM-4WAYN	365.7	8.51846	Adipose Tissue
GTEX-XQ3S-2426-SM-4WAYB	498.6	8.96463	Adipose Tissue
GTEX-XQ8I-0526-SM-4BOPS	419.2	8.71493	Adipose Tissue
GTEX-XQ8I-1426-SM-4BOPW	419.5	8.71596	Adipose Tissue
GTEX-XUW1-0526-SM-4BOP3	466.8	8.86975	Adipose Tissue
GTEX-XUYS-0226-SM-47JX1	509.9	8.9969	Adipose Tissue
GTEX-XUZC-1126-SM-4BOPZ	316.9	8.31243	Adipose Tissue
GTEX-XUZC-1826-SM-4BRVO	546.6	9.09698	Adipose Tissue
GTEX-XV7Q-1726-SM-4BRUU	569	9.15482	Adipose Tissue
GTEX-XV7Q-2626-SM-4BRVA	573.1	9.16516	Adipose Tissue
GTEX-XXEK-1426-SM-4BRW1	513	9.00562	Adipose Tissue
GTEX-XXEK-2426-SM-4BRUS	315.3	8.30515	Adipose Tissue
GTEX-XYKS-1826-SM-4E3JV	408.9	8.67913	Adipose Tissue
GTEX-XYKS-2726-SM-4E3IC	472.3	8.88661	Adipose Tissue
GTEX-Y111-0226-SM-4SOIW	276.9	8.11842	Adipose Tissue
GTEX-Y111-0926-SM-4SOIU	400.6	8.64962	Adipose Tissue
GTEX-Y114-1326-SM-4TT9A	400	8.64746	Adipose Tissue
GTEX-Y114-2326-SM-4TT7X	429.9	8.75121	Adipose Tissue
GTEX-Y3I4-2226-SM-4TT7O	349.6	8.45368	Adipose Tissue
GTEX-Y3IK-2526-SM-4WWDM	528.5	9.04849	Adipose Tissue
GTEX-Y5LM-0826-SM-4VDSW	569.9	9.15709	Adipose Tissue
GTEX-Y5V5-0226-SM-5S2N8	466.7	8.86944	Adipose Tissue
GTEX-Y5V5-2426-SM-5IFJA	414.9	8.70009	Adipose Tissue
GTEX-Y5V6-0626-SM-4WWFY	431.5	8.75656	Adipose Tissue
GTEX-Y5V6-2526-SM-5IFJV	585	9.19476	Adipose Tissue
GTEX-Y8E4-0726-SM-4WWFN	446.8	8.80671	Adipose Tissue
GTEX-Y8E4-1226-SM-5IFIM	503.4	8.97842	Adipose Tissue
GTEX-Y8E5-0226-SM-57WCM	344	8.43045	Adipose Tissue
GTEX-Y8LW-0926-SM-4VBQ8	401.6	8.6532	Adipose Tissue
GTEX-Y8LW-1926-SM-4WWFZ	366.9	8.52317	Adipose Tissue
GTEX-Y9LG-1226-SM-4VBQA	208.2	7.70874	Adipose Tissue
GTEX-YB5E-2126-SM-5IFI7	886.9	9.79425	Adipose Tissue
GTEX-YB5K-2226-SM-4WWG1	419.5	8.71596	Adipose Tissue
GTEX-YEC3-0926-SM-5Q5AC	408	8.67596	Adipose Tissue
GTEX-YEC3-1226-SM-5IFI8	359.8	8.49506	Adipose Tissue
GTEX-YEC4-0926-SM-5PNXY	354.3	8.47289	Adipose Tissue
GTEX-YEC4-2426-SM-57WFO	340.9	8.41743	Adipose Tissue
GTEX-YECK-0226-SM-4W215	385	8.59246	Adipose Tissue
GTEX-YECK-1426-SM-5IFHE	377.9	8.56567	Adipose Tissue
GTEX-YF7O-2426-SM-5IFJL	488.8	8.93605	Adipose Tissue
GTEX-YFC4-0226-SM-57WD2	308.6	8.27426	Adipose Tissue
GTEX-YFCO-1126-SM-5S2N9	447.5	8.80896	Adipose Tissue
GTEX-YFCO-2026-SM-4W21Q	386.6	8.59842	Adipose Tissue
GTEX-YJ89-0226-SM-4TT3Y	329.3	8.36763	Adipose Tissue
GTEX-YJ89-1926-SM-5IFJ6	408.4	8.67737	Adipose Tissue
GTEX-YJ8A-0526-SM-5IFHT	474.8	8.89421	Adipose Tissue
GTEX-YJ8O-2426-SM-5HL7S	428.3	8.74584	Adipose Tissue
GTEX-Z93S-0226-SM-5HL7R	350.9	8.45902	Adipose Tissue
GTEX-Z93T-0226-SM-5HL5Z	443.1	8.79474	Adipose Tissue
GTEX-Z9EW-0826-SM-5HL9T	384.9	8.59208	Adipose Tissue
GTEX-Z9EW-1826-SM-5CVMA	337.5	8.40301	Adipose Tissue
GTEX-ZA64-0926-SM-5HL7H	345.4	8.4363	Adipose Tissue
GTEX-ZAB4-1426-SM-5CVN6	469	8.87652	Adipose Tissue
GTEX-ZAB5-1126-SM-5Q5AD	357.9	8.48744	Adipose Tissue
GTEX-ZAJG-0226-SM-5HL81	304.3	8.25408	Adipose Tissue
GTEX-ZAJG-1626-SM-5HL7I	531.2	9.05582	Adipose Tissue
GTEX-ZAK1-0226-SM-5CVMX	293.2	8.20065	Adipose Tissue
GTEX-ZC5H-0126-SM-4WAYL	562.5	9.13827	Adipose Tissue
GTEX-ZC5H-1626-SM-5HL7L	386.6	8.59842	Adipose Tissue
GTEX-ZDTS-0226-SM-5HL7Q	320	8.32643	Adipose Tissue
GTEX-ZDTS-1826-SM-5S2N6	455.7	8.8351	Adipose Tissue
GTEX-ZDTT-0526-SM-5HL4M	361.7	8.50263	Adipose Tissue
GTEX-ZDTT-2626-SM-5S2OP	536	9.06878	Adipose Tissue
GTEX-ZDXO-2326-SM-5LU9W	293.4	8.20163	Adipose Tissue
GTEX-ZDXO-2426-SM-5S2NJ	333.3	8.385	Adipose Tissue
GTEX-ZDYS-2226-SM-5S2MI	289	8.17991	Adipose Tissue
GTEX-ZE7O-0226-SM-5S2N1	373.2	8.54767	Adipose Tissue
GTEX-ZE7O-1526-SM-5J1NH	413	8.69349	Adipose Tissue
GTEX-ZE9C-1326-SM-5S2OW	499.3	8.96665	Adipose Tissue
GTEX-ZE9C-2826-SM-5S2MO	238.6	7.90448	Adipose Tissue
GTEX-ZEX8-1226-SM-5S2OK	296.9	8.21868	Adipose Tissue
GTEX-ZEX8-2326-SM-5S2MN	370.1	8.53566	Adipose Tissue
GTEX-ZF28-0226-SM-5S2OE	330.1	8.37112	Adipose Tissue
GTEX-ZF28-1426-SM-5S2OG	602.4	9.23697	Adipose Tissue
GTEX-ZF29-2226-SM-4WWB9	455.7	8.8351	Adipose Tissue
GTEX-ZF2S-1526-SM-5S2OO	371.4	8.54071	Adipose Tissue
GTEX-ZF3C-0226-SM-4WWB3	440.9	8.78758	Adipose Tissue
GTEX-ZF3C-1026-SM-5S2OC	608.8	9.25219	Adipose Tissue
GTEX-ZG7Y-1626-SM-5S2NO	418.6	8.71287	Adipose Tissue
GTEX-ZGAY-1326-SM-5S2NS	363.5	8.50978	Adipose Tissue
GTEX-ZLV1-0926-SM-5S2MR	402.6	8.65678	Adipose Tissue
GTEX-ZLV1-1826-SM-5FQU5	543.5	9.08879	Adipose Tissue
GTEX-ZP4G-1326-SM-5EGIW	394.8	8.62863	Adipose Tissue
GTEX-ZP4G-2326-SM-57WEM	617.8	9.27333	Adipose Tissue
GTEX-ZPCL-1026-SM-5GCOX	447.1	8.80768	Adipose Tissue
GTEX-ZPCL-2126-SM-57WFZ	489.6	8.9384	Adipose Tissue
GTEX-ZPIC-0726-SM-57WFM	474.4	8.893	Adipose Tissue
GTEX-ZPIC-1826-SM-57WFE	487.5	8.93221	Adipose Tissue
GTEX-ZPU1-1226-SM-5HL71	392.6	8.62059	Adipose Tissue
GTEX-ZPU1-2426-SM-4WWFM	380.1	8.57403	Adipose Tissue
GTEX-ZQG8-1026-SM-51MR9	317.7	8.31606	Adipose Tissue
GTEX-ZQG8-1526-SM-5HL65	540.2	9.08002	Adipose Tissue
GTEX-ZQUD-0526-SM-57WG4	326.3	8.35447	Adipose Tissue
GTEX-ZT9W-1026-SM-57WG5	430.5	8.75322	Adipose Tissue
GTEX-ZT9X-0926-SM-5O9C4	342.5	8.42417	Adipose Tissue
GTEX-ZT9X-1926-SM-57WE7	761.4	9.5744	Adipose Tissue
GTEX-ZTPG-0226-SM-5O99I	1215	10.2479	Adipose Tissue
GTEX-ZTPG-2326-SM-57WFL	671.9	9.39425	Adipose Tissue
GTEX-ZTSS-1026-SM-5985N	370.4	8.53683	Adipose Tissue
GTEX-ZTSS-2026-SM-5987K	502.5	8.97585	Adipose Tissue
GTEX-ZTX8-0726-SM-59HL9	262.4	8.04111	Adipose Tissue
GTEX-ZTX8-1526-SM-5N9GI	489.5	8.93811	Adipose Tissue
GTEX-ZUA1-0226-SM-5NQ9Q	319.6	8.32463	Adipose Tissue
GTEX-ZUA1-2126-SM-57YRB	465.8	8.86666	Adipose Tissue
GTEX-ZV68-0226-SM-59HJF	272.4	8.09487	Adipose Tissue
GTEX-ZV6S-1626-SM-5NQ81	544.3	9.09091	Adipose Tissue
GTEX-ZV7C-0826-SM-59HK8	280.2	8.13545	Adipose Tissue
GTEX-ZVE2-0326-SM-57WFC	675	9.40088	Adipose Tissue
GTEX-ZVE2-1826-SM-51MRZ	751.8	9.55612	Adipose Tissue
GTEX-ZVP2-0226-SM-57WBD	306.8	8.26585	Adipose Tissue
GTEX-ZVP2-1826-SM-5GU62	465.7	8.86635	Adipose Tissue
GTEX-ZVT2-0226-SM-5GIE3	433.9	8.76454	Adipose Tissue
GTEX-ZVT2-2226-SM-5NQ6P	603.8	9.24031	Adipose Tissue
GTEX-ZVT4-0226-SM-51MSD	452.1	8.82369	Adipose Tissue
GTEX-ZVTK-0526-SM-5GZWT	429.3	8.7492	Adipose Tissue
GTEX-ZVZO-0226-SM-5A5LA	367.4	8.52513	Adipose Tissue
GTEX-ZVZP-1126-SM-5GICU	207.8	7.70598	Adipose Tissue
GTEX-ZVZP-2326-SM-59HL4	330.7	8.37374	Adipose Tissue
GTEX-ZXES-0926-SM-5E43O	470.8	8.88203	Adipose Tissue
GTEX-ZXES-2026-SM-5NQ6R	585.4	9.19574	Adipose Tissue
GTEX-ZXG5-0226-SM-59HJI	299	8.22882	Adipose Tissue
GTEX-ZXG5-1626-SM-59HJK	528.7	9.04903	Adipose Tissue
GTEX-ZYFC-0326-SM-5NQ7H	328.3	8.36326	Adipose Tissue
GTEX-ZYFC-1826-SM-5GZZA	365.9	8.51924	Adipose Tissue
GTEX-ZYFD-0226-SM-5NQ86	350.7	8.4582	Adipose Tissue
GTEX-ZYFG-1426-SM-5GICS	297.4	8.2211	Adipose Tissue
GTEX-ZYT6-2126-SM-5GZZ4	549.9	9.10565	Adipose Tissue
GTEX-ZYVF-0226-SM-5GIEG	492	8.94544	Adipose Tissue
GTEX-ZYVF-1026-SM-5E44V	356.5	8.4818	Adipose Tissue
GTEX-ZYW4-0226-SM-5E44M	338.7	8.40812	Adipose Tissue
GTEX-ZYW4-2226-SM-5GZYG	571.6	9.16138	Adipose Tissue
GTEX-ZYY3-0226-SM-5E45M	544.7	9.09196	Adipose Tissue
GTEX-ZZ64-0626-SM-5GZWR	413	8.69349	Adipose Tissue
GTEX-ZZ64-1626-SM-5E43W	456	8.83605	Adipose Tissue
GTEX-ZZPU-0326-SM-5N9BJ	469.6	8.87836	Adipose Tissue
GTEX-ZZPU-2726-SM-5NQ8O	374.7	8.55344	Adipose Tissue
GTEX-111CU-0126-SM-5GZWZ	537.4	9.07253	Adrenal Gland
GTEX-111YS-0126-SM-5987T	453.6	8.82845	Adrenal Gland
GTEX-1122O-0326-SM-5H124	482.8	8.91827	Adrenal Gland
GTEX-117YX-0126-SM-5EGH5	511.9	9.00253	Adrenal Gland
GTEX-11DXX-0126-SM-5EGH7	595.9	9.22135	Adrenal Gland
GTEX-11DXY-1626-SM-5H12L	433.1	8.76188	Adrenal Gland
GTEX-11DXZ-0226-SM-5EGGZ	425.5	8.7364	Adrenal Gland
GTEX-11EM3-0326-SM-5A5KJ	569.2	9.15532	Adrenal Gland
GTEX-11EMC-0526-SM-5EGJN	376.6	8.56071	Adrenal Gland
GTEX-11EQ9-0126-SM-5986I	405.8	8.66818	Adrenal Gland
GTEX-11GSP-0326-SM-5A5KW	447.6	8.80929	Adrenal Gland
GTEX-11I78-1826-SM-5A5M4	664.9	9.37916	Adrenal Gland
GTEX-11NSD-0226-SM-5A5LR	606.9	9.24769	Adrenal Gland
GTEX-11P7K-0126-SM-5986E	502.7	8.97642	Adrenal Gland
GTEX-11TT1-0126-SM-5LUAA	742.5	9.53819	Adrenal Gland
GTEX-11XUK-0126-SM-5CVLK	513.4	9.00675	Adrenal Gland
GTEX-1211K-0126-SM-59HJE	557.9	9.12645	Adrenal Gland
GTEX-12696-0626-SM-5EGGD	723.5	9.50084	Adrenal Gland
GTEX-12BJ1-0526-SM-5FQUD	515.2	9.01179	Adrenal Gland
GTEX-12WSD-2126-SM-5LZWK	754.6	9.56148	Adrenal Gland
GTEX-12WSG-0726-SM-5EGIG	374.2	8.55152	Adrenal Gland
GTEX-12WSJ-0126-SM-5GCOM	447.5	8.80896	Adrenal Gland
GTEX-12WSK-0326-SM-5GCOJ	433.7	8.76388	Adrenal Gland
GTEX-12WSL-0326-SM-5CVMK	439.2	8.78202	Adrenal Gland
GTEX-12WSN-0926-SM-5GCN1	213.4	7.74416	Adrenal Gland
GTEX-12ZZZ-0926-SM-5N9EQ	264.1	8.05039	Adrenal Gland
GTEX-13111-0326-SM-5DUXF	515.7	9.01318	Adrenal Gland
GTEX-131XF-0126-SM-5DUVF	447.7	8.80961	Adrenal Gland
GTEX-131XG-1326-SM-5DUX4	634.3	9.31129	Adrenal Gland
GTEX-131YS-2026-SM-5P9J8	492.5	8.94691	Adrenal Gland
GTEX-132AR-1726-SM-5EGHQ	378.8	8.5691	Adrenal Gland
GTEX-132NY-2226-SM-5J2LZ	640.3	9.32486	Adrenal Gland
GTEX-132QS-0126-SM-5IFH9	620.6	9.27984	Adrenal Gland
GTEX-1339X-0826-SM-5J2O6	464.8	8.86357	Adrenal Gland
GTEX-1399R-0326-SM-5KM1X	647.9	9.34185	Adrenal Gland
GTEX-1399S-0426-SM-5IFG5	470.8	8.88203	Adrenal Gland
GTEX-1399U-0226-SM-5P9J2	623.6	9.28679	Adrenal Gland
GTEX-139YR-0126-SM-5IJEY	626	9.29232	Adrenal Gland
GTEX-13CF3-0126-SM-5IFFM	492.5	8.94691	Adrenal Gland
GTEX-13D11-0426-SM-5LZYA	617.3	9.27216	Adrenal Gland
GTEX-13FH7-0226-SM-5IFGG	656.5	9.36085	Adrenal Gland
GTEX-13FTW-0126-SM-5IJED	690.3	9.43317	Adrenal Gland
GTEX-13N11-0826-SM-5IJFP	623.6	9.28679	Adrenal Gland
GTEX-13O1R-2326-SM-5IJF9	375.7	8.55727	Adrenal Gland
GTEX-13O21-0126-SM-5IJE8	578.7	9.17916	Adrenal Gland
GTEX-13O3O-1626-SM-5KM1O	528.9	9.04958	Adrenal Gland
GTEX-13O61-0126-SM-5KM4P	535.7	9.06797	Adrenal Gland
GTEX-13OVI-1226-SM-5J2ME	632.9	9.30811	Adrenal Gland
GTEX-13OW6-1726-SM-5IJGI	859.6	9.7492	Adrenal Gland
GTEX-13OW7-2726-SM-5L3HN	439.1	8.78169	Adrenal Gland
GTEX-13PL7-1026-SM-5MR5C	467.4	8.8716	Adrenal Gland
GTEX-13PVR-0226-SM-5RQJI	645.6	9.33673	Adrenal Gland
GTEX-13QBU-0526-SM-5IJFE	535	9.06609	Adrenal Gland
GTEX-13W3W-1326-SM-5LU4T	657	9.36194	Adrenal Gland
GTEX-145LT-0126-SM-5S2QJ	673.5	9.39767	Adrenal Gland
GTEX-145MN-0226-SM-5QGPY	642.9	9.33069	Adrenal Gland
GTEX-146FR-1526-SM-5SIB8	515.9	9.01374	Adrenal Gland
GTEX-14753-1726-SM-5NQ9X	185.2	7.54071	Adrenal Gland
GTEX-147F4-2526-SM-5NQBB	564.6	9.14364	Adrenal Gland
GTEX-14A5I-2126-SM-5NQA8	283.4	8.15178	Adrenal Gland
GTEX-14BMU-0126-SM-5S2Q9	535.1	9.06636	Adrenal Gland
GTEX-14C38-1726-SM-5RQJC	459.4	8.84674	Adrenal Gland
GTEX-14DAQ-1826-SM-5S2VV	398	8.64024	Adrenal Gland
GTEX-14E1K-0626-SM-5S2PG	619.7	9.27775	Adrenal Gland
GTEX-14H4A-0226-SM-5SI6Q	641.3	9.3271	Adrenal Gland
GTEX-NFK9-1726-SM-3TW8P	391.4	8.61618	Adrenal Gland
GTEX-O5YT-1326-SM-3MJGR	603.7	9.24008	Adrenal Gland
GTEX-O5YV-1126-SM-3LK73	456.5	8.83763	Adrenal Gland
GTEX-OHPK-1326-SM-3MJGN	489.8	8.93899	Adrenal Gland
GTEX-OHPL-1326-SM-3MJGG	630.5	9.30264	Adrenal Gland
GTEX-OIZH-1326-SM-3NB1H	651.3	9.34939	Adrenal Gland
GTEX-OOBK-3125-SM-3LK5R	603.7	9.24008	Adrenal Gland
GTEX-OXRK-0126-SM-3NB1E	671.5	9.39339	Adrenal Gland
GTEX-P4QS-1326-SM-3NMCD	648.6	9.34341	Adrenal Gland
GTEX-P4QT-1326-SM-3NMD3	492	8.94544	Adrenal Gland
GTEX-PLZ5-0326-SM-3P614	613.9	9.26421	Adrenal Gland
GTEX-PLZ6-0226-SM-3P61I	567.6	9.15127	Adrenal Gland
GTEX-PW2O-0226-SM-48TC7	435.7	8.7705	Adrenal Gland
GTEX-PWCY-0226-SM-48TD8	623.1	9.28563	Adrenal Gland
GTEX-PX3G-1326-SM-48U18	559.9	9.1316	Adrenal Gland
GTEX-Q2AH-0126-SM-48U2B	700.8	9.45492	Adrenal Gland
GTEX-Q2AI-0226-SM-48U1D	488.6	8.93546	Adrenal Gland
GTEX-Q734-0126-SM-48U1E	453.1	8.82687	Adrenal Gland
GTEX-QCQG-0126-SM-48U27	691.4	9.43546	Adrenal Gland
GTEX-QDVJ-1126-SM-48U1U	474.7	8.89391	Adrenal Gland
GTEX-QDVN-0426-SM-48TZ6	553.8	9.11582	Adrenal Gland
GTEX-QLQW-0226-SM-447BJ	440.8	8.78725	Adrenal Gland
GTEX-QXCU-1326-SM-48FE2	574.8	9.16942	Adrenal Gland
GTEX-R53T-0226-SM-48FEH	518.4	9.0207	Adrenal Gland
GTEX-R55C-0226-SM-48FEO	436.7	8.7738	Adrenal Gland
GTEX-R55G-0126-SM-48FDS	576.2	9.17293	Adrenal Gland
GTEX-REY6-1726-SM-48FDL	693.6	9.44004	Adrenal Gland
GTEX-RM2N-0126-SM-48FDD	820.5	9.68212	Adrenal Gland
GTEX-RUSQ-0226-SM-47JWT	428.4	8.74618	Adrenal Gland
GTEX-RWSA-1726-SM-47JX7	627.2	9.29508	Adrenal Gland
GTEX-S32W-0126-SM-4AD61	650.4	9.3474	Adrenal Gland
GTEX-S33H-1326-SM-4AD6A	419.1	8.71459	Adrenal Gland
GTEX-S341-0126-SM-4AD64	494.9	8.95391	Adrenal Gland
GTEX-S3XE-0126-SM-4AD4R	754.8	9.56186	Adrenal Gland
GTEX-S4Q7-0226-SM-4AD5O	556.6	9.12309	Adrenal Gland
GTEX-S4Z8-0126-SM-4GICC	675.3	9.40152	Adrenal Gland
GTEX-SUCS-0526-SM-4DM56	775	9.59991	Adrenal Gland
GTEX-T6MO-0126-SM-4DM6X	618.9	9.27589	Adrenal Gland
GTEX-TKQ2-0226-SM-4DM6V	666.4	9.38241	Adrenal Gland
GTEX-TMMY-0126-SM-4DXTP	548.6	9.10224	Adrenal Gland
GTEX-U3ZM-0226-SM-4DXTA	684.2	9.42038	Adrenal Gland
GTEX-U3ZN-0826-SM-4DXSZ	776.7	9.60307	Adrenal Gland
GTEX-U4B1-0126-SM-4DXSN	612.6	9.26115	Adrenal Gland
GTEX-UJMC-0226-SM-4IHLH	614.3	9.26515	Adrenal Gland
GTEX-V1D1-0226-SM-4JBHG	315.3	8.30515	Adrenal Gland
GTEX-V955-0126-SM-4JBH5	722.1	9.49805	Adrenal Gland
GTEX-VJYA-0526-SM-4KL1R	396.1	8.63336	Adrenal Gland
GTEX-VUSG-1526-SM-4KKZH	403.3	8.65928	Adrenal Gland
GTEX-W5WG-1126-SM-4LMK4	635	9.31288	Adrenal Gland
GTEX-WFG8-0126-SM-4LVMH	694.5	9.44191	Adrenal Gland
GTEX-WHPG-1526-SM-4M1ZK	533.2	9.06124	Adrenal Gland
GTEX-WQUQ-0126-SM-4OOSS	526	9.04166	Adrenal Gland
GTEX-WY7C-0326-SM-4OND5	464.4	8.86233	Adrenal Gland
GTEX-WYVS-0226-SM-4ONDK	357.3	8.48502	Adrenal Gland
GTEX-X4EO-1726-SM-4QARN	300.6	8.23649	Adrenal Gland
GTEX-X4LF-0126-SM-4QAS7	596.9	9.22376	Adrenal Gland
GTEX-XMK1-0226-SM-4B65D	711.6	9.47695	Adrenal Gland
GTEX-XQ3S-1726-SM-4BOOD	473.8	8.89118	Adrenal Gland
GTEX-XUZC-0226-SM-4BOO7	609.8	9.25456	Adrenal Gland
GTEX-XV7Q-0226-SM-4BRVL	694.6	9.44211	Adrenal Gland
GTEX-XYKS-0926-SM-4BRVG	674.6	9.40003	Adrenal Gland
GTEX-Y114-0526-SM-4TT8V	634.9	9.31266	Adrenal Gland
GTEX-Y3IK-0226-SM-51MRJ	468	8.87344	Adrenal Gland
GTEX-Y5LM-0126-SM-4VBRL	623.3	9.2861	Adrenal Gland
GTEX-Y5V5-1326-SM-4V6G9	658.6	9.36545	Adrenal Gland
GTEX-Y5V6-1926-SM-5IFIL	633	9.30834	Adrenal Gland
GTEX-Y9LG-0126-SM-5Q59W	697.6	9.44832	Adrenal Gland
GTEX-YB5E-0226-SM-5IFHI	548.8	9.10276	Adrenal Gland
GTEX-YF7O-0126-SM-5IFIR	644.6	9.3345	Adrenal Gland
GTEX-YFCO-0126-SM-4W1YT	455.1	8.83321	Adrenal Gland
GTEX-ZA64-0226-SM-5HL9C	551.1	9.10879	Adrenal Gland
GTEX-ZDTT-0126-SM-4WKHA	673.1	9.39682	Adrenal Gland
GTEX-ZF2S-0126-SM-4WKFO	449.1	8.8141	Adrenal Gland
GTEX-ZLFU-0826-SM-4WWBP	527.1	9.04467	Adrenal Gland
GTEX-ZLV1-0226-SM-4WWC1	656.6	9.36107	Adrenal Gland
GTEX-ZLWG-0126-SM-4WWC5	540.4	9.08055	Adrenal Gland
GTEX-ZP4G-0126-SM-4YCE3	493.1	8.94866	Adrenal Gland
GTEX-ZT9W-0126-SM-4YCFD	695.1	9.44315	Adrenal Gland
GTEX-ZT9X-0126-SM-4YCFC	410.9	8.68615	Adrenal Gland
GTEX-ZTSS-0326-SM-5987M	766.4	9.58383	Adrenal Gland
GTEX-ZUA1-1926-SM-5E45E	243.9	7.93605	Adrenal Gland
GTEX-ZVP2-0126-SM-5NQ7D	563.4	9.14057	Adrenal Gland
GTEX-ZVT2-0826-SM-5GIEO	622.6	9.28448	Adrenal Gland
GTEX-ZY6K-0126-SM-5SIAM	550.4	9.10696	Adrenal Gland
GTEX-ZYFG-0926-SM-5BC5U	408.2	8.67666	Adrenal Gland
GTEX-ZYVF-1626-SM-5N9EH	330.4	8.37243	Adrenal Gland
GTEX-ZZPU-1226-SM-5N9CK	573.7	9.16667	Adrenal Gland
GTEX-S32W-1126-SM-4AD5V	877.6	9.77906	Bladder
GTEX-S3XE-1226-SM-4AD4L	326.2	8.35403	Bladder
GTEX-S4Q7-0926-SM-4AD5D	842.5	9.72024	Bladder
GTEX-S4UY-0926-SM-4AD6O	379.1	8.57024	Bladder
GTEX-SE5C-1026-SM-4BRUG	554.3	9.11712	Bladder
GTEX-SNMC-0826-SM-4DM66	468.6	8.87529	Bladder
GTEX-SNOS-0526-SM-4DM54	296.4	8.21626	Bladder
GTEX-TMMY-1526-SM-4DXST	612.6	9.26115	Bladder
GTEX-U3ZM-0826-SM-4DXU6	471.7	8.88478	Bladder
GTEX-U3ZN-1226-SM-4DXUD	402.1	8.65499	Bladder
GTEX-U4B1-1226-SM-4DXT7	797.4	9.64097	Bladder
GTEX-111YS-0006-SM-5NQBE	344.9	8.43421	Blood
GTEX-1122O-0003-SM-5Q5DL	188	7.56224	Blood
GTEX-1122O-0005-SM-5O99J	454	8.82972	Blood
GTEX-1128S-0005-SM-5P9HI	791.8	9.63081	Blood
GTEX-113IC-0006-SM-5NQ9C	419.3	8.71528	Blood
GTEX-113JC-0006-SM-5O997	247.6	7.95768	Blood
GTEX-117XS-0005-SM-5PNU6	530	9.05257	Blood
GTEX-117YW-0005-SM-5NQ8Z	504.8	8.98242	Blood
GTEX-1192W-0005-SM-5NQBQ	366.7	8.52239	Blood
GTEX-1192X-0005-SM-5NQC3	203.4	7.67525	Blood
GTEX-11DXW-0006-SM-5NQ7Y	539.3	9.07762	Blood
GTEX-11DXX-0005-SM-5NQ8B	384.1	8.58909	Blood
GTEX-11DXY-0006-SM-5NQ8N	382.4	8.58271	Blood
GTEX-11DXZ-0006-SM-5LZZH	398.1	8.64061	Blood
GTEX-11DYG-0006-SM-5NQB2	401.8	8.65392	Blood
GTEX-11EI6-0005-SM-5N9GN	425.8	8.73742	Blood
GTEX-11EM3-0001-SM-5Q5BD	301.9	8.2427	Blood
GTEX-11EM3-0005-SM-5N9DK	414.7	8.6994	Blood
GTEX-11EMC-0002-SM-5Q5DO	252.2	7.98413	Blood
GTEX-11EMC-0006-SM-5O9DN	497	8.96	Blood
GTEX-11EQ8-0006-SM-5P9HJ	408.3	8.67701	Blood
GTEX-11EQ9-0002-SM-5QGQ1	182.5	7.51964	Blood
GTEX-11EQ9-0006-SM-5LUB6	735.1	9.52376	Blood
GTEX-11GS4-0006-SM-5SI9M	432.2	8.75889	Blood
GTEX-11GSO-0005-SM-5O9CA	476.2	8.89845	Blood
GTEX-11GSP-0006-SM-5N9EL	304.6	8.2555	Blood
GTEX-11I78-0001-SM-5Q5BE	173.8	7.44956	Blood
GTEX-11I78-0005-SM-5N9GB	494.4	8.95245	Blood
GTEX-11LCK-0005-SM-5O98U	382.8	8.58421	Blood
GTEX-11NUK-0005-SM-5MR5F	420	8.71768	Blood
GTEX-11NV4-0005-SM-5N9EX	532.4	9.05907	Blood
GTEX-11O72-0006-SM-5O9DB	545.5	9.09408	Blood
GTEX-11OC5-0004-SM-5S2O6	404	8.66178	Blood
GTEX-11OC5-0006-SM-5N9FA	528.8	9.0493	Blood
GTEX-11OF3-0006-SM-5O9CM	407.9	8.6756	Blood
GTEX-11ONC-0005-SM-5O9CY	656.1	9.35997	Blood
GTEX-11P7K-0003-SM-5S2OU	272.2	8.09381	Blood
GTEX-11P7K-0006-SM-5N9FM	707.8	9.46923	Blood
GTEX-11P81-0006-SM-5NQ7A	525.2	9.03947	Blood
GTEX-11P82-0006-SM-5N9FY	478	8.90388	Blood
GTEX-11PRG-0005-SM-5NQ6X	815.4	9.67313	Blood
GTEX-11TT1-0004-SM-5S2NT	240.1	7.91349	Blood
GTEX-11TT1-0005-SM-5NQ8Y	440.7	8.78692	Blood
GTEX-11TTK-0005-SM-5O9BX	732.4	9.51846	Blood
GTEX-11TUW-0006-SM-5LZW2	549	9.10329	Blood
GTEX-11UD2-0005-SM-5NQ9B	412.6	8.69209	Blood
GTEX-11VI4-0001-SM-5S2OI	225.3	7.82209	Blood
GTEX-11VI4-0006-SM-5N9D8	610.1	9.25526	Blood
GTEX-11WQC-0006-SM-5LZVP	422.7	8.7269	Blood
GTEX-11WQK-0005-SM-5O9AV	587.2	9.20016	Blood
GTEX-11XUK-0005-SM-5LU9F	296.8	8.2182	Blood
GTEX-11ZTS-0005-SM-5NQ8A	474.5	8.8933	Blood
GTEX-11ZTT-0002-SM-5S2PA	224	7.81378	Blood
GTEX-11ZTT-0006-SM-5N9FX	677.9	9.40706	Blood
GTEX-11ZU8-0005-SM-5PNU5	511	9	Blood
GTEX-11ZUS-0006-SM-5O9AJ	280.3	8.13597	Blood
GTEX-1211K-0001-SM-5S2P9	312.4	8.29186	Blood
GTEX-1211K-0006-SM-5MR53	411.9	8.68965	Blood
GTEX-12126-0006-SM-5O9B8	380.9	8.57705	Blood
GTEX-1212Z-0002-SM-5SI6W	287.1	8.17043	Blood
GTEX-1212Z-0006-SM-5NQ8M	258.2	8.01792	Blood
GTEX-12584-0005-SM-5N9GM	987.2	9.94866	Blood
GTEX-12696-0002-SM-5SI6U	398.9	8.6435	Blood
GTEX-12696-0005-SM-5LZYS	456.1	8.83637	Blood
GTEX-1269C-0003-SM-5S2PB	332.7	8.38241	Blood
GTEX-1269C-0005-SM-5N9CJ	618.2	9.27426	Blood
GTEX-12BJ1-0003-SM-5SI6V	286.5	8.16742	Blood
GTEX-12BJ1-0006-SM-5SIB5	442.7	8.79344	Blood
GTEX-12C56-0002-SM-5S2PC	366.1	8.52003	Blood
GTEX-12C56-0006-SM-5N9E9	500.4	8.96982	Blood
GTEX-12KS4-0005-SM-5SI94	408.9	8.67913	Blood
GTEX-12WSC-0005-SM-5MR3H	505.6	8.9847	Blood
GTEX-12WSD-0005-SM-5N9FZ	561.3	9.1352	Blood
GTEX-12WSE-0005-SM-5NQAE	229.4	7.848	Blood
GTEX-12WSF-0005-SM-5NQAQ	429.1	8.74853	Blood
GTEX-12WSG-0005-SM-5NQA2	316.7	8.31152	Blood
GTEX-12WSH-0005-SM-5NQ9P	413.6	8.69558	Blood
GTEX-12WSI-0005-SM-5O99K	430.7	8.75389	Blood
GTEX-12WSJ-0005-SM-5LU8S	349.3	8.45245	Blood
GTEX-12WSK-0006-SM-5NQA1	467.3	8.87129	Blood
GTEX-12WSL-0005-SM-5NQAD	435.3	8.76918	Blood
GTEX-12WSM-0005-SM-5NQB3	233.3	7.87221	Blood
GTEX-12WSN-0006-SM-5NQAP	349.1	8.45162	Blood
GTEX-12ZZW-0005-SM-5O9BY	763.4	9.57818	Blood
GTEX-12ZZX-0005-SM-5O9A9	513.5	9.00703	Blood
GTEX-13111-0005-SM-5NQ7Z	396.8	8.6359	Blood
GTEX-13113-0006-SM-5NQ7X	497.1	8.96029	Blood
GTEX-1313W-0006-SM-5O9B1	564.2	9.14262	Blood
GTEX-1314G-0005-SM-5NQ9O	772.6	9.59544	Blood
GTEX-131XE-0006-SM-5P9F9	348.9	8.4508	Blood
GTEX-131XF-0006-SM-5P9HK	498.4	8.96405	Blood
GTEX-131XG-0006-SM-5O9CE	286	8.16491	Blood
GTEX-131XH-0006-SM-5O98V	267.3	8.0677	Blood
GTEX-131XW-0006-SM-5O9AO	505	8.98299	Blood
GTEX-131YS-0005-SM-5NQAS	380.7	8.5763	Blood
GTEX-132AR-0006-SM-5NQ7N	447.7	8.80961	Blood
GTEX-132NY-0005-SM-5O9AC	449.3	8.81474	Blood
GTEX-132Q8-0006-SM-5NQA4	284.5	8.15735	Blood
GTEX-132QS-0005-SM-5LZXK	270.1	8.08268	Blood
GTEX-1399R-0006-SM-5N9FR	539.5	9.07815	Blood
GTEX-1399S-0006-SM-5NQ7U	532.9	9.06043	Blood
GTEX-1399U-0005-SM-5NQ8K	414.8	8.69975	Blood
GTEX-139D8-0006-SM-5LZX8	369.1	8.53177	Blood
GTEX-139T6-0006-SM-5LU92	403.5	8.66	Blood
GTEX-139T8-0006-SM-5NQ6V	422.5	8.72622	Blood
GTEX-139TS-0005-SM-5NQC1	463.3	8.85891	Blood
GTEX-139TT-0006-SM-5O9CG	359.8	8.49506	Blood
GTEX-139TU-0006-SM-5LZVN	300.4	8.23554	Blood
GTEX-139UW-0005-SM-5NQ8U	686.8	9.42585	Blood
GTEX-13CF2-0006-SM-5O99L	568	9.15228	Blood
GTEX-13CF3-0006-SM-5N9ED	750.7	9.55401	Blood
GTEX-13CIG-0006-SM-5P9HF	358.1	8.48824	Blood
GTEX-13CZU-0005-SM-5LU8K	586.7	9.19894	Blood
GTEX-13FTW-0005-SM-5LZVZ	475.2	8.89542	Blood
GTEX-13FTX-0005-SM-5N9F6	1318	10.3652	Blood
GTEX-13FTY-0005-SM-5NQ78	306.6	8.26491	Blood
GTEX-13FTZ-0005-SM-5NQ9N	324	8.3443	Blood
GTEX-13FXS-0006-SM-5O99X	450.4	8.81826	Blood
GTEX-13G51-0005-SM-5N9EP	428.5	8.74651	Blood
GTEX-13JUV-0006-SM-5NQ97	613.9	9.26421	Blood
GTEX-13O61-0005-SM-5O9AU	484.5	8.92333	Blood
GTEX-13OVG-0005-SM-5P9HA	243.1	7.93133	Blood
GTEX-13OVH-0005-SM-5P9HB	476.7	8.89996	Blood
GTEX-13OVI-0001-SM-5O9BL	295.5	8.21189	Blood
GTEX-13OVJ-0006-SM-5O98T	653.6	9.35447	Blood
GTEX-13OVK-0006-SM-5O9B7	1161	10.1824	Blood
GTEX-13OVL-0006-SM-5O996	339.3	8.41066	Blood
GTEX-13OW6-0005-SM-5NQ9Z	414	8.69697	Blood
GTEX-13OW8-0005-SM-5NQAC	163.1	7.35843	Blood
GTEX-13PL7-0005-SM-5N9ET	555.6	9.1205	Blood
GTEX-13PLJ-0005-SM-5NQ99	567.7	9.15152	Blood
GTEX-13S7M-0005-SM-5NQ76	449.4	8.81506	Blood
GTEX-13S86-0005-SM-5NQ7I	412.1	8.69035	Blood
GTEX-13U4I-0006-SM-5N9CI	298.3	8.22545	Blood
GTEX-13VXT-0005-SM-5N9F3	309	8.27612	Blood
GTEX-13VXU-0006-SM-5N9FF	406.7	8.67136	Blood
GTEX-13W3W-0005-SM-5SI9Y	342.4	8.42375	Blood
GTEX-1477Z-0005-SM-5PNWD	666.9	9.38349	Blood
GTEX-147F3-0005-SM-5N9FI	310.9	8.28494	Blood
GTEX-147F4-0006-SM-5O99T	563.4	9.14057	Blood
GTEX-147GR-0005-SM-5NQAO	379	8.56986	Blood
GTEX-147JS-0006-SM-5NQ7K	416.3	8.70494	Blood
GTEX-148VI-0006-SM-5O9A6	1048	10.0348	Blood
GTEX-148VJ-0006-SM-5NQB1	651.3	9.34939	Blood
GTEX-1497J-0005-SM-5NQBD	780	9.60918	Blood
GTEX-14A5H-0006-SM-5O9AI	361.6	8.50224	Blood
GTEX-14A5I-0005-SM-5N9FU	561.1	9.13468	Blood
GTEX-14A6H-0006-SM-5NQ7W	634.6	9.31198	Blood
GTEX-14ABY-0005-SM-5O99U	315.4	8.30561	Blood
GTEX-14AS3-0006-SM-5NQC2	247.8	7.95884	Blood
GTEX-14B4R-0006-SM-5O9A7	359.9	8.49546	Blood
GTEX-14BIL-0006-SM-5N9F2	246.7	7.95245	Blood
GTEX-14BIM-0006-SM-5O9AA	342.9	8.42585	Blood
GTEX-14BIN-0005-SM-5N9FE	398.3	8.64133	Blood
GTEX-14BMU-0006-SM-5MR3T	516.7	9.01597	Blood
GTEX-14BMV-0005-SM-5NQ6Y	491.7	8.94457	Blood
GTEX-14C38-0006-SM-5NQBF	449.7	8.81602	Blood
GTEX-14C39-0005-SM-5NQBR	427.6	8.74349	Blood
GTEX-14C5O-0005-SM-5P9ER	196.1	7.62278	Blood
GTEX-14DAQ-0005-SM-5NQ7B	447.8	8.80993	Blood
GTEX-14DAR-0006-SM-5N9GC	354	8.47168	Blood
GTEX-14E1K-0006-SM-5N9DY	535	9.06609	Blood
GTEX-14E6C-0005-SM-5O98N	327.7	8.36063	Blood
GTEX-14E6D-0005-SM-5N9D7	464.3	8.86202	Blood
GTEX-14E6E-0006-SM-5MR5N	363.1	8.50819	Blood
GTEX-14E7W-0006-SM-5N9GG	502.6	8.97613	Blood
GTEX-14H4A-0006-SM-5N9E3	472	8.8857	Blood
GTEX-14ICK-0006-SM-5NQB5	559.3	9.13006	Blood
GTEX-14ICL-0006-SM-5SIAB	343.8	8.42962	Blood
GTEX-N7MS-0007-SM-2D7W1	399.8	8.64674	Blood
GTEX-N7MT-0007-SM-3GACQ	741.8	9.53683	Blood
GTEX-NFK9-0006-SM-3GACS	232.6	7.8679	Blood
GTEX-NPJ7-0006-SM-3GACR	411.5	8.68825	Blood
GTEX-NPJ8-0007-SM-2D7VX	267.3	8.0677	Blood
GTEX-O5YT-0007-SM-32PK7	398.5	8.64205	Blood
GTEX-O5YW-0006-SM-3LK6E	390.4	8.6125	Blood
GTEX-OHPK-0006-SM-2HMKH	469.4	8.87774	Blood
GTEX-OHPL-0006-SM-3MJHB	420.6	8.71973	Blood
GTEX-OHPM-0006-SM-2HMKU	358.2	8.48864	Blood
GTEX-OHPN-0005-SM-2YUML	1012	9.98442	Blood
GTEX-OIZF-0006-SM-2I5GQ	402.3	8.65571	Blood
GTEX-OIZH-0005-SM-2HMJN	277	8.11894	Blood
GTEX-OIZI-0005-SM-2XCED	424	8.73132	Blood
GTEX-OOBJ-0006-SM-2I3F4	324.7	8.3474	Blood
GTEX-OOBK-0005-SM-2YUMG	442.6	8.79312	Blood
GTEX-OXRL-0005-SM-3LK6A	598.6	9.22786	Blood
GTEX-OXRO-0006-SM-2I5EM	171.2	7.42794	Blood
GTEX-OXRP-0006-SM-2I3FN	359.6	8.49426	Blood
GTEX-P44G-0006-SM-2TC6A	313.9	8.29875	Blood
GTEX-P44H-0006-SM-2XCFB	301.5	8.24079	Blood
GTEX-P4PP-0005-SM-2HMKX	304.6	8.2555	Blood
GTEX-P4PQ-0005-SM-2HMKJ	416.5	8.70563	Blood
GTEX-P4QS-0005-SM-2I3EY	366.4	8.52121	Blood
GTEX-P78B-0005-SM-2I5GM	335.5	8.39446	Blood
GTEX-PLZ6-0006-SM-33HBZ	364.4	8.51333	Blood
GTEX-POMQ-0006-SM-5SI7D	550.8	9.108	Blood
GTEX-POYW-0006-SM-2XCF4	649.8	9.34607	Blood
GTEX-PSDG-0005-SM-3GADC	471.2	8.88325	Blood
GTEX-PVOW-0006-SM-3NMB8	365.6	8.51806	Blood
GTEX-PW2O-0006-SM-2I3DV	504.5	8.98157	Blood
GTEX-PX3G-0006-SM-5SI7E	768.1	9.58703	Blood
GTEX-Q2AG-0005-SM-5SI7F	472.4	8.88692	Blood
GTEX-Q2AH-0005-SM-33HBR	440.8	8.78725	Blood
GTEX-Q2AI-0006-SM-2I3FG	435.3	8.76918	Blood
GTEX-Q734-0006-SM-2I3FJ	1008	9.97871	Blood
GTEX-QDVJ-0005-SM-2TC5X	644	9.33316	Blood
GTEX-QDVN-0006-SM-48U1R	658	9.36413	Blood
GTEX-QEG4-0006-SM-2I5FY	318.4	8.31922	Blood
GTEX-QEG5-0006-SM-2I5FZ	397.4	8.63807	Blood
GTEX-QESD-0006-SM-2I5G6	409.8	8.68229	Blood
GTEX-QLQ7-0005-SM-2S1QP	264.5	8.05257	Blood
GTEX-QLQW-0005-SM-2S1RA	476.9	8.90056	Blood
GTEX-QMR6-0005-SM-32PKY	234.1	7.87713	Blood
GTEX-QMRM-0005-SM-3NB2A	605.3	9.24389	Blood
GTEX-QVJO-0006-SM-2S1RC	242.8	7.92955	Blood
GTEX-QVUS-0006-SM-3GAE8	269.9	8.08162	Blood
GTEX-QXCU-0006-SM-2TC5K	329.3	8.36763	Blood
GTEX-R3RS-0005-SM-3GAEH	287.8	8.17393	Blood
GTEX-R45C-0006-SM-3GAD6	399.2	8.64458	Blood
GTEX-R53T-0005-SM-3GADK	334.1	8.38845	Blood
GTEX-R55C-0005-SM-3GAE9	321.7	8.33405	Blood
GTEX-R55D-0006-SM-3GIJS	377.8	8.56529	Blood
GTEX-R55E-0006-SM-2TC5G	348.6	8.44956	Blood
GTEX-R55G-0006-SM-2TC6O	535.8	9.06824	Blood
GTEX-REY6-0005-SM-2TF54	434.2	8.76553	Blood
GTEX-RM2N-0006-SM-2TF5H	279.6	8.13237	Blood
GTEX-RNOR-0005-SM-2TF4Z	634	9.31061	Blood
GTEX-RTLS-0006-SM-2TF58	658.2	9.36457	Blood
GTEX-RU1J-0006-SM-2TF6M	387.7	8.60251	Blood
GTEX-RU72-0006-SM-2TF65	402.4	8.65607	Blood
GTEX-RUSQ-0003-SM-2XCEB	169.5	7.41363	Blood
GTEX-RUSQ-0006-SM-2TF6P	480.1	8.91019	Blood
GTEX-RVPV-0006-SM-2TF6Q	255.1	8.00056	Blood
GTEX-RWS6-0005-SM-2XCAN	421.2	8.72178	Blood
GTEX-RWSA-0005-SM-2XCAO	472.2	8.88631	Blood
GTEX-S32W-0006-SM-2XCAK	484.2	8.92244	Blood
GTEX-S33H-0005-SM-2XCAL	566.7	9.14898	Blood
GTEX-S341-0006-SM-3NM8D	363.3	8.50898	Blood
GTEX-S4Q7-0003-SM-3NM8M	252.2	7.98413	Blood
GTEX-S7PM-0006-SM-3NM8C	406.4	8.6703	Blood
GTEX-S7SE-0005-SM-2XCEA	432.6	8.76022	Blood
GTEX-S95S-0002-SM-3NM8K	318.7	8.32057	Blood
GTEX-S95S-0005-SM-2XCEC	519.5	9.02375	Blood
GTEX-SE5C-0006-SM-4BRW5	552.8	9.11322	Blood
GTEX-SIU8-0006-SM-2XCE5	542.3	9.08561	Blood
GTEX-SJXC-0005-SM-2XCE7	452.6	8.82528	Blood
GTEX-SN8G-0001-SM-3NM8L	196.7	7.62717	Blood
GTEX-SN8G-0006-SM-32PLD	534.6	9.06501	Blood
GTEX-SNMC-0006-SM-2XCFE	292.7	8.1982	Blood
GTEX-SNOS-0003-SM-3NMAO	352.1	8.46393	Blood
GTEX-SNOS-0006-SM-32PLH	347.9	8.44667	Blood
GTEX-SSA3-0002-SM-3P61R	269.6	8.08002	Blood
GTEX-SSA3-0005-SM-32QOT	295.4	8.2114	Blood
GTEX-SUCS-0002-SM-3NMAJ	253.5	7.99152	Blood
GTEX-SUCS-0006-SM-4DM59	405.7	8.66782	Blood
GTEX-T2YK-0005-SM-32QOV	431.1	8.75522	Blood
GTEX-T5JC-0001-SM-3NMAK	196	7.62205	Blood
GTEX-T5JW-0003-SM-3NMAD	300.8	8.23745	Blood
GTEX-T5JW-0005-SM-3GADE	491.4	8.94369	Blood
GTEX-T6MN-0002-SM-3NMAH	198.2	7.63807	Blood
GTEX-T6MN-0005-SM-32PLJ	374.8	8.55382	Blood
GTEX-T6MO-0003-SM-3NMAG	268.9	8.07628	Blood
GTEX-T6MO-0006-SM-32QOU	395	8.62936	Blood
GTEX-T8EM-0006-SM-3DB71	422.1	8.72485	Blood
GTEX-TKQ1-0003-SM-3NMAE	266.7	8.06447	Blood
GTEX-TKQ1-0006-SM-33HBI	291.7	8.19328	Blood
GTEX-TKQ2-0004-SM-3NMAC	198.7	7.64169	Blood
GTEX-TKQ2-0006-SM-33HBH	307.1	8.26725	Blood
GTEX-TML8-0001-SM-3NMAF	209.7	7.71905	Blood
GTEX-TML8-0005-SM-32QPA	597.6	9.22545	Blood
GTEX-TMMY-0005-SM-33HBN	368.2	8.52826	Blood
GTEX-TMZS-0001-SM-3P61Q	260.1	8.02846	Blood
GTEX-TMZS-0006-SM-3DB8G	452.3	8.82432	Blood
GTEX-TSE9-0005-SM-4DXUF	382.4	8.58271	Blood
GTEX-U3ZG-0001-SM-47JYF	506.4	8.98698	Blood
GTEX-U3ZG-0006-SM-47JWX	641.5	9.32755	Blood
GTEX-U3ZH-0002-SM-3NMDD	336.9	8.40045	Blood
GTEX-U3ZH-0005-SM-3DB72	169.2	7.41109	Blood
GTEX-U3ZM-0002-SM-3NMDM	542.4	9.08587	Blood
GTEX-U3ZN-0002-SM-3NMDF	199.2	7.6453	Blood
GTEX-U3ZN-0006-SM-3DB7Y	415.6	8.70252	Blood
GTEX-U4B1-0006-SM-3DB8E	422	8.72451	Blood
GTEX-U8T8-0005-SM-3DB8F	413.4	8.69488	Blood
GTEX-U8XE-0005-SM-3DB8I	588.8	9.20408	Blood
GTEX-UJHI-0006-SM-3DB8H	490	8.93958	Blood
GTEX-UJMC-0005-SM-3GACU	428.6	8.74685	Blood
GTEX-UPJH-0001-SM-3NMDE	333.5	8.38586	Blood
GTEX-UPJH-0006-SM-3GACW	457.7	8.84141	Blood
GTEX-UPK5-0003-SM-3NMDI	324	8.3443	Blood
GTEX-UPK5-0006-SM-3GAD8	400.3	8.64854	Blood
GTEX-UTHO-0006-SM-3NMCC	397.7	8.63916	Blood
GTEX-V1D1-0003-SM-3NMDP	310	8.28077	Blood
GTEX-V1D1-0006-SM-3NMCE	384.7	8.59134	Blood
GTEX-V955-0004-SM-3NMDH	266.5	8.0634	Blood
GTEX-V955-0005-SM-3P5ZC	452.1	8.82369	Blood
GTEX-VJWN-0005-SM-3GIKF	370	8.53528	Blood
GTEX-VJYA-0001-SM-3NMDJ	218.9	7.7807	Blood
GTEX-VJYA-0005-SM-3P5ZD	425.3	8.73573	Blood
GTEX-VUSG-0003-SM-3NMDK	456.6	8.83794	Blood
GTEX-VUSG-0006-SM-3GIK9	462.7	8.85705	Blood
GTEX-VUSH-0004-SM-3P61T	236.8	7.8936	Blood
GTEX-VUSH-0005-SM-3NB2H	542.3	9.08561	Blood
GTEX-W5WG-0002-SM-3NMDN	236.9	7.89421	Blood
GTEX-W5WG-0006-SM-3GIJT	300.5	8.23601	Blood
GTEX-W5X1-0001-SM-3P61V	191.5	7.58871	Blood
GTEX-W5X1-0006-SM-3GIJZ	436.1	8.77182	Blood
GTEX-WCDI-0002-SM-3P61U	324.6	8.34696	Blood
GTEX-WCDI-0005-SM-3NB2M	434.1	8.7652	Blood
GTEX-WEY5-0001-SM-3P61Z	220.3	7.78986	Blood
GTEX-WEY5-0006-SM-3GIKG	409.1	8.67983	Blood
GTEX-WFG7-0001-SM-3P61S	304.8	8.25644	Blood
GTEX-WFG7-0005-SM-3GIKM	280.4	8.13648	Blood
GTEX-WFG8-0001-SM-4LVN8	298.2	8.22497	Blood
GTEX-WFG8-0006-SM-3GIKS	263.1	8.04494	Blood
GTEX-WFJO-0002-SM-3P61X	283.2	8.15076	Blood
GTEX-WFJO-0005-SM-3GIKY	397.9	8.63988	Blood
GTEX-WFON-0001-SM-3P61W	304.4	8.25456	Blood
GTEX-WFON-0005-SM-3NMC9	469.3	8.87744	Blood
GTEX-WH7G-0002-SM-4LVN9	446	8.80413	Blood
GTEX-WH7G-0005-SM-3NMBX	518.5	9.02098	Blood
GTEX-WHPG-0004-SM-3NMDO	228.5	7.84235	Blood
GTEX-WHPG-0006-SM-3NMBV	302.6	8.24603	Blood
GTEX-WHSB-0002-SM-4M1ZR	225	7.82018	Blood
GTEX-WHSB-0005-SM-3LK7C	484.6	8.92362	Blood
GTEX-WHSE-0006-SM-3NMBW	597.8	9.22593	Blood
GTEX-WHWD-0003-SM-4M1ZS	277.1	8.11946	Blood
GTEX-WHWD-0005-SM-3LK7D	416.5	8.70563	Blood
GTEX-WI4N-0005-SM-3LK7E	543.2	9.08799	Blood
GTEX-WK11-0006-SM-3NB3J	533	9.0607	Blood
GTEX-WL46-0006-SM-4OOS5	409.1	8.67983	Blood
GTEX-WOFL-0006-SM-3TW8K	600.6	9.23266	Blood
GTEX-WOFM-0001-SM-4OOT2	267.6	8.06932	Blood
GTEX-WOFM-0005-SM-3MJF3	488.2	8.93428	Blood
GTEX-WQUQ-0006-SM-3MJF4	356.4	8.4814	Blood
GTEX-WRHK-0001-SM-4WWDD	225.1	7.82082	Blood
GTEX-WRHK-0005-SM-3MJF5	390.1	8.61139	Blood
GTEX-WRHU-0006-SM-3MJF6	451.4	8.82146	Blood
GTEX-WVLH-0006-SM-3MJF7	264.9	8.05474	Blood
GTEX-WWTW-0002-SM-4MVNH	398.7	8.64277	Blood
GTEX-WWYW-0005-SM-3NB3K	698.8	9.4508	Blood
GTEX-WXYG-0004-SM-4MVOS	176.6	7.47249	Blood
GTEX-WXYG-0005-SM-3NB3M	528.8	9.0493	Blood
GTEX-WY7C-0004-SM-4ONDS	218.9	7.7807	Blood
GTEX-WY7C-0006-SM-3NB3L	435	8.76818	Blood
GTEX-WYBS-0005-SM-4ONDR	281.4	8.1416	Blood
GTEX-WYJK-0005-SM-3NMA1	524.5	9.03755	Blood
GTEX-WYVS-0004-SM-4ONDT	320.2	8.32733	Blood
GTEX-WYVS-0006-SM-3NMA7	388.9	8.60696	Blood
GTEX-WZTO-0001-SM-4PQZY	347.3	8.44419	Blood
GTEX-WZTO-0006-SM-3NM9T	385.9	8.59582	Blood
GTEX-X15G-0001-SM-4PQZV	209.4	7.71699	Blood
GTEX-X15G-0005-SM-3NMDA	561.9	9.13673	Blood
GTEX-X261-0005-SM-4PQYX	626.2	9.29278	Blood
GTEX-X3Y1-0001-SM-4PQYP	242	7.92481	Blood
GTEX-X3Y1-0006-SM-3P5ZG	307.9	8.271	Blood
GTEX-X4EO-0004-SM-4QARM	321.5	8.33316	Blood
GTEX-X4EO-0006-SM-3P5ZF	533.6	9.06232	Blood
GTEX-X4EP-0004-SM-4PQZX	344.9	8.43421	Blood
GTEX-X4EP-0005-SM-3P5ZE	494.4	8.95245	Blood
GTEX-X4LF-0002-SM-4QASG	218.8	7.78005	Blood
GTEX-X4LF-0006-SM-3NMCO	559.7	9.13109	Blood
GTEX-X4XX-0005-SM-3NMCS	479.1	8.90719	Blood
GTEX-X4XY-0006-SM-46MV2	527.4	9.04549	Blood
GTEX-X585-0002-SM-46MVA	439.8	8.78398	Blood
GTEX-X585-0005-SM-46MV3	622.5	9.28425	Blood
GTEX-X5EB-0004-SM-46MWA	262.8	8.0433	Blood
GTEX-X5EB-0006-SM-46MV5	378.7	8.56872	Blood
GTEX-X62O-0005-SM-46MV1	493.8	8.9507	Blood
GTEX-X638-0003-SM-47JZ1	261.9	8.03837	Blood
GTEX-X638-0005-SM-47JX6	383.9	8.58834	Blood
GTEX-X88G-0004-SM-47JZ6	322.1	8.33584	Blood
GTEX-X88G-0006-SM-47JX5	353.8	8.47086	Blood
GTEX-X8HC-0006-SM-46MV6	877.7	9.77923	Blood
GTEX-XAJ8-0006-SM-46MVM	568.3	9.15305	Blood
GTEX-XBEC-0006-SM-4AT5T	448.9	8.81346	Blood
GTEX-XBED-0003-SM-47JWP	281	8.13955	Blood
GTEX-XBED-0006-SM-47JXO	307.5	8.26913	Blood
GTEX-XBEW-0002-SM-4AT5O	219.5	7.78463	Blood
GTEX-XBEW-0006-SM-4AT4E	383.3	8.58609	Blood
GTEX-XGQ4-0004-SM-4AT5S	266.8	8.06501	Blood
GTEX-XGQ4-0005-SM-4AT5U	510.7	8.99915	Blood
GTEX-XK95-0005-SM-4AT4S	446.2	8.80478	Blood
GTEX-XLM4-0004-SM-4AT5I	208.1	7.70805	Blood
GTEX-XLM4-0005-SM-4AT4P	683.5	9.41891	Blood
GTEX-XMD1-0006-SM-4AT4Q	403.8	8.66107	Blood
GTEX-XMD2-0006-SM-4WWEG	525.4	9.04002	Blood
GTEX-XMD3-0006-SM-4AT5X	446.3	8.8051	Blood
GTEX-XMK1-0001-SM-4B64F	284.2	8.15583	Blood
GTEX-XMK1-0005-SM-4B665	311	8.2854	Blood
GTEX-XOT4-0005-SM-4B64S	436.7	8.7738	Blood
GTEX-XPT6-0001-SM-4B64G	347.2	8.44377	Blood
GTEX-XPT6-0006-SM-4B66Q	424.7	8.73369	Blood
GTEX-XPVG-0006-SM-4B65Z	735.9	9.52533	Blood
GTEX-XQ3S-0001-SM-4B64K	290.3	8.18636	Blood
GTEX-XQ3S-0006-SM-4BOQ4	724.7	9.50323	Blood
GTEX-XQ8I-0006-SM-4BOQ5	255.8	8.0045	Blood
GTEX-XUW1-0005-SM-4BOQ7	399.4	8.6453	Blood
GTEX-XUYS-0002-SM-47JXL	398.7	8.64277	Blood
GTEX-XUYS-0005-SM-47JZ2	323.9	8.34385	Blood
GTEX-XUZC-0005-SM-4BOQ8	638.9	9.3217	Blood
GTEX-XXEK-0004-SM-4BRWO	230.8	7.85674	Blood
GTEX-XXEK-0005-SM-4BRWJ	392.4	8.61985	Blood
GTEX-XYKS-0002-SM-4BRWN	288.1	8.17542	Blood
GTEX-XYKS-0005-SM-4BRUD	354.6	8.47411	Blood
GTEX-Y111-0006-SM-4SOIO	339.1	8.40982	Blood
GTEX-Y114-0002-SM-4TT78	251	7.97728	Blood
GTEX-Y114-0006-SM-4TT76	329.8	8.36982	Blood
GTEX-Y3I4-0006-SM-4TT1E	359.9	8.49546	Blood
GTEX-Y3IK-0001-SM-4WWE1	418.5	8.71253	Blood
GTEX-Y3IK-0005-SM-4WWDE	394.1	8.62607	Blood
GTEX-Y5LM-0003-SM-4V6G1	314.2	8.30012	Blood
GTEX-Y5LM-0005-SM-4V6EJ	489.8	8.93899	Blood
GTEX-Y5V5-0001-SM-4V6FZ	297	8.21917	Blood
GTEX-Y5V5-0006-SM-4V6FE	906.4	9.82559	Blood
GTEX-Y5V6-0003-SM-4V6FX	247.7	7.95826	Blood
GTEX-Y5V6-0005-SM-4V6FD	419	8.71425	Blood
GTEX-Y8DK-0004-SM-4RGM7	319.2	8.32283	Blood
GTEX-Y8DK-0005-SM-4RGNR	480.8	8.91229	Blood
GTEX-Y8E4-0003-SM-4V6FY	290.4	8.18686	Blood
GTEX-Y8E4-0006-SM-4V6EW	476.8	8.90026	Blood
GTEX-Y8E5-0002-SM-57WD9	188.3	7.56453	Blood
GTEX-Y8E5-0006-SM-47JWQ	498.7	8.96492	Blood
GTEX-Y8LW-0002-SM-4V6G2	272.5	8.0954	Blood
GTEX-Y8LW-0005-SM-4V6EV	386.5	8.59805	Blood
GTEX-Y9LG-0001-SM-4VBRQ	276.8	8.1179	Blood
GTEX-Y9LG-0006-SM-4VBRK	542	9.08481	Blood
GTEX-YB5E-0001-SM-4VDSV	444.3	8.79863	Blood
GTEX-YB5E-0005-SM-4VDSO	595.8	9.2211	Blood
GTEX-YB5K-0003-SM-4VDSN	254.8	7.99887	Blood
GTEX-YB5K-0005-SM-4VDSP	567.5	9.15102	Blood
GTEX-YBZK-0005-SM-59HKG	547.5	9.09935	Blood
GTEX-YEC3-0002-SM-4W1YI	198.6	7.64097	Blood
GTEX-YEC3-0005-SM-4W21J	405.5	8.66711	Blood
GTEX-YEC4-0001-SM-4W1Y6	429.2	8.74886	Blood
GTEX-YEC4-0002-SM-4W1Z6	244	7.93664	Blood
GTEX-YECK-0005-SM-4W217	399.7	8.64638	Blood
GTEX-YF7O-0004-SM-4W1ZT	279.2	8.13031	Blood
GTEX-YF7O-0005-SM-4W1ZU	433	8.76155	Blood
GTEX-YFC4-0006-SM-4RGLV	423.8	8.73064	Blood
GTEX-YFCO-0003-SM-4W21I	166.9	7.39146	Blood
GTEX-YFCO-0005-SM-4W1ZI	479.9	8.90959	Blood
GTEX-Z93S-0005-SM-4RGLW	334.5	8.39017	Blood
GTEX-ZAB4-0005-SM-4RGM8	300.6	8.23649	Blood
GTEX-ZC5H-0004-SM-4WAXK	485.7	8.92689	Blood
GTEX-ZC5H-0005-SM-4WAXM	604.4	9.24174	Blood
GTEX-ZDTS-0001-SM-4WAXW	267.7	8.06985	Blood
GTEX-ZDTS-0006-SM-4WAYZ	527.3	9.04521	Blood
GTEX-ZDTT-0004-SM-4WKG3	387.9	8.60326	Blood
GTEX-ZDTT-0006-SM-4WKFP	476.6	8.89966	Blood
GTEX-ZDXO-0006-SM-4WKGF	478.8	8.90629	Blood
GTEX-ZDYS-0002-SM-4WKGR	356.7	8.48261	Blood
GTEX-ZE7O-0006-SM-51MTA	327.8	8.36107	Blood
GTEX-ZE9C-0006-SM-4WKG2	746.1	9.54516	Blood
GTEX-ZEX8-0004-SM-4WKFQ	268.7	8.07521	Blood
GTEX-ZEX8-0005-SM-4WKGE	426.9	8.74113	Blood
GTEX-ZF28-0005-SM-4WKH3	664.8	9.37895	Blood
GTEX-ZF29-0002-SM-4WKF2	288	8.17493	Blood
GTEX-ZF29-0006-SM-4WKGQ	368.2	8.52826	Blood
GTEX-ZF2S-0004-SM-4WKFE	324.8	8.34784	Blood
GTEX-ZF2S-0006-SM-4WKHF	665.8	9.38111	Blood
GTEX-ZF3C-0001-SM-4WWAW	351	8.45943	Blood
GTEX-ZF3C-0005-SM-4WWAR	627.2	9.29508	Blood
GTEX-ZG7Y-0003-SM-4WWEJ	286.2	8.16591	Blood
GTEX-ZG7Y-0006-SM-4WWEA	427.2	8.74214	Blood
GTEX-ZGAY-0006-SM-4WWAQ	435.3	8.76918	Blood
GTEX-ZLV1-0001-SM-4WWAO	268	8.07146	Blood
GTEX-ZLV1-0005-SM-4WWAP	594.7	9.21844	Blood
GTEX-ZLWG-0004-SM-4WWD5	393.8	8.62498	Blood
GTEX-ZP4G-0003-SM-4WWED	257	8.01123	Blood
GTEX-ZP4G-0006-SM-4WWE6	488.9	8.93634	Blood
GTEX-ZPCL-0004-SM-4WWD6	398	8.64024	Blood
GTEX-ZPCL-0006-SM-4WWAS	442.1	8.79149	Blood
GTEX-ZPIC-0002-SM-4WWEC	201.7	7.6632	Blood
GTEX-ZPIC-0005-SM-4WWEB	479.8	8.90929	Blood
GTEX-ZPU1-0004-SM-4WWAV	270.6	8.08534	Blood
GTEX-ZPU1-0006-SM-4WWAT	395.7	8.6319	Blood
GTEX-ZQG8-0001-SM-4YCDH	317.1	8.31334	Blood
GTEX-ZQG8-0005-SM-4YCEH	846.7	9.72741	Blood
GTEX-ZQUD-0003-SM-4YCD3	212.1	7.73539	Blood
GTEX-ZQUD-0005-SM-4YCE5	451.5	8.82177	Blood
GTEX-ZT9W-0003-SM-4YCE6	321.7	8.33405	Blood
GTEX-ZT9W-0005-SM-4YCEG	406.4	8.6703	Blood
GTEX-ZT9X-0004-SM-4YCDT	308.6	8.27426	Blood
GTEX-ZTPG-0002-SM-4YCEI	184.9	7.53838	Blood
GTEX-ZTPG-0006-SM-4YCFG	616.6	9.27053	Blood
GTEX-ZTSS-0004-SM-4YCCS	383.1	8.58534	Blood
GTEX-ZTSS-0005-SM-4YCDR	376.1	8.5588	Blood
GTEX-ZTTD-0001-SM-4YCD5	245.9	7.94778	Blood
GTEX-ZTTD-0006-SM-51MSJ	376.6	8.56071	Blood
GTEX-ZTX8-0002-SM-4YCEU	250.1	7.97212	Blood
GTEX-ZTX8-0006-SM-4YCE4	558	9.1267	Blood
GTEX-ZUA1-0002-SM-4YCF7	280	8.13443	Blood
GTEX-ZUA1-0005-SM-4YCEV	326.8	8.35667	Blood
GTEX-ZV68-0006-SM-4YCEJ	477	8.90087	Blood
GTEX-ZV6S-0003-SM-4YCCT	308.9	8.27566	Blood
GTEX-ZV7C-0003-SM-4YCF6	220.3	7.78986	Blood
GTEX-ZV7C-0005-SM-57WDL	383.8	8.58796	Blood
GTEX-ZVE2-0006-SM-51MRW	352	8.46352	Blood
GTEX-ZVP2-0005-SM-51MRK	419.3	8.71528	Blood
GTEX-ZVT2-0001-SM-57WCK	208.6	7.71149	Blood
GTEX-ZVT2-0005-SM-57WBW	485.6	8.92659	Blood
GTEX-ZVT3-0006-SM-51MT9	314.4	8.30104	Blood
GTEX-ZVT4-0006-SM-57WB8	301.9	8.2427	Blood
GTEX-ZVTK-0003-SM-51MRV	273.6	8.10119	Blood
GTEX-ZVTK-0006-SM-57WBK	287	8.16993	Blood
GTEX-ZVZP-0004-SM-51MS8	263.9	8.0493	Blood
GTEX-ZVZP-0006-SM-51MSW	466.2	8.8679	Blood
GTEX-ZVZQ-0006-SM-51MR8	454	8.82972	Blood
GTEX-ZXES-0004-SM-57WCW	417.5	8.70908	Blood
GTEX-ZXES-0005-SM-57WCB	397.2	8.63735	Blood
GTEX-ZXG5-0005-SM-57WCN	387.2	8.60066	Blood
GTEX-1117F-0526-SM-5EGHJ	331.7	8.37808	Blood Vessel
GTEX-1117F-0626-SM-5N9CS	523.4	9.03452	Blood Vessel
GTEX-111FC-0426-SM-5N9CV	508.8	8.99379	Blood Vessel
GTEX-111YS-0526-SM-5GZXJ	581.9	9.1871	Blood Vessel
GTEX-111YS-2226-SM-5987P	513.8	9.00787	Blood Vessel
GTEX-1122O-0426-SM-5H12G	544.6	9.0917	Blood Vessel
GTEX-1122O-1126-SM-5NQ8X	604.4	9.24174	Blood Vessel
GTEX-1128S-0326-SM-5GZZF	758.7	9.56929	Blood Vessel
GTEX-1128S-2526-SM-5H11N	539.7	9.07868	Blood Vessel
GTEX-113IC-0426-SM-5HL5O	537	9.07146	Blood Vessel
GTEX-117XS-0426-SM-5GZZN	789.7	9.62699	Blood Vessel
GTEX-117YW-0226-SM-5N9CM	936.3	9.87237	Blood Vessel
GTEX-117YW-2726-SM-5GZZT	472.5	8.88722	Blood Vessel
GTEX-117YX-1726-SM-5GZZS	445.4	8.80219	Blood Vessel
GTEX-117YX-2626-SM-5EQ53	557.7	9.12593	Blood Vessel
GTEX-11DXW-0526-SM-5H127	552.1	9.1114	Blood Vessel
GTEX-11DXX-0426-SM-5EQ5F	494.7	8.95332	Blood Vessel
GTEX-11DXX-0826-SM-5GZZP	477.5	8.90238	Blood Vessel
GTEX-11DXX-2626-SM-5Q5A3	598.4	9.22738	Blood Vessel
GTEX-11DXY-1126-SM-5987W	481.2	8.91349	Blood Vessel
GTEX-11DXZ-0426-SM-5987Y	714.3	9.4824	Blood Vessel
GTEX-11DXZ-0526-SM-5GU7J	624.9	9.28979	Blood Vessel
GTEX-11DXZ-2626-SM-59882	609.4	9.25361	Blood Vessel
GTEX-11DYG-0926-SM-5EGGW	327	8.35755	Blood Vessel
GTEX-11DYG-1226-SM-5N9DC	571.7	9.16164	Blood Vessel
GTEX-11EI6-0526-SM-5985S	429.3	8.7492	Blood Vessel
GTEX-11EM3-0226-SM-5985Y	517	9.01681	Blood Vessel
GTEX-11EM3-0526-SM-5H12N	412	8.69	Blood Vessel
GTEX-11EM3-2226-SM-5H11Y	504.9	8.98271	Blood Vessel
GTEX-11EMC-0926-SM-59863	607.8	9.24982	Blood Vessel
GTEX-11EMC-3026-SM-5EQ4R	341.6	8.42038	Blood Vessel
GTEX-11EQ8-0426-SM-5N9DP	454.2	8.83036	Blood Vessel
GTEX-11EQ9-2226-SM-5987H	507.1	8.98897	Blood Vessel
GTEX-11GS4-0326-SM-5N9F7	574.2	9.16792	Blood Vessel
GTEX-11GS4-0626-SM-5A5LC	547.7	9.09987	Blood Vessel
GTEX-11GS4-2926-SM-5A5LF	523.2	9.03397	Blood Vessel
GTEX-11GSP-1126-SM-5A5LM	630.8	9.30332	Blood Vessel
GTEX-11GSP-2926-SM-5N9C2	521.5	9.02929	Blood Vessel
GTEX-11I78-0726-SM-5A5M1	509.7	8.99633	Blood Vessel
GTEX-11I78-1026-SM-5HL74	407.1	8.67278	Blood Vessel
GTEX-11I78-2326-SM-5Q5AH	517.3	9.01764	Blood Vessel
GTEX-11LCK-0726-SM-5PNYC	546.8	9.09751	Blood Vessel
GTEX-11LCK-1426-SM-5HL5R	378.3	8.5672	Blood Vessel
GTEX-11NUK-0526-SM-5A5L5	355.2	8.47654	Blood Vessel
GTEX-11NUK-0726-SM-5A5ME	587.7	9.20139	Blood Vessel
GTEX-11NV4-0526-SM-5N9BF	586.6	9.19869	Blood Vessel
GTEX-11O72-0426-SM-5BC5B	432.4	8.75956	Blood Vessel
GTEX-11OC5-0426-SM-5Q5AR	523.7	9.03535	Blood Vessel
GTEX-11ONC-0926-SM-5BC5E	538.8	9.07628	Blood Vessel
GTEX-11ONC-1126-SM-5GU6G	577.7	9.17667	Blood Vessel
GTEX-11ONC-2726-SM-5N9DZ	469.6	8.87836	Blood Vessel
GTEX-11P7K-2326-SM-5EGKZ	601.4	9.23458	Blood Vessel
GTEX-11P81-0326-SM-5HL6B	589.9	9.20677	Blood Vessel
GTEX-11P81-2726-SM-59876	370.3	8.53644	Blood Vessel
GTEX-11P82-0126-SM-5HL72	572.5	9.16365	Blood Vessel
GTEX-11TT1-1226-SM-5Q5AV	477.2	8.90147	Blood Vessel
GTEX-11TT1-1526-SM-5EQKU	402.7	8.65714	Blood Vessel
GTEX-11TT1-2726-SM-5LU8L	482.5	8.91737	Blood Vessel
GTEX-11TUW-0926-SM-5EQMW	614.8	9.26632	Blood Vessel
GTEX-11TUW-2926-SM-5BC59	389.5	8.60918	Blood Vessel
GTEX-11UD2-0526-SM-5GU69	581.4	9.18587	Blood Vessel
GTEX-11UD2-0826-SM-5EQKS	642.5	9.3298	Blood Vessel
GTEX-11UD2-1126-SM-5EQM6	583.5	9.19106	Blood Vessel
GTEX-11VI4-2026-SM-5CVLJ	652.3	9.3516	Blood Vessel
GTEX-11WQC-2726-SM-5CVLG	517.3	9.01764	Blood Vessel
GTEX-11WQK-0326-SM-5EQL1	609.2	9.25314	Blood Vessel
GTEX-11XUK-2426-SM-5GU72	529.6	9.05148	Blood Vessel
GTEX-11ZTS-0326-SM-5EQKP	543.5	9.08879	Blood Vessel
GTEX-11ZTS-0826-SM-5EQ49	641.6	9.32778	Blood Vessel
GTEX-11ZTS-1026-SM-5LU8O	586.8	9.19918	Blood Vessel
GTEX-11ZTT-0426-SM-5EQLK	382.7	8.58383	Blood Vessel
GTEX-11ZUS-0526-SM-59884	424.4	8.73268	Blood Vessel
GTEX-11ZUS-1326-SM-5FQUC	549.5	9.1046	Blood Vessel
GTEX-11ZVC-0326-SM-5CVLC	688.4	9.4292	Blood Vessel
GTEX-11ZVC-2926-SM-5986H	408.1	8.67631	Blood Vessel
GTEX-1211K-0326-SM-5FQT1	531.9	9.05772	Blood Vessel
GTEX-1211K-2426-SM-59HL8	411.4	8.6879	Blood Vessel
GTEX-12126-0726-SM-5FQTX	579.3	9.18066	Blood Vessel
GTEX-1212Z-0826-SM-5EQ51	710.8	9.47533	Blood Vessel
GTEX-1212Z-2826-SM-59HJ5	439.9	8.78431	Blood Vessel
GTEX-12584-0426-SM-5FQTT	442	8.79116	Blood Vessel
GTEX-12696-0426-SM-5EGL5	601.5	9.23482	Blood Vessel
GTEX-12696-0526-SM-5EQ3Z	532	9.05799	Blood Vessel
GTEX-12696-2726-SM-5FQUL	514.1	9.00871	Blood Vessel
GTEX-1269C-2826-SM-5EQ5O	455.6	8.83479	Blood Vessel
GTEX-12BJ1-2726-SM-5HL9M	469.8	8.87897	Blood Vessel
GTEX-12C56-0226-SM-5N9FB	457.8	8.84172	Blood Vessel
GTEX-12C56-2026-SM-5FQSI	499.2	8.96636	Blood Vessel
GTEX-12KS4-0626-SM-5PNY4	611.6	9.2588	Blood Vessel
GTEX-12WSC-0526-SM-5BC5X	371.7	8.54187	Blood Vessel
GTEX-12WSC-0926-SM-5EQ63	633.4	9.30925	Blood Vessel
GTEX-12WSD-1026-SM-5EQ42	542.3	9.08561	Blood Vessel
GTEX-12WSD-1326-SM-5GCNU	695.2	9.44336	Blood Vessel
GTEX-12WSH-2826-SM-5GCP5	415.4	8.70183	Blood Vessel
GTEX-12WSK-0426-SM-5GCNS	628.8	9.29875	Blood Vessel
GTEX-12WSK-0726-SM-5LZUV	587.9	9.20188	Blood Vessel
GTEX-12WSK-2726-SM-5CVND	552.9	9.11348	Blood Vessel
GTEX-12WSL-0926-SM-5N9EK	491.3	8.94339	Blood Vessel
GTEX-12WSL-2626-SM-5GCNV	488.7	8.93575	Blood Vessel
GTEX-12WSM-0526-SM-5GCO8	509.6	8.99605	Blood Vessel
GTEX-12WSN-0326-SM-5GCP6	533.8	9.06286	Blood Vessel
GTEX-12WSN-2726-SM-5LZUK	554	9.11634	Blood Vessel
GTEX-12ZZW-0426-SM-5GCO9	563.4	9.14057	Blood Vessel
GTEX-12ZZX-0526-SM-5DUW6	500.5	8.97011	Blood Vessel
GTEX-12ZZX-0626-SM-5EQ46	454.8	8.83226	Blood Vessel
GTEX-12ZZX-1026-SM-5LZUW	694.2	9.44128	Blood Vessel
GTEX-12ZZY-0526-SM-5EQ5H	458.3	8.84329	Blood Vessel
GTEX-12ZZY-1326-SM-5GCNW	777.7	9.60492	Blood Vessel
GTEX-13111-0526-SM-5LZVF	446.1	8.80445	Blood Vessel
GTEX-13111-2126-SM-5LZU2	488.2	8.93428	Blood Vessel
GTEX-13113-0526-SM-5GCN2	709.7	9.4731	Blood Vessel
GTEX-13113-2126-SM-5EQ4U	478	8.90388	Blood Vessel
GTEX-1313W-1026-SM-5EQ5I	666.3	9.38219	Blood Vessel
GTEX-1314G-1926-SM-5BC6F	502.7	8.97642	Blood Vessel
GTEX-131XE-2626-SM-5PNYY	524.7	9.0381	Blood Vessel
GTEX-131XF-0526-SM-5HL87	395	8.62936	Blood Vessel
GTEX-131XF-0626-SM-5GIDS	654.7	9.35689	Blood Vessel
GTEX-131XF-2526-SM-5EQ68	453.7	8.82877	Blood Vessel
GTEX-131XG-0826-SM-5LZVS	399.4	8.6453	Blood Vessel
GTEX-131XG-2226-SM-5DUXS	508.9	8.99407	Blood Vessel
GTEX-131XH-2426-SM-5PNZ6	661.7	9.37221	Blood Vessel
GTEX-131XW-0226-SM-5IJCA	499.7	8.9678	Blood Vessel
GTEX-131XW-2226-SM-5PNY1	763.6	9.57856	Blood Vessel
GTEX-131YS-0426-SM-5EQ4J	406.6	8.67101	Blood Vessel
GTEX-131YS-1126-SM-5N9FQ	616.1	9.26936	Blood Vessel
GTEX-131YS-1226-SM-5K7VE	524.8	9.03837	Blood Vessel
GTEX-132AR-0726-SM-5EQ6J	450.2	8.81762	Blood Vessel
GTEX-132AR-1326-SM-5K7YC	435.7	8.7705	Blood Vessel
GTEX-132AR-2126-SM-5K7XG	522.9	9.03315	Blood Vessel
GTEX-132NY-0626-SM-5L3D9	497.6	8.96174	Blood Vessel
GTEX-132Q8-0526-SM-5IJBQ	377.3	8.56339	Blood Vessel
GTEX-1339X-0526-SM-5KLYW	641.2	9.32688	Blood Vessel
GTEX-1339X-2626-SM-5K7YX	534.9	9.06582	Blood Vessel
GTEX-133LE-0226-SM-5PNY3	549.7	9.10512	Blood Vessel
GTEX-133LE-2226-SM-5IFGU	540.4	9.08055	Blood Vessel
GTEX-1399R-0626-SM-5K7UZ	641.7	9.328	Blood Vessel
GTEX-1399R-1826-SM-5J2M9	588.2	9.20261	Blood Vessel
GTEX-1399R-2326-SM-5PNYT	647.8	9.34163	Blood Vessel
GTEX-1399S-0926-SM-5PNVQ	465.4	8.86542	Blood Vessel
GTEX-1399S-2626-SM-5L3DU	462.4	8.85611	Blood Vessel
GTEX-1399T-0526-SM-5J1NC	709.5	9.47269	Blood Vessel
GTEX-1399T-2626-SM-5L3E4	563.9	9.14185	Blood Vessel
GTEX-1399U-0426-SM-5K7UU	569.1	9.15507	Blood Vessel
GTEX-1399U-0626-SM-5J1NZ	496.2	8.95768	Blood Vessel
GTEX-139D8-1226-SM-5L3ED	750.7	9.55401	Blood Vessel
GTEX-139T6-1826-SM-5KM2E	532.1	9.05826	Blood Vessel
GTEX-139T8-0426-SM-5K7VC	541.4	9.08321	Blood Vessel
GTEX-139TS-0226-SM-5K7W5	817.9	9.67754	Blood Vessel
GTEX-139TT-0526-SM-5J1NN	500.2	8.96924	Blood Vessel
GTEX-139TU-1126-SM-5J1NY	552.7	9.11296	Blood Vessel
GTEX-139UW-0426-SM-5K7V4	708.1	9.46985	Blood Vessel
GTEX-139YR-0626-SM-5IJBT	668	9.38586	Blood Vessel
GTEX-139YR-2726-SM-5K7VV	590.5	9.20823	Blood Vessel
GTEX-13CF3-0526-SM-5IJBV	457.3	8.84015	Blood Vessel
GTEX-13CF3-0626-SM-5J1NO	486.3	8.92867	Blood Vessel
GTEX-13CF3-2226-SM-5J2MX	486.2	8.92837	Blood Vessel
GTEX-13D11-1426-SM-5K7Y9	629.9	9.30127	Blood Vessel
GTEX-13D11-2726-SM-5K7V7	507.9	8.99124	Blood Vessel
GTEX-13FH7-0326-SM-5J1MR	501.1	8.97183	Blood Vessel
GTEX-13FH7-0426-SM-5KM4M	415.4	8.70183	Blood Vessel
GTEX-13FH7-2326-SM-5KM1E	468.3	8.87437	Blood Vessel
GTEX-13FHO-1626-SM-5IJGB	596.7	9.22328	Blood Vessel
GTEX-13FHP-0426-SM-5J1O5	592.5	9.2131	Blood Vessel
GTEX-13FHP-1126-SM-5IJDO	432.2	8.75889	Blood Vessel
GTEX-13FLV-1426-SM-5J1N4	694.7	9.44232	Blood Vessel
GTEX-13FTW-0926-SM-5J2NJ	612.3	9.26045	Blood Vessel
GTEX-13FTW-2226-SM-5J1OH	618.7	9.27543	Blood Vessel
GTEX-13FTX-0226-SM-5K7TX	703.8	9.46107	Blood Vessel
GTEX-13FTX-2226-SM-5J1OP	423.2	8.7286	Blood Vessel
GTEX-13FTY-0426-SM-5IJC2	580	9.18239	Blood Vessel
GTEX-13FTZ-0126-SM-5K7V3	764.9	9.58101	Blood Vessel
GTEX-13FXS-1126-SM-5IJBB	544.8	9.09223	Blood Vessel
GTEX-13G51-2926-SM-5IJDL	519.1	9.02265	Blood Vessel
GTEX-13JUV-2426-SM-5J1NS	458.5	8.84392	Blood Vessel
GTEX-13JVG-0426-SM-5MR59	483.8	8.92125	Blood Vessel
GTEX-13N11-0626-SM-5J1OL	473.3	8.88966	Blood Vessel
GTEX-13N11-2926-SM-5K7VD	474.3	8.89269	Blood Vessel
GTEX-13N1W-0326-SM-5IJDJ	412.4	8.69139	Blood Vessel
GTEX-13N2G-0526-SM-5MR5L	627.6	9.296	Blood Vessel
GTEX-13NYB-0426-SM-5IJDD	776.9	9.60344	Blood Vessel
GTEX-13NYB-2926-SM-5K7VH	626	9.29232	Blood Vessel
GTEX-13NYC-0826-SM-5N9FP	338.6	8.40769	Blood Vessel
GTEX-13NYS-0526-SM-5J1OF	591.5	9.21067	Blood Vessel
GTEX-13NZ8-1626-SM-5IJBC	439.7	8.78365	Blood Vessel
GTEX-13NZ9-0826-SM-5J1NI	526	9.04166	Blood Vessel
GTEX-13NZ9-1226-SM-5MR3J	602.7	9.23769	Blood Vessel
GTEX-13NZA-1126-SM-5MR4K	504.7	8.98214	Blood Vessel
GTEX-13NZB-2226-SM-5MR5B	450.8	8.81954	Blood Vessel
GTEX-13O1R-1026-SM-5KM2L	652	9.35094	Blood Vessel
GTEX-13O21-0426-SM-5K7VR	673.8	9.39832	Blood Vessel
GTEX-13O21-2526-SM-5J1OZ	584.6	9.19377	Blood Vessel
GTEX-13O21-2926-SM-5J1OU	644.1	9.33338	Blood Vessel
GTEX-13O3O-0426-SM-5KM2Y	398.4	8.64169	Blood Vessel
GTEX-13O3O-1126-SM-5KM4Q	807.5	9.6591	Blood Vessel
GTEX-13O3P-0526-SM-5K7UT	537.2	9.072	Blood Vessel
GTEX-13O3P-1126-SM-5L3FG	683.7	9.41933	Blood Vessel
GTEX-13O3Q-2526-SM-5IJC4	491.5	8.94398	Blood Vessel
GTEX-13O61-0326-SM-5KM2O	533.7	9.06259	Blood Vessel
GTEX-13O61-0626-SM-5L3D1	533.9	9.06313	Blood Vessel
GTEX-13O61-2526-SM-5J1O8	508.5	8.99294	Blood Vessel
GTEX-13OVG-0726-SM-5IJBY	309.3	8.27752	Blood Vessel
GTEX-13OVG-0826-SM-5L3D8	592.2	9.21237	Blood Vessel
GTEX-13OVG-2326-SM-5J1OV	510.1	8.99746	Blood Vessel
GTEX-13OVH-0426-SM-5K7UC	555.8	9.12102	Blood Vessel
GTEX-13OVI-0626-SM-5IJCN	405.2	8.66605	Blood Vessel
GTEX-13OVL-1326-SM-5IJCZ	494.6	8.95303	Blood Vessel
GTEX-13OW5-0826-SM-5J1NE	859.9	9.7497	Blood Vessel
GTEX-13OW6-0326-SM-5L3H9	531.8	9.05745	Blood Vessel
GTEX-13OW6-1526-SM-5L3HX	664.3	9.37786	Blood Vessel
GTEX-13OW7-0626-SM-5K7UD	472.1	8.886	Blood Vessel
GTEX-13OW8-1626-SM-5L3HW	479.7	8.90899	Blood Vessel
GTEX-13OW8-1826-SM-5L3H1	638.8	9.32148	Blood Vessel
GTEX-13PL6-0526-SM-5L3G6	409	8.67948	Blood Vessel
GTEX-13PL7-1826-SM-5IJDV	531.3	9.0561	Blood Vessel
GTEX-13PL7-2126-SM-5L3HZ	453.4	8.82782	Blood Vessel
GTEX-13PLJ-0526-SM-5K7VW	575.9	9.17218	Blood Vessel
GTEX-13PVQ-0526-SM-5LU8Q	521.8	9.03012	Blood Vessel
GTEX-13PVQ-1426-SM-5J1O4	667.4	9.38457	Blood Vessel
GTEX-13PVR-0826-SM-5S2PV	611.4	9.25833	Blood Vessel
GTEX-13PVR-1126-SM-5S2NX	542.1	9.08507	Blood Vessel
GTEX-13PVR-2726-SM-5SI6H	461	8.85175	Blood Vessel
GTEX-13QBU-0126-SM-5LU3V	366.2	8.52042	Blood Vessel
GTEX-13QBU-0326-SM-5LU3F	609.4	9.25361	Blood Vessel
GTEX-13QBU-2226-SM-5K7WI	493.2	8.94895	Blood Vessel
GTEX-13QIC-1626-SM-5K7TZ	607.7	9.24959	Blood Vessel
GTEX-13QJ3-0626-SM-5SI6G	409.7	8.68194	Blood Vessel
GTEX-13QJC-0626-SM-5S2O9	448.6	8.8125	Blood Vessel
GTEX-13RTJ-0626-SM-5S2NB	532.4	9.05907	Blood Vessel
GTEX-13RTK-0126-SM-5RQHQ	636.4	9.31606	Blood Vessel
GTEX-13RTK-1826-SM-5S2P3	436.9	8.77446	Blood Vessel
GTEX-13S7M-2226-SM-5S2WB	449.6	8.8157	Blood Vessel
GTEX-13S86-0526-SM-5QGPZ	515.7	9.01318	Blood Vessel
GTEX-13S86-2526-SM-5S2V5	432.2	8.75889	Blood Vessel
GTEX-13U4I-0426-SM-5LU4W	459.3	8.84643	Blood Vessel
GTEX-13U4I-0926-SM-5LU5A	483.4	8.92006	Blood Vessel
GTEX-13U4I-1026-SM-5LU3G	579.1	9.18016	Blood Vessel
GTEX-13VXT-0526-SM-5SI9O	511.9	9.00253	Blood Vessel
GTEX-13VXT-0826-SM-5SIAP	428.9	8.74786	Blood Vessel
GTEX-13VXT-1026-SM-5LU37	616.8	9.271	Blood Vessel
GTEX-13VXU-0526-SM-5K7V1	663.7	9.37656	Blood Vessel
GTEX-13VXU-1926-SM-5LU5J	581.9	9.1871	Blood Vessel
GTEX-13W3W-0626-SM-5LU45	482.8	8.91827	Blood Vessel
GTEX-13W46-0626-SM-5LU3N	403.2	8.65893	Blood Vessel
GTEX-13W46-1826-SM-5K7VA	699	9.45121	Blood Vessel
GTEX-13X6H-0126-SM-5QGOS	372	8.54303	Blood Vessel
GTEX-13X6H-2526-SM-5QGOT	543.7	9.08932	Blood Vessel
GTEX-13X6I-0926-SM-5LUAB	759.1	9.57005	Blood Vessel
GTEX-13X6J-1326-SM-5QGOV	546.5	9.09672	Blood Vessel
GTEX-13X6K-0526-SM-5LU51	383.3	8.58609	Blood Vessel
GTEX-13X6K-1926-SM-5LU4O	714.3	9.4824	Blood Vessel
GTEX-13YAN-1526-SM-5LU3E	677.3	9.40578	Blood Vessel
GTEX-1445S-1126-SM-5QGOW	416.8	8.70667	Blood Vessel
GTEX-144GL-0526-SM-5LU41	555.7	9.12076	Blood Vessel
GTEX-144GM-2226-SM-5O9B5	484.4	8.92303	Blood Vessel
GTEX-144GN-0326-SM-5O9AD	557.8	9.12619	Blood Vessel
GTEX-145LS-0426-SM-5LU8M	514.5	9.00983	Blood Vessel
GTEX-145ME-2226-SM-5S2VY	550.5	9.10722	Blood Vessel
GTEX-145MF-0426-SM-5LU9T	534.2	9.06393	Blood Vessel
GTEX-145MH-1026-SM-5Q5CI	689.6	9.43171	Blood Vessel
GTEX-145MH-1526-SM-5LUAU	472.5	8.88722	Blood Vessel
GTEX-145MN-2326-SM-5SIB7	469.8	8.87897	Blood Vessel
GTEX-145MO-0626-SM-5NQAW	423.9	8.73098	Blood Vessel
GTEX-145MO-1226-SM-5QGPC	697.9	9.44894	Blood Vessel
GTEX-146FH-0426-SM-5QGPS	465.2	8.86481	Blood Vessel
GTEX-146FH-0926-SM-5SI96	435.1	8.76852	Blood Vessel
GTEX-146FH-1326-SM-5NQBI	603.7	9.24008	Blood Vessel
GTEX-146FQ-0526-SM-5LU9I	445.1	8.80122	Blood Vessel
GTEX-146FQ-0826-SM-5LUAJ	569.6	9.15634	Blood Vessel
GTEX-146FR-1026-SM-5NQ9T	534.7	9.06528	Blood Vessel
GTEX-146FR-1626-SM-5Q5DS	386.4	8.59768	Blood Vessel
GTEX-14753-0226-SM-5Q5CH	568.3	9.15305	Blood Vessel
GTEX-147F3-0426-SM-5SI8V	416.9	8.70701	Blood Vessel
GTEX-147F4-0126-SM-5QGPV	495.8	8.95652	Blood Vessel
GTEX-147F4-1026-SM-5Q5F9	623.6	9.28679	Blood Vessel
GTEX-147F4-1326-SM-5LU9V	675	9.40088	Blood Vessel
GTEX-147JS-0726-SM-5S2UL	466.7	8.86944	Blood Vessel
GTEX-148VJ-0426-SM-5S2V8	363.4	8.50938	Blood Vessel
GTEX-1497J-1026-SM-5NQAV	638.9	9.3217	Blood Vessel
GTEX-14A5H-0226-SM-5S2VK	488.2	8.93428	Blood Vessel
GTEX-14A5I-1326-SM-5SIAQ	571	9.15987	Blood Vessel
GTEX-14A6H-2726-SM-5QGPL	528.1	9.0474	Blood Vessel
GTEX-14AS3-0526-SM-5QGQQ	622.7	9.28471	Blood Vessel
GTEX-14AS3-2326-SM-5S2NZ	564.8	9.14415	Blood Vessel
GTEX-14ASI-1126-SM-5QGPN	627.2	9.29508	Blood Vessel
GTEX-14B4R-2026-SM-5QGQL	552.3	9.11192	Blood Vessel
GTEX-14BIM-2626-SM-5S2OF	781.4	9.61176	Blood Vessel
GTEX-14BIN-0926-SM-5S2OZ	436.9	8.77446	Blood Vessel
GTEX-14BMU-2426-SM-5RQIJ	513.2	9.00619	Blood Vessel
GTEX-14BMV-0526-SM-5S2NE	406.8	8.67172	Blood Vessel
GTEX-14C38-1226-SM-5S2UK	527.9	9.04685	Blood Vessel
GTEX-14C39-2626-SM-5S2QD	471.2	8.88325	Blood Vessel
GTEX-14C5O-1426-SM-5RQI8	530.1	9.05284	Blood Vessel
GTEX-14DAQ-1326-SM-5RQIM	669.1	9.38823	Blood Vessel
GTEX-14DAR-2126-SM-5RQID	504.7	8.98214	Blood Vessel
GTEX-14E1K-0926-SM-5S2U4	495.2	8.95478	Blood Vessel
GTEX-14E7W-0526-SM-5S2W8	437	8.77479	Blood Vessel
GTEX-14ICL-0326-SM-5S2OS	486.6	8.92955	Blood Vessel
GTEX-14ICL-1826-SM-5RQIY	517.9	9.01931	Blood Vessel
GTEX-N7MS-0626-SM-2YUN7	457.6	8.84109	Blood Vessel
GTEX-N7MT-1426-SM-3LK5M	673.9	9.39853	Blood Vessel
GTEX-NFK9-0526-SM-2YUNL	495.3	8.95507	Blood Vessel
GTEX-NFK9-1326-SM-3LK5I	707.6	9.46883	Blood Vessel
GTEX-NPJ7-1326-SM-3MJHO	494.5	8.95274	Blood Vessel
GTEX-NPJ8-0526-SM-3MJHN	566.1	9.14746	Blood Vessel
GTEX-NPJ8-1326-SM-3LK6B	393	8.62205	Blood Vessel
GTEX-NPJ8-1826-SM-2YUNC	515.8	9.01346	Blood Vessel
GTEX-O5YT-0426-SM-3MJHD	651.3	9.34939	Blood Vessel
GTEX-O5YT-1826-SM-32PK9	470.8	8.88203	Blood Vessel
GTEX-O5YV-0426-SM-3LK66	602.3	9.23673	Blood Vessel
GTEX-O5YV-0626-SM-3LK64	830.8	9.70009	Blood Vessel
GTEX-O5YV-1626-SM-2YUNJ	438.4	8.77939	Blood Vessel
GTEX-O5YW-0426-SM-3MJHJ	568.2	9.15279	Blood Vessel
GTEX-O5YW-1826-SM-2YUN2	531.9	9.05772	Blood Vessel
GTEX-O5YW-3026-SM-3MJHI	462.3	8.8558	Blood Vessel
GTEX-OHPK-0426-SM-3MJH3	509.7	8.99633	Blood Vessel
GTEX-OHPK-1826-SM-2YUMR	519.2	9.02292	Blood Vessel
GTEX-OHPL-0426-SM-3TW8X	547.9	9.1004	Blood Vessel
GTEX-OHPL-1826-SM-2YUN8	385.1	8.59283	Blood Vessel
GTEX-OHPL-3026-SM-3MJGS	505.9	8.98556	Blood Vessel
GTEX-OHPM-0426-SM-3TW8V	662.8	9.3746	Blood Vessel
GTEX-OHPM-1826-SM-2YUNF	550.5	9.10722	Blood Vessel
GTEX-OHPN-2826-SM-3LK67	472.3	8.88661	Blood Vessel
GTEX-OIZG-0426-SM-3LK5W	680.2	9.41193	Blood Vessel
GTEX-OIZH-1826-SM-2YUNP	500.8	8.97097	Blood Vessel
GTEX-OIZH-3026-SM-3NB1G	524.3	9.037	Blood Vessel
GTEX-OIZI-0526-SM-2XCEG	334	8.38802	Blood Vessel
GTEX-OIZI-1126-SM-3NB1F	710.2	9.47411	Blood Vessel
GTEX-OOBJ-0426-SM-3NB1S	701.2	9.45574	Blood Vessel
GTEX-OOBJ-1826-SM-3NB1C	604.4	9.24174	Blood Vessel
GTEX-OOBJ-3026-SM-3NB1D	650.1	9.34674	Blood Vessel
GTEX-OOBK-0425-SM-3LK5O	640.4	9.32508	Blood Vessel
GTEX-OXRK-0526-SM-3NB2F	457.1	8.83952	Blood Vessel
GTEX-OXRL-0426-SM-3NM97	565.2	9.14517	Blood Vessel
GTEX-OXRL-1826-SM-2YUMV	583.7	9.19155	Blood Vessel
GTEX-OXRN-1226-SM-2I5EL	356	8.47978	Blood Vessel
GTEX-OXRO-1926-SM-2S1O3	393.1	8.62242	Blood Vessel
GTEX-OXRP-2426-SM-2S1NR	380.6	8.57592	Blood Vessel
GTEX-P44H-0626-SM-2XCF2	393	8.62205	Blood Vessel
GTEX-P44H-1026-SM-3NM96	701.8	9.45697	Blood Vessel
GTEX-P4PP-0426-SM-3NM9H	586.1	9.19746	Blood Vessel
GTEX-P4PP-1826-SM-2S1NT	401.5	8.65284	Blood Vessel
GTEX-P4PP-3026-SM-3P61O	331.5	8.37721	Blood Vessel
GTEX-P4PQ-0426-SM-3NMCI	825.5	9.69087	Blood Vessel
GTEX-P4QS-0426-SM-3NMCQ	603.8	9.24031	Blood Vessel
GTEX-P4QS-1826-SM-2S1NI	413.5	8.69523	Blood Vessel
GTEX-P4QT-1826-SM-2S1NJ	393	8.62205	Blood Vessel
GTEX-P78B-0726-SM-2S1O2	367.6	8.52591	Blood Vessel
GTEX-P78B-0826-SM-3NMCA	649.6	9.34563	Blood Vessel
GTEX-PLZ4-1326-SM-2S1O7	432.7	8.76055	Blood Vessel
GTEX-PLZ5-0426-SM-3P612	677.3	9.40578	Blood Vessel
GTEX-PLZ6-0326-SM-3P61J	680.5	9.41257	Blood Vessel
GTEX-PLZ6-1626-SM-3NB23	475.8	8.89724	Blood Vessel
GTEX-POMQ-0426-SM-3P61G	668.6	9.38716	Blood Vessel
GTEX-POMQ-2126-SM-2S1OJ	453.4	8.82782	Blood Vessel
GTEX-POYW-1126-SM-48TCI	612.5	9.26092	Blood Vessel
GTEX-PSDG-0526-SM-2S1OH	495	8.9542	Blood Vessel
GTEX-PSDG-0826-SM-48TCZ	708.7	9.47107	Blood Vessel
GTEX-PSDG-1026-SM-48TCV	733.3	9.52023	Blood Vessel
GTEX-PVOW-0726-SM-2XCF5	338.7	8.40812	Blood Vessel
GTEX-PW2O-0426-SM-48TCC	596.7	9.22328	Blood Vessel
GTEX-PW2O-1926-SM-2S1OB	455.5	8.83447	Blood Vessel
GTEX-PWCY-0326-SM-43IRU	733.4	9.52042	Blood Vessel
GTEX-PWCY-0426-SM-48TCW	584.8	9.19426	Blood Vessel
GTEX-PWCY-2226-SM-2S1OP	459	8.84549	Blood Vessel
GTEX-PWN1-1826-SM-2S1PE	478.9	8.90659	Blood Vessel
GTEX-PX3G-0426-SM-48U1C	527.4	9.04549	Blood Vessel
GTEX-PX3G-1826-SM-2S1PK	302	8.24317	Blood Vessel
GTEX-PX3G-3026-SM-48TZR	271.7	8.09117	Blood Vessel
GTEX-Q2AG-0526-SM-2S1PW	431.9	8.75789	Blood Vessel
GTEX-Q2AG-0926-SM-48U1Q	883.8	9.78921	Blood Vessel
GTEX-Q2AH-0326-SM-48U1K	526.1	9.04193	Blood Vessel
GTEX-Q2AH-0626-SM-48TZJ	447.8	8.80993	Blood Vessel
GTEX-Q2AH-2026-SM-2S1PX	520.2	9.02569	Blood Vessel
GTEX-Q2AI-1726-SM-2S1PZ	454.8	8.83226	Blood Vessel
GTEX-Q734-2226-SM-3GAD9	518.1	9.01987	Blood Vessel
GTEX-QCQG-1526-SM-48U25	427.1	8.7418	Blood Vessel
GTEX-QCQG-1926-SM-5SI7Q	475	8.89482	Blood Vessel
GTEX-QDT8-0426-SM-32PKZ	358.2	8.48864	Blood Vessel
GTEX-QDT8-1026-SM-43V6X	648.8	9.34385	Blood Vessel
GTEX-QDVJ-0626-SM-48U1T	610.4	9.25597	Blood Vessel
GTEX-QDVN-0126-SM-4GIC9	459	8.84549	Blood Vessel
GTEX-QDVN-0226-SM-48TZ9	560.5	9.13314	Blood Vessel
GTEX-QDVN-2326-SM-2S1PF	508.2	8.99209	Blood Vessel
GTEX-QEG4-0926-SM-4R1JO	691.4	9.43546	Blood Vessel
GTEX-QEG4-1226-SM-2S1P6	547.6	9.09961	Blood Vessel
GTEX-QEG5-0626-SM-2S1PP	404.3	8.66285	Blood Vessel
GTEX-QEG5-1226-SM-447AR	774.9	9.59973	Blood Vessel
GTEX-QEL4-0526-SM-3GIJ4	337.4	8.40259	Blood Vessel
GTEX-QEL4-1026-SM-4R1JK	564.2	9.14262	Blood Vessel
GTEX-QESD-0326-SM-47J4F	472.8	8.88813	Blood Vessel
GTEX-QLQ7-1926-SM-2S1R6	376.2	8.55919	Blood Vessel
GTEX-QLQW-1526-SM-2S1QV	353.4	8.46923	Blood Vessel
GTEX-QMRM-0426-SM-4R1K2	681.1	9.41384	Blood Vessel
GTEX-QMRM-0626-SM-447BQ	677.5	9.40621	Blood Vessel
GTEX-QV31-0326-SM-447BM	714.2	9.4822	Blood Vessel
GTEX-QV31-1626-SM-2S1QC	418.1	8.71115	Blood Vessel
GTEX-QV44-0626-SM-4R1KJ	681.1	9.41384	Blood Vessel
GTEX-QV44-2226-SM-447A3	573.9	9.16717	Blood Vessel
GTEX-QVJO-0526-SM-447CE	811	9.66534	Blood Vessel
GTEX-QVUS-0426-SM-48FE3	546.4	9.09645	Blood Vessel
GTEX-QXCU-0226-SM-2TC5W	631.3	9.30447	Blood Vessel
GTEX-QXCU-0926-SM-48FEP	675.3	9.40152	Blood Vessel
GTEX-R53T-0726-SM-48FCS	611	9.25739	Blood Vessel
GTEX-R53T-0826-SM-48FCP	637.1	9.31764	Blood Vessel
GTEX-R53T-2026-SM-3GIJF	409	8.67948	Blood Vessel
GTEX-R55C-1826-SM-3GADI	526.6	9.0433	Blood Vessel
GTEX-R55D-1026-SM-3GAEQ	376.4	8.55995	Blood Vessel
GTEX-R55E-0326-SM-48FD2	459.2	8.84612	Blood Vessel
GTEX-R55E-1126-SM-48FDZ	634.8	9.31243	Blood Vessel
GTEX-R55G-0426-SM-48FDH	510.5	8.99859	Blood Vessel
GTEX-R55G-0626-SM-48FDB	669.2	9.38845	Blood Vessel
GTEX-REY6-0726-SM-2TF4M	395.4	8.63081	Blood Vessel
GTEX-REY6-0926-SM-48FDA	415.9	8.70356	Blood Vessel
GTEX-REY6-1126-SM-48FDU	602.4	9.23697	Blood Vessel
GTEX-RM2N-1826-SM-2TF5B	361.1	8.50024	Blood Vessel
GTEX-RN64-0526-SM-2TC5P	415.5	8.70217	Blood Vessel
GTEX-RN64-0726-SM-48FCV	541.8	9.08428	Blood Vessel
GTEX-RNOR-0426-SM-2TF4U	386.7	8.5988	Blood Vessel
GTEX-RTLS-0426-SM-2TF5K	382.1	8.58158	Blood Vessel
GTEX-RTLS-0726-SM-46MV4	688.4	9.4292	Blood Vessel
GTEX-RU1J-1926-SM-2TF6S	497.7	8.96203	Blood Vessel
GTEX-RU72-0226-SM-46MUD	511.8	9.00225	Blood Vessel
GTEX-RU72-1226-SM-2TF6N	336.2	8.39746	Blood Vessel
GTEX-RUSQ-0326-SM-47JWS	644.5	9.33427	Blood Vessel
GTEX-RUSQ-0426-SM-47JWR	509.4	8.99548	Blood Vessel
GTEX-RUSQ-1926-SM-2TF6K	427.6	8.74349	Blood Vessel
GTEX-RVPV-0226-SM-2TF6W	438.3	8.77906	Blood Vessel
GTEX-RWS6-0426-SM-47JXH	414.8	8.69975	Blood Vessel
GTEX-RWS6-0526-SM-4GIAJ	618.4	9.27473	Blood Vessel
GTEX-RWS6-2326-SM-2XCB4	321.1	8.33136	Blood Vessel
GTEX-RWSA-0526-SM-2XCBC	517.2	9.01737	Blood Vessel
GTEX-RWSA-0926-SM-47JXW	684.6	9.42122	Blood Vessel
GTEX-S32W-0426-SM-4AD6H	531	9.05528	Blood Vessel
GTEX-S32W-2426-SM-2XCAT	360.6	8.49825	Blood Vessel
GTEX-S33H-0726-SM-4AD6M	645.6	9.33673	Blood Vessel
GTEX-S33H-2426-SM-2XCB2	444.1	8.79799	Blood Vessel
GTEX-S341-2026-SM-2XCAA	329.5	8.36851	Blood Vessel
GTEX-S3XE-0226-SM-4AD6I	451.5	8.82177	Blood Vessel
GTEX-S3XE-0326-SM-4AD6L	530.5	9.05393	Blood Vessel
GTEX-S4P3-0326-SM-4AD6P	552.6	9.1127	Blood Vessel
GTEX-S4Q7-1326-SM-4AD74	624.3	9.2884	Blood Vessel
GTEX-S4Z8-0626-SM-4AD6J	603.2	9.23888	Blood Vessel
GTEX-S4Z8-0926-SM-4AD6Q	677.6	9.40642	Blood Vessel
GTEX-S7PM-0426-SM-3NM91	520.8	9.02735	Blood Vessel
GTEX-S7SE-0526-SM-2XCD8	535.4	9.06717	Blood Vessel
GTEX-S95S-0226-SM-4B656	667.8	9.38543	Blood Vessel
GTEX-S95S-1626-SM-2XCDJ	511.8	9.00225	Blood Vessel
GTEX-SE5C-0426-SM-4BRUI	489.4	8.93782	Blood Vessel
GTEX-SIU8-0426-SM-4BRUE	509.7	8.99633	Blood Vessel
GTEX-SJXC-0426-SM-2XCFH	309.3	8.27752	Blood Vessel
GTEX-SN8G-0526-SM-32PLE	302.3	8.2446	Blood Vessel
GTEX-SNMC-0226-SM-4DM6F	624.7	9.28933	Blood Vessel
GTEX-SNMC-1526-SM-2XCFN	358.6	8.49025	Blood Vessel
GTEX-SNOS-0326-SM-4DM6C	606.4	9.2465	Blood Vessel
GTEX-SNOS-1726-SM-32PLN	422.3	8.72554	Blood Vessel
GTEX-SSA3-0426-SM-32QPI	485.5	8.9263	Blood Vessel
GTEX-T2IS-1026-SM-32QP1	439.6	8.78333	Blood Vessel
GTEX-T5JC-0226-SM-32PMA	481.3	8.91379	Blood Vessel
GTEX-T5JC-0326-SM-4DM5C	716.9	9.48764	Blood Vessel
GTEX-T6MN-0426-SM-32PMF	503.4	8.97842	Blood Vessel
GTEX-T6MN-1126-SM-4DM71	763.4	9.57818	Blood Vessel
GTEX-T6MO-1926-SM-32QOJ	459	8.84549	Blood Vessel
GTEX-T8EM-0426-SM-4DM7E	744.4	9.54187	Blood Vessel
GTEX-T8EM-1626-SM-3DB7K	381.3	8.57856	Blood Vessel
GTEX-TKQ1-1226-SM-4GICJ	517.6	9.01848	Blood Vessel
GTEX-TKQ2-1026-SM-33HB7	366.7	8.52239	Blood Vessel
GTEX-TMMY-0626-SM-33HBD	361.9	8.50343	Blood Vessel
GTEX-TMMY-1026-SM-4DXTI	637.2	9.31786	Blood Vessel
GTEX-TSE9-0426-SM-3DB81	260.4	8.03012	Blood Vessel
GTEX-U3ZH-0426-SM-4DXSE	529.1	9.05012	Blood Vessel
GTEX-U3ZH-0626-SM-4DXT3	616.7	9.27076	Blood Vessel
GTEX-U3ZH-1726-SM-3DB79	332.5	8.38154	Blood Vessel
GTEX-U3ZM-0326-SM-4DXUJ	632	9.30606	Blood Vessel
GTEX-U3ZN-0426-SM-4DXSH	561.3	9.1352	Blood Vessel
GTEX-U3ZN-0526-SM-4DXTH	561.7	9.13622	Blood Vessel
GTEX-U3ZN-2526-SM-3DB7V	364.1	8.51215	Blood Vessel
GTEX-U412-0226-SM-3NMC8	502.4	8.97556	Blood Vessel
GTEX-U4B1-0226-SM-4DXU8	525.3	9.03974	Blood Vessel
GTEX-U4B1-1926-SM-3DB9E	556.6	9.12309	Blood Vessel
GTEX-U8T8-0326-SM-3DB93	397.2	8.63735	Blood Vessel
GTEX-U8XE-0626-SM-3DB8U	458.1	8.84266	Blood Vessel
GTEX-U8XE-1026-SM-4E3HM	525	9.03892	Blood Vessel
GTEX-U8XE-1226-SM-4E3HN	678.5	9.40833	Blood Vessel
GTEX-UJHI-0226-SM-4IHJL	607.4	9.24888	Blood Vessel
GTEX-UJHI-0326-SM-4IHJE	442.6	8.79312	Blood Vessel
GTEX-UJHI-1926-SM-3DB8Z	432.1	8.75856	Blood Vessel
GTEX-UJMC-0426-SM-4IHJF	499	8.96578	Blood Vessel
GTEX-UJMC-0626-SM-4IHJQ	537.5	9.0728	Blood Vessel
GTEX-UJMC-2026-SM-3GADR	499.5	8.96723	Blood Vessel
GTEX-UPJH-0726-SM-4IHJW	462.2	8.85549	Blood Vessel
GTEX-UPJH-0926-SM-4IHKA	680.7	9.41299	Blood Vessel
GTEX-UPK5-0126-SM-3GADM	593.9	9.2165	Blood Vessel
GTEX-UPK5-1526-SM-4JBJA	583.9	9.19205	Blood Vessel
GTEX-V1D1-0326-SM-4JBIY	497.9	8.96261	Blood Vessel
GTEX-V1D1-2626-SM-4JBJH	530.2	9.05311	Blood Vessel
GTEX-V955-0926-SM-4JBJ8	585.2	9.19525	Blood Vessel
GTEX-V955-2626-SM-3NM9F	573.5	9.16616	Blood Vessel
GTEX-VJWN-0626-SM-3NMAN	534.3	9.0642	Blood Vessel
GTEX-VJYA-0226-SM-4KL1Q	554.5	9.11764	Blood Vessel
GTEX-VJYA-1826-SM-4KL1W	497	8.96	Blood Vessel
GTEX-VUSG-0526-SM-4KL22	693.2	9.43921	Blood Vessel
GTEX-VUSG-0626-SM-4KL1Z	606	9.24555	Blood Vessel
GTEX-VUSG-2826-SM-4KKZM	480.5	8.91139	Blood Vessel
GTEX-VUSH-0526-SM-3NB2J	485.7	8.92689	Blood Vessel
GTEX-W5WG-2226-SM-4LMI3	521.6	9.02956	Blood Vessel
GTEX-WCDI-0426-SM-4GIAL	528.3	9.04794	Blood Vessel
GTEX-WEY5-0326-SM-4LMI7	443	8.79442	Blood Vessel
GTEX-WEY5-2126-SM-3GILK	362.5	8.50581	Blood Vessel
GTEX-WFG7-0626-SM-4LMK6	503.2	8.97785	Blood Vessel
GTEX-WFG7-0926-SM-4LMK7	495	8.9542	Blood Vessel
GTEX-WFG7-2326-SM-3GIKV	430.7	8.75389	Blood Vessel
GTEX-WFG8-0826-SM-4LVN5	481.3	8.91379	Blood Vessel
GTEX-WFON-0526-SM-4LVLY	672.2	9.39489	Blood Vessel
GTEX-WFON-2526-SM-3LK7P	447.5	8.80896	Blood Vessel
GTEX-WH7G-0626-SM-4LVMO	651.7	9.35028	Blood Vessel
GTEX-WHPG-0726-SM-4M1XX	508.5	8.99294	Blood Vessel
GTEX-WHPG-0926-SM-4M1XY	501.4	8.97269	Blood Vessel
GTEX-WHPG-2326-SM-3NMBP	429.6	8.7502	Blood Vessel
GTEX-WHSB-0226-SM-4M1XE	616.6	9.27053	Blood Vessel
GTEX-WHSE-0726-SM-4RTXA	445.3	8.80187	Blood Vessel
GTEX-WHSE-1126-SM-3NMBU	471.8	8.88509	Blood Vessel
GTEX-WHWD-0226-SM-4OORT	543.2	9.08799	Blood Vessel
GTEX-WHWD-0526-SM-4OORW	631.9	9.30583	Blood Vessel
GTEX-WHWD-2426-SM-3LK6S	446.2	8.80478	Blood Vessel
GTEX-WL46-0526-SM-3LK7W	543.9	9.08985	Blood Vessel
GTEX-WOFM-1726-SM-3MJFA	381.9	8.58082	Blood Vessel
GTEX-WQUQ-1526-SM-4OOSM	681.8	9.41532	Blood Vessel
GTEX-WRHK-1726-SM-3MJFK	483.6	8.92065	Blood Vessel
GTEX-WRHU-0726-SM-3MJFL	539	9.07682	Blood Vessel
GTEX-WRHU-1126-SM-4E3I1	558	9.1267	Blood Vessel
GTEX-WRHU-1326-SM-4E3K7	612.1	9.25998	Blood Vessel
GTEX-WWYW-0426-SM-3NB31	515.9	9.01374	Blood Vessel
GTEX-WY7C-0626-SM-4ONCT	782.1	9.61305	Blood Vessel
GTEX-WY7C-1526-SM-4OND2	626.8	9.29416	Blood Vessel
GTEX-WY7C-2826-SM-3NB3Q	630.8	9.30332	Blood Vessel
GTEX-WYBS-0426-SM-3NM9M	616.1	9.26936	Blood Vessel
GTEX-WYJK-0426-SM-3NM9G	481.6	8.91468	Blood Vessel
GTEX-WYJK-0926-SM-4ONCF	565.7	9.14644	Blood Vessel
GTEX-WYJK-1226-SM-4ONCP	740.4	9.53411	Blood Vessel
GTEX-WYVS-0426-SM-4ONDL	582.5	9.18859	Blood Vessel
GTEX-WYVS-2526-SM-3NMAT	434.1	8.7652	Blood Vessel
GTEX-WZTO-1126-SM-3NM93	469.6	8.87836	Blood Vessel
GTEX-WZTO-1626-SM-4PQYR	612.2	9.26021	Blood Vessel
GTEX-X261-0526-SM-4PQYS	373.6	8.54921	Blood Vessel
GTEX-X3Y1-0326-SM-4PQZ7	646.4	9.33851	Blood Vessel
GTEX-X4EO-1026-SM-4QARP	636.9	9.31719	Blood Vessel
GTEX-X4EP-0826-SM-3P5YK	506.9	8.9884	Blood Vessel
GTEX-X4EP-1426-SM-4PQZP	727.4	9.50859	Blood Vessel
GTEX-X4XY-0526-SM-46MW1	459.4	8.84674	Blood Vessel
GTEX-X4XY-1526-SM-4QASE	640.6	9.32553	Blood Vessel
GTEX-X5EB-0326-SM-4QASF	399.4	8.6453	Blood Vessel
GTEX-X5EB-2626-SM-4E3HZ	380.7	8.5763	Blood Vessel
GTEX-X62O-1626-SM-46MW9	443.3	8.79539	Blood Vessel
GTEX-X88G-0426-SM-47JZ5	433.9	8.76454	Blood Vessel
GTEX-XAJ8-1226-SM-47JYS	433.2	8.76222	Blood Vessel
GTEX-XBEC-0526-SM-4QARU	527.8	9.04658	Blood Vessel
GTEX-XBED-0726-SM-4GIAR	543.6	9.08905	Blood Vessel
GTEX-XBED-2426-SM-4AT4O	524	9.03617	Blood Vessel
GTEX-XBEW-0526-SM-4QASO	600.4	9.23218	Blood Vessel
GTEX-XBEW-0826-SM-4QASQ	396.6	8.63517	Blood Vessel
GTEX-XGQ4-0626-SM-4AT56	386.2	8.59694	Blood Vessel
GTEX-XGQ4-2426-SM-4AT55	423.9	8.73098	Blood Vessel
GTEX-XLM4-0426-SM-4AT54	478.8	8.90629	Blood Vessel
GTEX-XMK1-2526-SM-4B666	458.9	8.84518	Blood Vessel
GTEX-XOT4-0426-SM-4B66T	469.2	8.87713	Blood Vessel
GTEX-XPT6-0326-SM-4B66V	460.6	8.8505	Blood Vessel
GTEX-XPT6-0426-SM-4B672	470.2	8.8802	Blood Vessel
GTEX-XPT6-2226-SM-4B66R	442.1	8.79149	Blood Vessel
GTEX-XPVG-0926-SM-4B651	592.5	9.2131	Blood Vessel
GTEX-XPVG-2926-SM-4B66G	561.4	9.13545	Blood Vessel
GTEX-XQ3S-0126-SM-4BOO9	656.7	9.36129	Blood Vessel
GTEX-XQ8I-0326-SM-4BOPN	498.2	8.96347	Blood Vessel
GTEX-XQ8I-0826-SM-4BOOE	446.7	8.80639	Blood Vessel
GTEX-XQ8I-1326-SM-4BOPV	618.3	9.27449	Blood Vessel
GTEX-XUW1-0726-SM-4BOP5	365.1	8.51609	Blood Vessel
GTEX-XUW1-1126-SM-4BONZ	620.2	9.27891	Blood Vessel
GTEX-XUYS-0426-SM-47JX3	457.8	8.84172	Blood Vessel
GTEX-XUZC-0626-SM-4BOPG	534.2	9.06393	Blood Vessel
GTEX-XUZC-2026-SM-4BRW9	591.2	9.20994	Blood Vessel
GTEX-XV7Q-0526-SM-4BRWR	603	9.2384	Blood Vessel
GTEX-XV7Q-0626-SM-4BRV5	630.7	9.3031	Blood Vessel
GTEX-XXEK-0726-SM-4BRWF	505.2	8.98356	Blood Vessel
GTEX-XYKS-0426-SM-4BRW4	481.9	8.91558	Blood Vessel
GTEX-XYKS-2626-SM-4BRUT	526.4	9.04275	Blood Vessel
GTEX-Y111-0426-SM-4TT3K	533.5	9.06205	Blood Vessel
GTEX-Y114-0326-SM-4TT99	535.4	9.06717	Blood Vessel
GTEX-Y114-0426-SM-4TT6V	611.2	9.25786	Blood Vessel
GTEX-Y3I4-0326-SM-4TT28	510.6	8.99887	Blood Vessel
GTEX-Y3IK-0726-SM-4WWE5	524.7	9.0381	Blood Vessel
GTEX-Y3IK-0926-SM-51MQU	478.9	8.90659	Blood Vessel
GTEX-Y3IK-2826-SM-4WWDW	506.1	8.98613	Blood Vessel
GTEX-Y5LM-0226-SM-4VBRM	583.9	9.19205	Blood Vessel
GTEX-Y5LM-2326-SM-5S2NK	407.6	8.67455	Blood Vessel
GTEX-Y5V5-0426-SM-4VBPU	670.6	9.39146	Blood Vessel
GTEX-Y5V5-2726-SM-4VDS2	641.7	9.328	Blood Vessel
GTEX-Y5V6-0326-SM-4VBRW	493	8.94837	Blood Vessel
GTEX-Y5V6-0426-SM-4VBRZ	515.5	9.01262	Blood Vessel
GTEX-Y5V6-2826-SM-4VDSF	616.6	9.27053	Blood Vessel
GTEX-Y8DK-0526-SM-4TT3R	479	8.90689	Blood Vessel
GTEX-Y8E4-0226-SM-4VBQ3	544.5	9.09144	Blood Vessel
GTEX-Y8E4-1126-SM-5IFIA	615.1	9.26702	Blood Vessel
GTEX-Y8LW-0426-SM-4VBQ6	563	9.13955	Blood Vessel
GTEX-Y9LG-0226-SM-4VBS4	507.8	8.99095	Blood Vessel
GTEX-Y9LG-2326-SM-4VDS1	510	8.99718	Blood Vessel
GTEX-YB5E-2426-SM-5IFIV	493.4	8.94953	Blood Vessel
GTEX-YB5K-0326-SM-5IFJQ	567.1	9.15	Blood Vessel
GTEX-YBZK-0226-SM-59HLO	333.2	8.38457	Blood Vessel
GTEX-YEC3-0326-SM-5IFJJ	349.6	8.45368	Blood Vessel
GTEX-YEC3-1126-SM-5IFIH	434.1	8.7652	Blood Vessel
GTEX-YEC4-0426-SM-4W1ZH	594	9.21675	Blood Vessel
GTEX-YEC4-0726-SM-5CVLV	685.7	9.42354	Blood Vessel
GTEX-YEC4-2326-SM-5IFHV	509.3	8.9952	Blood Vessel
GTEX-YECK-0526-SM-4W1ZD	462.8	8.85736	Blood Vessel
GTEX-YECK-1326-SM-4W1ZF	628.7	9.29852	Blood Vessel
GTEX-YF7O-0226-SM-5IFJ4	370.9	8.53877	Blood Vessel
GTEX-YFC4-0326-SM-4TT3U	605.2	9.24365	Blood Vessel
GTEX-YFC4-0926-SM-5S2U7	416.6	8.70598	Blood Vessel
GTEX-YJ8A-0826-SM-5Q5A7	430.8	8.75422	Blood Vessel
GTEX-YJ8O-0126-SM-5QGRG	667.5	9.38478	Blood Vessel
GTEX-YJ8O-0226-SM-5S2NL	718.4	9.49065	Blood Vessel
GTEX-YJ8O-2726-SM-5IFJ7	459.7	8.84768	Blood Vessel
GTEX-Z93S-0926-SM-5HL8B	469.9	8.87928	Blood Vessel
GTEX-Z93T-0426-SM-5HL6G	553.4	9.11478	Blood Vessel
GTEX-Z9EW-0126-SM-5CVM6	614.8	9.26632	Blood Vessel
GTEX-Z9EW-1926-SM-5CVMP	451.9	8.82305	Blood Vessel
GTEX-ZA64-0126-SM-5HL8Z	503.8	8.97957	Blood Vessel
GTEX-ZA64-2226-SM-5Q5A9	466.6	8.86913	Blood Vessel
GTEX-ZAB4-0526-SM-5HL7Z	513.1	9.00591	Blood Vessel
GTEX-ZAB4-0726-SM-5HL8I	538.3	9.07494	Blood Vessel
GTEX-ZAB4-1926-SM-57WD8	498.3	8.96376	Blood Vessel
GTEX-ZAB5-2026-SM-5L3EQ	439.7	8.78365	Blood Vessel
GTEX-ZAB5-2726-SM-5J2NH	879	9.78136	Blood Vessel
GTEX-ZAJG-1226-SM-5S2MH	655.7	9.35909	Blood Vessel
GTEX-ZAK1-0426-SM-5J1MS	544.1	9.09038	Blood Vessel
GTEX-ZAK1-1226-SM-5Q5AA	756.9	9.56586	Blood Vessel
GTEX-ZAKK-0426-SM-5EGHB	393.2	8.62278	Blood Vessel
GTEX-ZC5H-0426-SM-5HL9R	450.3	8.81794	Blood Vessel
GTEX-ZC5H-1026-SM-5CVN1	741	9.53528	Blood Vessel
GTEX-ZDTS-0426-SM-4WAYH	463.7	8.86016	Blood Vessel
GTEX-ZDTS-1426-SM-5K7WC	723.1	9.50005	Blood Vessel
GTEX-ZDTT-0226-SM-4WKHM	535	9.06609	Blood Vessel
GTEX-ZDTT-2426-SM-4WKFX	548.9	9.10303	Blood Vessel
GTEX-ZDXO-2726-SM-4WKFA	647.3	9.34052	Blood Vessel
GTEX-ZDYS-0126-SM-5HL6X	366.8	8.52278	Blood Vessel
GTEX-ZDYS-0526-SM-5L3EE	469.5	8.87805	Blood Vessel
GTEX-ZDYS-1626-SM-4WKGB	460.3	8.84956	Blood Vessel
GTEX-ZE9C-0726-SM-4WKGA	562.3	9.13776	Blood Vessel
GTEX-ZF28-1026-SM-4WKGV	885.2	9.79149	Blood Vessel
GTEX-ZF29-0126-SM-4WKGZ	343.4	8.42794	Blood Vessel
GTEX-ZF29-0326-SM-4WKFB	538.9	9.07655	Blood Vessel
GTEX-ZF2S-0926-SM-4WWBJ	665.3	9.38003	Blood Vessel
GTEX-ZF2S-2426-SM-5DUXV	479.2	8.90749	Blood Vessel
GTEX-ZF3C-0526-SM-4WWBG	608.9	9.25243	Blood Vessel
GTEX-ZF3C-1326-SM-5A5MF	417	8.70736	Blood Vessel
GTEX-ZF3C-1426-SM-4WWCD	582	9.18735	Blood Vessel
GTEX-ZG7Y-0126-SM-4WWEX	490.3	8.94046	Blood Vessel
GTEX-ZGAY-0426-SM-4WWAM	541.4	9.08321	Blood Vessel
GTEX-ZGAY-0926-SM-4WWBQ	478.9	8.90659	Blood Vessel
GTEX-ZLFU-0126-SM-5EQMN	401.2	8.65177	Blood Vessel
GTEX-ZLV1-1926-SM-5FQSF	459.6	8.84737	Blood Vessel
GTEX-ZLWG-2426-SM-57WG6	499.3	8.96665	Blood Vessel
GTEX-ZP4G-0526-SM-4YCED	448.1	8.81089	Blood Vessel
GTEX-ZP4G-2126-SM-57WEA	576.8	9.17443	Blood Vessel
GTEX-ZPCL-0326-SM-5FQSG	413.7	8.69592	Blood Vessel
GTEX-ZPIC-1026-SM-59HKZ	464.3	8.86202	Blood Vessel
GTEX-ZPIC-2426-SM-5DUW1	567	9.14975	Blood Vessel
GTEX-ZPU1-0526-SM-4YCDA	391.6	8.61692	Blood Vessel
GTEX-ZPU1-2726-SM-4WWFT	548.7	9.1025	Blood Vessel
GTEX-ZQG8-0626-SM-57WF3	272.6	8.09592	Blood Vessel
GTEX-ZQUD-0226-SM-4YCEB	623.5	9.28656	Blood Vessel
GTEX-ZQUD-1326-SM-57WEF	508.1	8.99181	Blood Vessel
GTEX-ZT9W-0426-SM-57WF4	448.2	8.81121	Blood Vessel
GTEX-ZT9W-2726-SM-57WG8	479.6	8.90869	Blood Vessel
GTEX-ZT9X-2026-SM-57WEJ	576.9	9.17468	Blood Vessel
GTEX-ZTPG-0426-SM-5O98K	396.3	8.63408	Blood Vessel
GTEX-ZTPG-0726-SM-5DUXP	455.9	8.83573	Blood Vessel
GTEX-ZTX8-1826-SM-5N9E5	554.8	9.11842	Blood Vessel
GTEX-ZUA1-0426-SM-5NQAF	483	8.91886	Blood Vessel
GTEX-ZUA1-0626-SM-4YCCW	401.6	8.6532	Blood Vessel
GTEX-ZV6S-2026-SM-5NQ8P	380.1	8.57403	Blood Vessel
GTEX-ZV7C-0426-SM-51MQY	370.2	8.53605	Blood Vessel
GTEX-ZVE2-0526-SM-5GU7E	487.4	8.93192	Blood Vessel
GTEX-ZVP2-2226-SM-5GU6Q	552.2	9.11166	Blood Vessel
GTEX-ZVT2-0526-SM-5E455	410.4	8.6844	Blood Vessel
GTEX-ZVT2-0726-SM-5GIER	554.9	9.11868	Blood Vessel
GTEX-ZVT2-2626-SM-51MTD	621.2	9.28123	Blood Vessel
GTEX-ZVT3-0426-SM-5GIDW	468.6	8.87529	Blood Vessel
GTEX-ZVTK-0726-SM-5GZX6	612.8	9.26162	Blood Vessel
GTEX-ZVZO-0426-SM-5HL4Z	450.3	8.81794	Blood Vessel
GTEX-ZVZP-0126-SM-5NQ6Q	604.6	9.24222	Blood Vessel
GTEX-ZVZP-2726-SM-5GZXZ	681.1	9.41384	Blood Vessel
GTEX-ZY6K-1926-SM-5GZXW	545.8	9.09487	Blood Vessel
GTEX-ZYFC-0726-SM-5E448	447.5	8.80896	Blood Vessel
GTEX-ZYFC-1226-SM-5GIE4	641.1	9.32665	Blood Vessel
GTEX-ZYFD-0526-SM-5E442	513.7	9.00759	Blood Vessel
GTEX-ZYFD-2126-SM-5E43D	542.6	9.0864	Blood Vessel
GTEX-ZYFG-0126-SM-5GIDH	443.7	8.79669	Blood Vessel
GTEX-ZYFG-0326-SM-5E45Z	561.8	9.13648	Blood Vessel
GTEX-ZYT6-0826-SM-5E43I	504.6	8.98185	Blood Vessel
GTEX-ZYT6-1526-SM-5E45F	510.5	8.99859	Blood Vessel
GTEX-ZYVF-0826-SM-5E447	550.2	9.10643	Blood Vessel
GTEX-ZYW4-0426-SM-5GZYS	428.1	8.74517	Blood Vessel
GTEX-ZYW4-1226-SM-5E45B	509.7	8.99633	Blood Vessel
GTEX-ZYY3-1226-SM-5EQKM	515.8	9.01346	Blood Vessel
GTEX-ZZ64-1326-SM-5E444	513.4	9.00675	Blood Vessel
GTEX-ZZPU-0226-SM-5N9BV	354.9	8.47533	Blood Vessel
GTEX-ZZPU-2426-SM-5E44I	398.6	8.64241	Blood Vessel
GTEX-1117F-3226-SM-5N9CT	515.6	9.0129	Brain
GTEX-111FC-3126-SM-5GZZ2	391.1	8.61508	Brain
GTEX-111FC-3326-SM-5GZYV	353.1	8.46801	Brain
GTEX-1128S-2726-SM-5H12C	458	8.84235	Brain
GTEX-1128S-2826-SM-5N9DI	322	8.33539	Brain
GTEX-117XS-3026-SM-5N9CA	527.6	9.04603	Brain
GTEX-117XS-3126-SM-5GIDP	351.4	8.46107	Brain
GTEX-1192X-3126-SM-5N9BY	636.7	9.31673	Brain
GTEX-1192X-3226-SM-5987D	376.6	8.56071	Brain
GTEX-11DXW-1026-SM-5H11K	307	8.26679	Brain
GTEX-11DXW-1126-SM-5H12Q	361.9	8.50343	Brain
GTEX-11DXY-3126-SM-5N9BT	396.6	8.63517	Brain
GTEX-11DXY-3226-SM-5GIDE	493.8	8.9507	Brain
GTEX-11DYG-2926-SM-5H132	322.3	8.33673	Brain
GTEX-11DZ1-2926-SM-5A5KI	404.6	8.66391	Brain
GTEX-11EI6-2926-SM-5985U	262.7	8.04275	Brain
GTEX-11EI6-3026-SM-5GZZO	384.6	8.59096	Brain
GTEX-11EMC-3226-SM-5EGKW	583.1	9.19007	Brain
GTEX-11EMC-3326-SM-5P9JH	510.8	8.99944	Brain
GTEX-11GS4-3126-SM-5A5LH	383.2	8.58571	Brain
GTEX-11GSO-0011-R1b-SM-57WD3	231.5	7.86109	Brain
GTEX-11GSO-0011-R2a-SM-57WDF	233.3	7.87221	Brain
GTEX-11GSO-0011-R3b-SM-57WB2	431.8	8.75756	Brain
GTEX-11GSO-2926-SM-5HL73	549.6	9.10486	Brain
GTEX-11GSO-3026-SM-5Q5AL	430.1	8.75188	Brain
GTEX-11GSP-0011-R10a-SM-5NQ7J	393.2	8.62278	Brain
GTEX-11GSP-0011-R11b-SM-5NQ7V	279.5	8.13186	Brain
GTEX-11GSP-0011-R5a-SM-57WBE	432.1	8.75856	Brain
GTEX-11GSP-0011-R6b-SM-57WBQ	311.9	8.28956	Brain
GTEX-11GSP-0011-R7b-SM-57WC3	373.6	8.54921	Brain
GTEX-11GSP-0011-R8b-SM-5NQ79	289.4	8.1819	Brain
GTEX-11GSP-0011-R9b-SM-5NQ77	217.8	7.77347	Brain
GTEX-11GSP-3126-SM-5A5LL	357	8.48382	Brain
GTEX-11GSP-3226-SM-5986O	436.4	8.77281	Brain
GTEX-11H98-0011-R10b-SM-5NQ98	711.3	9.47634	Brain
GTEX-11H98-0011-R11b-SM-5NQ6U	452.3	8.82432	Brain
GTEX-11H98-0011-R5b-SM-57WCF	564.1	9.14236	Brain
GTEX-11H98-0011-R8a-SM-5NQ8V	446.9	8.80703	Brain
GTEX-11NUK-2926-SM-5A5MD	431.8	8.75756	Brain
GTEX-11NUK-3026-SM-5986K	352.5	8.46557	Brain
GTEX-11NV4-0011-R5a-SM-5NQ88	236.1	7.88935	Brain
GTEX-11NV4-0011-R6a-SM-57WD5	210.3	7.72315	Brain
GTEX-11NV4-0011-R7a-SM-57WDH	234	7.87652	Brain
GTEX-11NV4-2126-SM-5N9DS	199.8	7.64962	Brain
GTEX-11NV4-2226-SM-5BC4T	316.6	8.31107	Brain
GTEX-11O72-2826-SM-5HL6W	384	8.58871	Brain
GTEX-11O72-2926-SM-5BC4V	441.4	8.78921	Brain
GTEX-11OC5-0626-SM-5HL6M	516.2	9.01458	Brain
GTEX-11OC5-0726-SM-5P9JK	882.9	9.78774	Brain
GTEX-11OF3-0011-R11a-SM-57WCR	278.3	8.12567	Brain
GTEX-11OF3-0011-R5a-SM-57WB4	213.6	7.74551	Brain
GTEX-11OF3-0011-R6b-SM-57WBG	224.8	7.8189	Brain
GTEX-11OF3-0011-R7a-SM-57WCG	245	7.94251	Brain
GTEX-11OF3-0011-R8b-SM-57WCS	253.6	7.99209	Brain
GTEX-11OF3-2926-SM-5HL78	264.8	8.0542	Brain
GTEX-11ONC-0011-R1a-SM-57WD4	305.3	8.2588	Brain
GTEX-11ONC-0011-R8b-SM-5NQ87	323.8	8.34341	Brain
GTEX-11ONC-0011-R9b-SM-5NQ8J	186.2	7.54844	Brain
GTEX-11ONC-2926-SM-5P9JM	663.1	9.37526	Brain
GTEX-11ONC-3026-SM-5985W	398.9	8.6435	Brain
GTEX-11PRG-2826-SM-5BC54	306.6	8.26491	Brain
GTEX-11PRG-2926-SM-5987A	372	8.54303	Brain
GTEX-11TTK-2826-SM-5GU5K	294.6	8.2075	Brain
GTEX-11TTK-2926-SM-5PNYP	430.4	8.75288	Brain
[truncated: 6,672 more rows]

## Sheet: Sheet2_CCLE
Depmap ID	BSG Expression [log2(TPM+1)] from 21Q4 Public	Cell Line Name	Primary Disease	Lineage	Lineage Subtype	Cancer
ACH-000011	8.94055	253J	Bladder Cancer	Urinary Tract	Bladder Carcinoma	BLCA
ACH-000018	9.51173	T24	Bladder Cancer	Urinary Tract	Bladder Carcinoma	BLCA
ACH-000026	8.09043	253JBV	Bladder Cancer	Urinary Tract	Bladder Carcinoma	BLCA
ACH-000142	8.34837	CAL29	Bladder Cancer	Urinary Tract	Bladder Carcinoma	BLCA
ACH-000242	8.39857	RT4	Bladder Cancer	Urinary Tract	Bladder Carcinoma	BLCA
ACH-000384	8.01195	SW780	Bladder Cancer	Urinary Tract	Bladder Carcinoma	BLCA
ACH-000396	8.91076	J82	Bladder Cancer	Urinary Tract	Bladder Carcinoma	BLCA
ACH-000473	8.83772	RT112	Bladder Cancer	Urinary Tract	Bladder Carcinoma	BLCA
ACH-000486	9.35083	KU1919	Bladder Cancer	Urinary Tract	Bladder Carcinoma	BLCA
ACH-000522	8.54396	UMUC3	Bladder Cancer	Urinary Tract	Bladder Carcinoma	BLCA
ACH-000545	9.3853	VMCUB1	Bladder Cancer	Urinary Tract	Bladder Carcinoma	BLCA
ACH-000547	8.82072	HT1197	Bladder Cancer	Urinary Tract	Bladder Carcinoma	BLCA
ACH-000566	9.39195	SW1710	Bladder Cancer	Urinary Tract	Bladder Carcinoma	BLCA
ACH-000593	8.82279	BC3C	Bladder Cancer	Urinary Tract	Bladder Carcinoma	BLCA
ACH-000720	8.95463	TCCSUP	Bladder Cancer	Urinary Tract	Bladder Carcinoma	BLCA
ACH-000724	8.92481	HT1376	Bladder Cancer	Urinary Tract	Bladder Carcinoma	BLCA
ACH-000741	8.64562	UBLC1	Bladder Cancer	Urinary Tract	Bladder Carcinoma	BLCA
ACH-000753	9.42101	JMSU1	Bladder Cancer	Urinary Tract	Bladder Carcinoma	BLCA
ACH-000802	8.34532	BFTC905	Bladder Cancer	Urinary Tract	Bladder Carcinoma	BLCA
ACH-000834	8.47517	UMUC1	Bladder Cancer	Urinary Tract	Bladder Carcinoma	BLCA
ACH-000839	8.53691	SCABER	Bladder Cancer	Urinary Tract	Bladder Carcinoma	BLCA
ACH-000862	9.22521	KMBC2	Bladder Cancer	Urinary Tract	Bladder Carcinoma	BLCA
ACH-000896	8.4302	647V	Bladder Cancer	Urinary Tract	Bladder Carcinoma	BLCA
ACH-000905	9.14593	5637	Bladder Cancer	Urinary Tract	Bladder Carcinoma	BLCA
ACH-000973	9.81965	639V	Bladder Cancer	Urinary Tract	Bladder Carcinoma	BLCA
ACH-001183	7.93351	RT11284	Bladder Cancer	Urinary Tract	Bladder Carcinoma	BLCA
ACH-000017	8.14323	SKBR3	Breast Cancer	Breast	Breast Carcinoma	Breast Caner
ACH-000019	8.97582	MCF7	Breast Cancer	Breast	Breast Carcinoma	Breast Caner
ACH-000028	9.09906	KPL1	Breast Cancer	Breast	Breast Carcinoma	Breast Caner
ACH-000044	7.82445	MDAMB134VI	Breast Cancer	Breast	Breast Ductal Carcinoma	Breast Caner
ACH-000097	7.28956	ZR751	Breast Cancer	Breast	Breast Ductal Carcinoma	Breast Caner
ACH-000111	8.26496	HCC1187	Breast Cancer	Breast	Breast Ductal Carcinoma	Breast Caner
ACH-000117	8.39352	EFM192A	Breast Cancer	Breast	Breast Adenocarcinoma	Breast Caner
ACH-000147	8.10941	T47D	Breast Cancer	Breast	Breast Ductal Carcinoma	Breast Caner
ACH-000148	9.65367	HS578T	Breast Cancer	Breast	Breast Carcinoma	Breast Caner
ACH-000196	6.98094	HCC1599	Breast Cancer	Breast	Breast Ductal Carcinoma	Breast Caner
ACH-000212	9.83202	CAL120	Breast Cancer	Breast	Breast Carcinoma	Breast Caner
ACH-000223	8.80161	HCC1937	Breast Cancer	Breast	Breast Ductal Carcinoma	Breast Caner
ACH-000248	7.84191	AU565	Breast Cancer	Breast	Breast Adenocarcinoma	Breast Caner
ACH-000258	9.84408	DU4475	Breast Cancer	Breast	Breast Carcinoma	Breast Caner
ACH-000276	9.03711	HCC38	Breast Cancer	Breast	Breast Ductal Carcinoma	Breast Caner
ACH-000277	8.24132	HCC1419	Breast Cancer	Breast	Breast Ductal Carcinoma	Breast Caner
ACH-000288	9.30734	BT549	Breast Cancer	Breast	Breast Ductal Carcinoma	Breast Caner
ACH-000330	8.67423	EFM19	Breast Cancer	Breast	Breast Ductal Carcinoma	Breast Caner
ACH-000349	9.19005	HCC1500	Breast Cancer	Breast	Breast Ductal Carcinoma	Breast Caner
ACH-000352	7.99095	HCC1428	Breast Cancer	Breast	Breast Carcinoma	Breast Caner
ACH-000374	8.70884	HCC1143	Breast Cancer	Breast	Breast Ductal Carcinoma	Breast Caner
ACH-000536	8.76265	BT20	Breast Cancer	Breast	Breast Ductal Carcinoma	Breast Caner
ACH-000554	8.95038	UACC893	Breast Cancer	Breast	Breast Ductal Carcinoma	Breast Caner
ACH-000568	8.51605	UACC812	Breast Cancer	Breast	Breast Ductal Carcinoma	Breast Caner
ACH-000573	8.98726	MDAMB436	Breast Cancer	Breast	Breast Carcinoma	Breast Caner
ACH-000621	7.608	MDAMB157	Breast Cancer	Breast	Breast Ductal Carcinoma	Breast Caner
ACH-000624	7.93946	HCC1806	Breast Cancer	Breast	Breast Ductal Carcinoma	Breast Caner
ACH-000643	7.38223	HDQP1	Breast Cancer	Breast	Breast Ductal Carcinoma	Breast Caner
ACH-000668	8.71637	HCC70	Breast Cancer	Breast	Breast Ductal Carcinoma	Breast Caner
ACH-000691	8.59369	HCC2157	Breast Cancer	Breast	Breast Ductal Carcinoma	Breast Caner
ACH-000699	9.12174	HCC1395	Breast Cancer	Breast	Breast Ductal Carcinoma	Breast Caner
ACH-000711	8.6969	JIMT1	Breast Cancer	Breast	Breast Ductal Carcinoma	Breast Caner
ACH-000721	8.38345	HMC18	Breast Cancer	Breast	Breast Carcinoma	Breast Caner
ACH-000725	7.56552	HCC202	Breast Cancer	Breast	Breast Ductal Carcinoma	Breast Caner
ACH-000755	8.47735	HCC2218	Breast Cancer	Breast	Breast Ductal Carcinoma	Breast Caner
ACH-000759	8.67761	MDAMB175VII	Breast Cancer	Breast	Breast Ductal Carcinoma	Breast Caner
ACH-000768	9.53586	MDAMB231	Breast Cancer	Breast	Breast Carcinoma	Breast Caner
ACH-000783	8.47934	CAMA1	Breast Cancer	Breast	Breast Carcinoma	Breast Caner
ACH-000818	8.1813	BT483	Breast Cancer	Breast	Breast Ductal Carcinoma	Breast Caner
ACH-000828	8.12247	ZR7530	Breast Cancer	Breast	Breast Ductal Carcinoma	Breast Caner
ACH-000849	8.43538	MDAMB468	Breast Cancer	Breast	Breast Carcinoma	Breast Caner
ACH-000856	9.93615	CAL51	Breast Cancer	Breast	Breast Carcinoma	Breast Caner
ACH-000857	8.59294	CAL851	Breast Cancer	Breast	Breast Carcinoma	Breast Caner
ACH-000859	8.61128	HCC1954	Breast Cancer	Breast	Breast Ductal Carcinoma	Breast Caner
ACH-000876	8.82008	MDAMB415	Breast Cancer	Breast	Breast Carcinoma	Breast Caner
ACH-000902	8.34225	CAL148	Breast Cancer	Breast	Breast Ductal Carcinoma	Breast Caner
ACH-000910	8.60903	MDAMB453	Breast Cancer	Breast	Breast Carcinoma	Breast Caner
ACH-000927	8.31777	BT474	Breast Cancer	Breast	Breast Ductal Carcinoma	Breast Caner
ACH-000930	7.87424	HCC1569	Breast Cancer	Breast	Breast Carcinoma	Breast Caner
ACH-000934	9.21531	MDAMB361	Breast Cancer	Breast	Breast Carcinoma	Breast Caner
ACH-001819	8.70888	MFM223	Breast Cancer	Breast	Breast Ductal Carcinoma	Breast Caner
ACH-001820	7.56354	COLO824	Breast Cancer	Breast		Breast Caner
ACH-000216	8.25932	JHESOAD1	Esophageal Cancer	Esophagus	Esophagus Adenocarcinoma	ESCA
ACH-000305	9.00644	ECGI10	Esophageal Cancer	Esophagus	Esophagus Squamous	ESCA
ACH-000318	8.60936	TE10	Esophageal Cancer	Esophagus	Esophagus Squamous	ESCA
ACH-000353	9.5792	TE15	Esophageal Cancer	Esophagus	Esophagus Squamous	ESCA
ACH-000383	8.57236	OE33	Esophageal Cancer	Esophagus	Esophagus Adenocarcinoma	ESCA
ACH-000408	9.11129	TE5	Esophageal Cancer	Esophagus	Esophagus Squamous	ESCA
ACH-000452	9.58203	TE8	Esophageal Cancer	Esophagus	Esophagus Squamous	ESCA
ACH-000488	8.44807	TE11	Esophageal Cancer	Esophagus	Esophagus Squamous	ESCA
ACH-000544	7.46858	OE21	Esophageal Cancer	Esophagus	Esophagus Squamous	ESCA
ACH-000561	8.71057	TDOTT	Esophageal Cancer	Esophagus	Esophagus Squamous	ESCA
ACH-000605	8.60922	TE6	Esophageal Cancer	Esophagus	Esophagus Squamous	ESCA
ACH-000637	8.27817	KYSE520	Esophageal Cancer	Esophagus	Esophagus Squamous	ESCA
ACH-000647	8.78846	TE1	Esophageal Cancer	Esophagus	Esophagus Squamous	ESCA
ACH-000679	7.68433	OE19	Esophageal Cancer	Esophagus	Esophagus Squamous	ESCA
ACH-000693	8.47691	KYSE180	Esophageal Cancer	Esophagus	Esophagus Squamous	ESCA
ACH-000694	8.67997	TE9	Esophageal Cancer	Esophagus	Esophagus Squamous	ESCA
ACH-000717	9.51546	COLO680N	Esophageal Cancer	Esophagus	Esophagus Squamous	ESCA
ACH-000726	8.3561	TE14	Esophageal Cancer	Esophagus	Esophagus Squamous	ESCA
ACH-000777	8.55294	KYSE30	Esophageal Cancer	Esophagus	Esophagus Squamous	ESCA
ACH-000784	8.73468	KYSE70	Esophageal Cancer	Esophagus	Esophagus Squamous	ESCA
ACH-000809	8.15537	KYSE410	Esophageal Cancer	Esophagus	Esophagus Squamous	ESCA
ACH-000823	8.81785	KYSE140	Esophageal Cancer	Esophagus	Esophagus Squamous	ESCA
ACH-000824	9.16554	KYSE510	Esophageal Cancer	Esophagus	Esophagus Squamous	ESCA
ACH-000855	9.05648	KYSE150	Esophageal Cancer	Esophagus	Esophagus Squamous	ESCA
ACH-000865	8.94119	KYSE450	Esophageal Cancer	Esophagus	Esophagus Squamous	ESCA
ACH-000873	9.12944	KYSE270	Esophageal Cancer	Esophagus	Esophagus Squamous	ESCA
ACH-000917	8.50398	TE4	Esophageal Cancer	Esophagus	Esophagus Squamous	ESCA
ACH-001368	9.34698	OACM51	Esophageal Cancer	Esophagus	Esophagus Adenocarcinoma	ESCA
ACH-001496	8.30054	ESO26	Esophageal Cancer	Esophagus	Esophagus Adenocarcinoma	ESCA
ACH-001497	9.71769	ESO51	Esophageal Cancer	Esophagus	Esophagus Adenocarcinoma	ESCA
ACH-001500	9.62383	FLO1	Esophageal Cancer	Esophagus	Esophagus Adenocarcinoma	ESCA
ACH-001654	8.18443	SKGT4	Esophageal Cancer	Esophagus	Esophagus Adenocarcinoma	ESCA
ACH-000040	9.78441	U118MG	Brain Cancer	Central Nervous System	Glioma	Glioma
ACH-000075	9.70886	U87MG	Brain Cancer	Central Nervous System	Glioma	Glioma
ACH-000102	9.53776	GMS10	Brain Cancer	Central Nervous System	Glioma	Glioma
ACH-000126	9.47727	KG1C	Brain Cancer	Central Nervous System	Glioma	Glioma
ACH-000137	9.69942	8MGBA	Brain Cancer	Central Nervous System	Glioma	Glioma
ACH-000152	9.18028	M059K	Brain Cancer	Central Nervous System	Glioma	Glioma
ACH-000232	9.39738	U251MG	Brain Cancer	Central Nervous System	Glioma	Glioma
ACH-000244	9.28817	DKMG	Brain Cancer	Central Nervous System	Glioma	Glioma
ACH-000269	8.99599	AM38	Brain Cancer	Central Nervous System	Glioma	Glioma
ACH-000289	9.34456	SNU466	Brain Cancer	Central Nervous System	Glioma	Glioma
ACH-000323	9.56419	42MGBA	Brain Cancer	Central Nervous System	Glioma	Glioma
ACH-000329	9.97413	CCFSTTG1	Brain Cancer	Central Nervous System	Glioma	Glioma
ACH-000368	9.59973	SNU1105	Brain Cancer	Central Nervous System	Glioma	Glioma
ACH-000370	9.20826	SNU626	Brain Cancer	Central Nervous System	Glioma	Glioma
ACH-000376	10.1307	SF295	Brain Cancer	Central Nervous System	Glioma	Glioma
ACH-000437	9.472	SW1088	Brain Cancer	Central Nervous System	Glioma	Glioma
ACH-000445	10.0708	KNS60	Brain Cancer	Central Nervous System	Glioma	Glioma
ACH-000464	9.21784	CAS1	Brain Cancer	Central Nervous System	Glioma	Glioma
ACH-000469	9.74231	YH13	Brain Cancer	Central Nervous System	Glioma	Glioma
ACH-000479	10.5413	KNS81	Brain Cancer	Central Nervous System	Glioma	Glioma
ACH-000504	9.76668	SNB75	Brain Cancer	Central Nervous System	Glioma	Glioma
ACH-000543	10.1684	SNU489	Brain Cancer	Central Nervous System	Glioma	Glioma
ACH-000558	9.63205	A172	Brain Cancer	Central Nervous System	Glioma	Glioma
ACH-000570	10.332	YKG1	Brain Cancer	Central Nervous System	Glioma	Glioma
ACH-000571	9.01005	T98G	Brain Cancer	Central Nervous System	Glioma	Glioma
ACH-000595	9.23676	LN229	Brain Cancer	Central Nervous System	Glioma	Glioma
ACH-000609	9.18802	SF126	Brain Cancer	Central Nervous System	Glioma	Glioma
ACH-000623	9.74088	SNU201	Brain Cancer	Central Nervous System	Glioma	Glioma
ACH-000631	9.41912	KS1	Brain Cancer	Central Nervous System	Glioma	Glioma
ACH-000655	9.6689	SF268	Brain Cancer	Central Nervous System	Glioma	Glioma
ACH-000738	9.1851	GB1	Brain Cancer	Central Nervous System	Glioma	Glioma
ACH-000819	8.78794	LN18	Brain Cancer	Central Nervous System	Glioma	Glioma
ACH-000863	10.0572	DBTRG05MG	Brain Cancer	Central Nervous System	Glioma	Glioma
ACH-001016	9.22983	BECKER	Brain Cancer	Central Nervous System	Glioma	Glioma
ACH-000181	8.7117	SCC9	Head and Neck Cancer	Upper Aerodigestive	Upper Aerodigestive Squamous	HNSCC
ACH-000188	7.69474	SCC25	Head and Neck Cancer	Upper Aerodigestive	Upper Aerodigestive Squamous	HNSCC
ACH-000207	7.93699	DETROIT562	Head and Neck Cancer	Upper Aerodigestive	Upper Aerodigestive Squamous	HNSCC
ACH-000228	9.16508	BICR31	Head and Neck Cancer	Upper Aerodigestive	Upper Aerodigestive Squamous	HNSCC
ACH-000238	9.19552	SCC4	Head and Neck Cancer	Upper Aerodigestive	Upper Aerodigestive Squamous	HNSCC
ACH-000254	8.36654	SCC15	Head and Neck Cancer	Upper Aerodigestive	Upper Aerodigestive Squamous	HNSCC
ACH-000415	7.24726	BICR6	Head and Neck Cancer	Upper Aerodigestive	Upper Aerodigestive Squamous	HNSCC
ACH-000472	9.313	HSC2	Head and Neck Cancer	Upper Aerodigestive	Upper Aerodigestive Squamous	HNSCC
ACH-000500	9.8406	SNU46	Head and Neck Cancer	Upper Aerodigestive	Upper Aerodigestive Squamous	HNSCC
ACH-000503	8.81121	BICR16	Head and Neck Cancer	Upper Aerodigestive	Upper Aerodigestive Squamous	HNSCC
ACH-000518	9.13232	CAL33	Head and Neck Cancer	Upper Aerodigestive	Upper Aerodigestive Squamous	HNSCC
ACH-000546	9.46946	HSC4	Head and Neck Cancer	Upper Aerodigestive	Upper Aerodigestive Squamous	HNSCC
ACH-000548	9.54473	BHY	Head and Neck Cancer	Upper Aerodigestive	Upper Aerodigestive Squamous	HNSCC
ACH-000549	9.09458	SNU1076	Head and Neck Cancer	Upper Aerodigestive	Upper Aerodigestive Squamous	HNSCC
ACH-000606	9.02081	PECAPJ34CLONEC12	Head and Neck Cancer	Upper Aerodigestive	Upper Aerodigestive Squamous	HNSCC
ACH-000618	9.28212	SNU1041	Head and Neck Cancer	Upper Aerodigestive	Upper Aerodigestive Squamous	HNSCC
ACH-000619	9.33514	PECAPJ15	Head and Neck Cancer	Upper Aerodigestive	Upper Aerodigestive Squamous	HNSCC
ACH-000630	9.19896	YD8	Head and Neck Cancer	Upper Aerodigestive	Upper Aerodigestive Squamous	HNSCC
ACH-000682	8.35394	SNU1066	Head and Neck Cancer	Upper Aerodigestive	Upper Aerodigestive Squamous	HNSCC
ACH-000692	9.60392	SNU899	Head and Neck Cancer	Upper Aerodigestive	Upper Aerodigestive Squamous	HNSCC
ACH-000715	7.73295	SNU1214	Head and Neck Cancer	Upper Aerodigestive	Upper Aerodigestive Squamous	HNSCC
ACH-000723	8.25361	YD10B	Head and Neck Cancer	Upper Aerodigestive	Upper Aerodigestive Squamous	HNSCC
ACH-000732	7.53076	PECAPJ41CLONED2	Head and Neck Cancer	Upper Aerodigestive	Upper Aerodigestive Squamous	HNSCC
ACH-000735	9.46307	PECAPJ49	Head and Neck Cancer	Upper Aerodigestive	Upper Aerodigestive Squamous	HNSCC
ACH-000740	9.7659	A253	Head and Neck Cancer	Upper Aerodigestive	Upper Aerodigestive Squamous	HNSCC
ACH-000762	9.3291	YD38	Head and Neck Cancer	Upper Aerodigestive	Upper Aerodigestive Squamous	HNSCC
ACH-000771	8.26449	BICR56	Head and Neck Cancer	Upper Aerodigestive	Upper Aerodigestive Squamous	HNSCC
ACH-000778	8.77775	HSC3	Head and Neck Cancer	Upper Aerodigestive	Upper Aerodigestive Squamous	HNSCC
ACH-000794	8.28947	BICR22	Head and Neck Cancer	Upper Aerodigestive	Upper Aerodigestive Squamous	HNSCC
ACH-000832	9.18289	CAL27	Head and Neck Cancer	Upper Aerodigestive	Upper Aerodigestive Squamous	HNSCC
ACH-000836	8.13976	YD15	Head and Neck Cancer	Upper Aerodigestive	Upper Aerodigestive Squamous	HNSCC
ACH-000846	9.48388	FADU	Head and Neck Cancer	Upper Aerodigestive	Upper Aerodigestive Squamous	HNSCC
ACH-001332	8.2658	BICR78	Head and Neck Cancer	Upper Aerodigestive	Upper Aerodigestive Squamous	HNSCC
ACH-001385	7.99311	RPMI2650	Head and Neck Cancer	Upper Aerodigestive	Upper Aerodigestive Squamous	HNSCC
ACH-001542	8.23802	KON	Head and Neck Cancer	Upper Aerodigestive	Upper Aerodigestive Squamous	HNSCC
ACH-001625	8.89367	OSC19	Head and Neck Cancer	Upper Aerodigestive	Upper Aerodigestive Squamous	HNSCC
ACH-001626	8.55861	OSC20	Head and Neck Cancer	Upper Aerodigestive	Upper Aerodigestive Squamous	HNSCC
ACH-001641	8.28512	SAT	Head and Neck Cancer	Upper Aerodigestive	Upper Aerodigestive Squamous	HNSCC
ACH-002029	9.42844	SAS	Head and Neck Cancer	Upper Aerodigestive	Upper Aerodigestive Squamous	HNSCC
ACH-002045	8.65155	HO1U1	Head and Neck Cancer	Upper Aerodigestive	Upper Aerodigestive Squamous	HNSCC
ACH-000016	9.05501	SLR21	Kidney Cancer	Kidney	Renal Cell Carcinoma	KIRC
ACH-000046	9.14934	ACHN	Kidney Cancer	Kidney	Renal Cell Carcinoma	KIRC
ACH-000127	7.78992	SLR20	Kidney Cancer	Kidney	Renal Cell Carcinoma	KIRC
ACH-000159	8.73684	OSRC2	Kidney Cancer	Kidney	Renal Cell Carcinoma	KIRC
ACH-000171	8.99831	VMRCRCZ	Kidney Cancer	Kidney	Renal Cell Carcinoma	KIRC
ACH-000189	9.49109	RCC10RGB	Kidney Cancer	Kidney	Renal Cell Carcinoma	KIRC
ACH-000234	7.90653	CAKI2	Kidney Cancer	Kidney	Renal Cell Carcinoma	KIRC
ACH-000246	8.96261	SLR23	Kidney Cancer	Kidney	Renal Cell Carcinoma	KIRC
ACH-000250	8.1535	KMRC20	Kidney Cancer	Kidney	Renal Cell Carcinoma	KIRC
ACH-000262	8.85181	UOK101	Kidney Cancer	Kidney	Renal Cell Carcinoma	KIRC
ACH-000272	8.84649	SLR24	Kidney Cancer	Kidney	Renal Cell Carcinoma	KIRC
ACH-000300	9.34689	SLR25	Kidney Cancer	Kidney	Renal Cell Carcinoma	KIRC
ACH-000313	9.00742	KMRC3	Kidney Cancer	Kidney	Renal Cell Carcinoma	KIRC
ACH-000317	9.32513	TUHR14TKB	Kidney Cancer	Kidney	Renal Cell Carcinoma	KIRC
ACH-000385	9.00647	SKRC20	Kidney Cancer	Kidney	Renal Cell Carcinoma	KIRC
ACH-000411	9.35346	769P	Kidney Cancer	Kidney	Renal Cell Carcinoma	KIRC
ACH-000428	9.30028	UO31	Kidney Cancer	Kidney	Renal Cell Carcinoma	KIRC
ACH-000429	6.06372	A704	Kidney Cancer	Kidney	Renal Cell Carcinoma	KIRC
ACH-000433	7.91097	CAKI1	Kidney Cancer	Kidney	Renal Cell Carcinoma	KIRC
ACH-000457	8.73691	CAL54	Kidney Cancer	Kidney	Renal Cell Carcinoma	KIRC
ACH-000459	8.25908	TUHR10TKB	Kidney Cancer	Kidney	Renal Cell Carcinoma	KIRC
ACH-000484	9.14239	VMRCRCW	Kidney Cancer	Kidney	Renal Cell Carcinoma	KIRC
ACH-000495	8.78604	TUHR4TKB	Kidney Cancer	Kidney	Renal Cell Carcinoma	KIRC
ACH-000513	8.86112	SNU1272	Kidney Cancer	Kidney	Renal Cell Carcinoma	KIRC
ACH-000555	8.80458	A498	Kidney Cancer	Kidney	Renal Cell Carcinoma	KIRC
ACH-000600	10.3481	SLR26	Kidney Cancer	Kidney	Renal Cell Carcinoma	KIRC
ACH-000649	9.14652	786O	Kidney Cancer	Kidney	Renal Cell Carcinoma	KIRC
ACH-000684	8.87357	KMRC1	Kidney Cancer	Kidney	Renal Cell Carcinoma	KIRC
ACH-000709	8.9194	KMRC2	Kidney Cancer	Kidney	Renal Cell Carcinoma	KIRC
ACH-000792	10.053	BFTC909	Kidney Cancer	Kidney	Renal Cell Carcinoma	KIRC
ACH-000907	9.48525	SNU349	Kidney Cancer	Kidney	Renal Cell Carcinoma	KIRC
ACH-001194	8.60733	SKRC31	Kidney Cancer	Kidney	Renal Cell Carcinoma	KIRC
ACH-001398	9.20738	SW156	Kidney Cancer	Kidney	Renal Cell Carcinoma	KIRC
ACH-000217	9.14032	JHH6	Liver Cancer	Liver	Hepatocellular Carcinoma	LIHC
ACH-000221	9.52131	SNU398	Liver Cancer	Liver	Hepatocellular Carcinoma	LIHC
ACH-000316	9.04985	SNU886	Liver Cancer	Liver	Hepatocellular Carcinoma	LIHC
ACH-000361	8.59373	SKHEP1	Liver Cancer	Liver	Hepatocellular Carcinoma	LIHC
ACH-000393	8.3535	HLF	Liver Cancer	Liver	Hepatocellular Carcinoma	LIHC
ACH-000420	8.62245	SNU449	Liver Cancer	Liver	Hepatocellular Carcinoma	LIHC
ACH-000422	8.97533	SNU475	Liver Cancer	Liver	Hepatocellular Carcinoma	LIHC
ACH-000475	8.51704	HUH1	Liver Cancer	Liver	Hepatocellular Carcinoma	LIHC
ACH-000476	8.35072	JHH4	Liver Cancer	Liver	Hepatocellular Carcinoma	LIHC
ACH-000478	8.66669	SNU387	Liver Cancer	Liver	Hepatocellular Carcinoma	LIHC
ACH-000480	9.43902	HUH7	Liver Cancer	Liver	Hepatocellular Carcinoma	LIHC
ACH-000483	8.3981	SNU182	Liver Cancer	Liver	Hepatocellular Carcinoma	LIHC
ACH-000493	9.38767	SNU423	Liver Cancer	Liver	Hepatocellular Carcinoma	LIHC
ACH-000537	8.87191	SNU761	Liver Cancer	Liver	Hepatocellular Carcinoma	LIHC
ACH-000577	9.68626	JHH2	Liver Cancer	Liver	Hepatocellular Carcinoma	LIHC
ACH-000620	7.96006	JHH1	Liver Cancer	Liver	Hepatocellular Carcinoma	LIHC
ACH-000625	9.17675	HEP3B217	Liver Cancer	Liver	Hepatocellular Carcinoma	LIHC
ACH-000686	8.2589	SNU878	Liver Cancer	Liver	Hepatocellular Carcinoma	LIHC
ACH-000734	8.02364	JHH5	Liver Cancer	Liver	Hepatocellular Carcinoma	LIHC
ACH-000739	8.99277	HEPG2	Liver Cancer	Liver	Hepatocellular Carcinoma	LIHC
ACH-000848	9.03364	JHH7	Liver Cancer	Liver	Hepatocellular Carcinoma	LIHC
ACH-001318	9.29756	PLCPRF5	Liver Cancer	Liver	Hepatocellular Carcinoma	LIHC
ACH-000012	8.44079	HCC827	Lung Cancer	Lung	NSCLC	NSCLC
ACH-000021	7.35447	NCIH1693	Lung Cancer	Lung	NSCLC	NSCLC
ACH-000030	9.30736	PC14	Lung Cancer	Lung	NSCLC	NSCLC
ACH-000035	8.45681	NCIH1650	Lung Cancer	Lung	NSCLC	NSCLC
ACH-000062	9.62848	RERFLCMS	Lung Cancer	Lung	NSCLC	NSCLC
ACH-000066	8.65363	HCC4006	Lung Cancer	Lung	NSCLC	NSCLC
ACH-000109	9.09724	NCIH3255	Lung Cancer	Lung	NSCLC	NSCLC
ACH-000121	9.0834	NCIH2405	Lung Cancer	Lung	NSCLC	NSCLC
ACH-000161	9.31229	CORL105	Lung Cancer	Lung	NSCLC	NSCLC
ACH-000264	9.37371	CALU6	Lung Cancer	Lung	NSCLC	NSCLC
ACH-000282	8.90506	NCIH1755	Lung Cancer	Lung	NSCLC	NSCLC
ACH-000311	8.55624	NCIH2122	Lung Cancer	Lung	NSCLC	NSCLC
ACH-000314	9.13768	HCC2108	Lung Cancer	Lung	NSCLC	NSCLC
ACH-000327	9.08979	NCIH1395	Lung Cancer	Lung	NSCLC	NSCLC
ACH-000337	8.07527	NCIH3122	Lung Cancer	Lung	NSCLC	NSCLC
ACH-000343	8.70138	NCIH522	Lung Cancer	Lung	NSCLC	NSCLC
ACH-000378	7.97286	NCIH647	Lung Cancer	Lung	NSCLC	NSCLC
ACH-000379	9.02287	NCIH1781	Lung Cancer	Lung	NSCLC	NSCLC
ACH-000392	7.65464	CALU3	Lung Cancer	Lung	NSCLC	NSCLC
ACH-000414	7.97768	NCIH1944	Lung Cancer	Lung	NSCLC	NSCLC
ACH-000416	6.06221	NCIH838	Lung Cancer	Lung	NSCLC	NSCLC
ACH-000447	9.85995	NCIH2228	Lung Cancer	Lung	NSCLC	NSCLC
ACH-000448	8.24474	NCIH1666	Lung Cancer	Lung	NSCLC	NSCLC
ACH-000451	8.13602	NCIH2085	Lung Cancer	Lung	NSCLC	NSCLC
ACH-000482	9.01497	RERFLCKJ	Lung Cancer	Lung	NSCLC	NSCLC
ACH-000496	9.12384	NCIH1792	Lung Cancer	Lung	NSCLC	NSCLC
ACH-000521	8.69066	NCIH2030	Lung Cancer	Lung	NSCLC	NSCLC
ACH-000528	7.72117	ABC1	Lung Cancer	Lung	NSCLC	NSCLC
ACH-000562	9.76422	HCC78	Lung Cancer	Lung	NSCLC	NSCLC
ACH-000587	9.39094	NCIH1975	Lung Cancer	Lung	NSCLC	NSCLC
ACH-000589	9.1193	NCIH1437	Lung Cancer	Lung	NSCLC	NSCLC
ACH-000590	9.09582	NCIH2073	Lung Cancer	Lung	NSCLC	NSCLC
ACH-000628	9.7612	NCIH596	Lung Cancer	Lung	NSCLC	NSCLC
ACH-000638	8.45549	NCIH441	Lung Cancer	Lung	NSCLC	NSCLC
ACH-000666	9.03859	NCIH1355	Lung Cancer	Lung	NSCLC	NSCLC
ACH-000667	8.91958	HCC44	Lung Cancer	Lung	NSCLC	NSCLC
ACH-000675	9.36883	NCIH1734	Lung Cancer	Lung	NSCLC	NSCLC
ACH-000677	9.62018	SW1573	Lung Cancer	Lung	NSCLC	NSCLC
ACH-000681	8.33145	A549	Lung Cancer	Lung	NSCLC	NSCLC
ACH-000706	8.83159	EKVX	Lung Cancer	Lung	NSCLC	NSCLC
ACH-000710	10.5212	NCIH854	Lung Cancer	Lung	NSCLC	NSCLC
ACH-000712	8.79876	HCC1833	Lung Cancer	Lung	NSCLC	NSCLC
ACH-000718	9.29517	NCIH2291	Lung Cancer	Lung	NSCLC	NSCLC
ACH-000731	10.2217	HCC2279	Lung Cancer	Lung	NSCLC	NSCLC
ACH-000733	9.48105	NCIH1838	Lung Cancer	Lung	NSCLC	NSCLC
ACH-000744	7.83662	NCIH1623	Lung Cancer	Lung	NSCLC	NSCLC
ACH-000766	8.75786	NCIH1648	Lung Cancer	Lung	NSCLC	NSCLC
ACH-000774	7.57969	RERFLCAD2	Lung Cancer	Lung	NSCLC	NSCLC
ACH-000779	8.95059	PC9	Lung Cancer	Lung	NSCLC	NSCLC
ACH-000781	8.85829	NCIH2023	Lung Cancer	Lung	NSCLC	NSCLC
ACH-000785	7.96942	NCIH2126	Lung Cancer	Lung	NSCLC	NSCLC
ACH-000787	8.80871	LXF289	Lung Cancer	Lung	NSCLC	NSCLC
ACH-000791	9.40235	RERFLCAD1	Lung Cancer	Lung	NSCLC	NSCLC
ACH-000837	9.11718	NCIH322	Lung Cancer	Lung	NSCLC	NSCLC
ACH-000840	8.1393	HCC366	Lung Cancer	Lung	NSCLC	NSCLC
ACH-000841	9.97542	NCIH2087	Lung Cancer	Lung	NSCLC	NSCLC
ACH-000845	8.39202	NCIH1373	Lung Cancer	Lung	NSCLC	NSCLC
ACH-000851	8.85443	MORCPR	Lung Cancer	Lung	NSCLC	NSCLC
ACH-000852	8.19032	NCIH1435	Lung Cancer	Lung	NSCLC	NSCLC
ACH-000860	8.94746	NCIH358	Lung Cancer	Lung	NSCLC	NSCLC
ACH-000861	9.27501	HOP62	Lung Cancer	Lung	NSCLC	NSCLC
ACH-000868	7.98601	HCC1195	Lung Cancer	Lung	NSCLC	NSCLC
ACH-000869	9.42513	NCIH1568	Lung Cancer	Lung	NSCLC	NSCLC
ACH-000875	8.42379	NCIH2347	Lung Cancer	Lung	NSCLC	NSCLC
ACH-000886	9.30152	NCIH2009	Lung Cancer	Lung	NSCLC	NSCLC
ACH-000888	8.54187	NCIH1793	Lung Cancer	Lung	NSCLC	NSCLC
ACH-000892	9.64133	NCIH1563	Lung Cancer	Lung	NSCLC	NSCLC
ACH-000893	8.61014	NCIH1651	Lung Cancer	Lung	NSCLC	NSCLC
ACH-000900	9.58669	NCIH23	Lung Cancer	Lung	NSCLC	NSCLC
ACH-000916	8.17103	NCIH1573	Lung Cancer	Lung	NSCLC	NSCLC
ACH-000925	9.41191	DV90	Lung Cancer	Lung	NSCLC	NSCLC
ACH-000945	9.52095	NCIH650	Lung Cancer	Lung	NSCLC	NSCLC
ACH-000951	8.20921	NCIH2342	Lung Cancer	Lung	NSCLC	NSCLC
ACH-001041	8.90497	COLO699	Lung Cancer	Lung	NSCLC	NSCLC
ACH-000176	9.71024	LOUNH91	Lung Cancer	Lung	NSCLC	NSCLC
ACH-000261	8.8125	RERFLCAI	Lung Cancer	Lung	NSCLC	NSCLC
ACH-000367	9.09998	NCIH226	Lung Cancer	Lung	NSCLC	NSCLC
ACH-000390	8.57561	LUDLU1	Lung Cancer	Lung	NSCLC	NSCLC
ACH-000395	9.3262	NCIH520	Lung Cancer	Lung	NSCLC	NSCLC
ACH-000442	8.38223	RERFLCSQ1	Lung Cancer	Lung	NSCLC	NSCLC
ACH-000454	8.63706	HCC95	Lung Cancer	Lung	NSCLC	NSCLC
ACH-000481	8.3733	NCIH2170	Lung Cancer	Lung	NSCLC	NSCLC
ACH-000511	9.26594	CALU1	Lung Cancer	Lung	NSCLC	NSCLC
ACH-000553	8.45734	SQ1	Lung Cancer	Lung	NSCLC	NSCLC
ACH-000563	9.58652	EBC1	Lung Cancer	Lung	NSCLC	NSCLC
ACH-000585	8.79107	EPLC272H	Lung Cancer	Lung	NSCLC	NSCLC
ACH-000665	8.47123	SKMES1	Lung Cancer	Lung	NSCLC	NSCLC
ACH-000669	9.28001	SW900	Lung Cancer	Lung	NSCLC	NSCLC
ACH-000705	8.1872	LC1F	Lung Cancer	Lung	NSCLC	NSCLC
ACH-000737	8.57637	NCIH1385	Lung Cancer	Lung	NSCLC	NSCLC
ACH-000747	8.78293	NCIH1703	Lung Cancer	Lung	NSCLC	NSCLC
ACH-000769	8.91955	LK2	Lung Cancer	Lung	NSCLC	NSCLC
ACH-000843	9.20504	HARA	Lung Cancer	Lung	NSCLC	NSCLC
ACH-000858	8.94404	KNS62	Lung Cancer	Lung	NSCLC	NSCLC
ACH-000878	10.0492	HCC15	Lung Cancer	Lung	NSCLC	NSCLC
ACH-000894	8.60084	NCIH1869	Lung Cancer	Lung	NSCLC	NSCLC
ACH-000022	9.34994	PATU8988S	Pancreatic Cancer	Pancreas	Exocrine	Pancreatic Cancer
ACH-000023	9.24096	PATU8988T	Pancreatic Cancer	Pancreas	Exocrine	Pancreatic Cancer
ACH-000031	9.93659	PANC0213	Pancreatic Cancer	Pancreas	Exocrine	Pancreatic Cancer
ACH-000042	7.74187	PANC0203	Pancreatic Cancer	Pancreas	Exocrine	Pancreatic Cancer
ACH-000060	8.61747	PANC1005	Pancreatic Cancer	Pancreas	Exocrine	Pancreatic Cancer
ACH-000085	9.2543	T3M4	Pancreatic Cancer	Pancreas	Exocrine	Pancreatic Cancer
ACH-000093	8.92134	PANC0504	Pancreatic Cancer	Pancreas	Exocrine	Pancreatic Cancer
ACH-000094	8.91889	HPAFII	Pancreatic Cancer	Pancreas	Exocrine	Pancreatic Cancer
ACH-000107	8.88191	CAPAN2	Pancreatic Cancer	Pancreas	Exocrine	Pancreatic Cancer
ACH-000114	8.4042	SU8686	Pancreatic Cancer	Pancreas	Exocrine	Pancreatic Cancer
ACH-000118	8.91588	HUPT3	Pancreatic Cancer	Pancreas	Exocrine	Pancreatic Cancer
ACH-000138	7.49841	CFPAC1	Pancreatic Cancer	Pancreas	Exocrine	Pancreatic Cancer
ACH-000139	8.95364	PANC0327	Pancreatic Cancer	Pancreas	Exocrine	Pancreatic Cancer
ACH-000155	8.50494	SW1990	Pancreatic Cancer	Pancreas	Exocrine	Pancreatic Cancer
ACH-000164	9.05994	PANC1	Pancreatic Cancer	Pancreas	Exocrine	Pancreatic Cancer
ACH-000178	9.51639	HS766T	Pancreatic Cancer	Pancreas	Exocrine	Pancreatic Cancer
ACH-000205	8.74271	PK59	Pancreatic Cancer	Pancreas	Exocrine	Pancreatic Cancer
ACH-000213	8.72931	HUPT4	Pancreatic Cancer	Pancreas	Exocrine	Pancreatic Cancer
ACH-000222	8.74732	ASPC1	Pancreatic Cancer	Pancreas	Exocrine	Pancreatic Cancer
ACH-000235	8.9751	PANC0403	Pancreatic Cancer	Pancreas	Exocrine	Pancreatic Cancer
ACH-000243	9.00206	DANG	Pancreatic Cancer	Pancreas	Exocrine	Pancreatic Cancer
ACH-000265	8.03672	KP4	Pancreatic Cancer	Pancreas	Exocrine	Pancreatic Cancer
ACH-000266	8.64256	SNU213	Pancreatic Cancer	Pancreas	Exocrine	Pancreatic Cancer
ACH-000270	7.20926	HPAC	Pancreatic Cancer	Pancreas	Exocrine	Pancreatic Cancer
ACH-000281	7.5675	KP2	Pancreatic Cancer	Pancreas	Exocrine	Pancreatic Cancer
ACH-000307	8.17941	PK1	Pancreatic Cancer	Pancreas	Exocrine	Pancreatic Cancer
ACH-000320	8.95393	PSN1	Pancreatic Cancer	Pancreas	Exocrine	Pancreatic Cancer
ACH-000332	8.44332	YAPC	Pancreatic Cancer	Pancreas	Exocrine	Pancreatic Cancer
ACH-000347	9.01511	QGP1	Pancreatic Cancer	Pancreas	Endocrine	Pancreatic Cancer
ACH-000354	8.23132	CAPAN1	Pancreatic Cancer	Pancreas	Exocrine	Pancreatic Cancer
ACH-000417	9.05401	PANC0813	Pancreatic Cancer	Pancreas	Exocrine	Pancreatic Cancer
ACH-000468	8.92778	PK45H	Pancreatic Cancer	Pancreas	Exocrine	Pancreatic Cancer
ACH-000502	8.55478	TCCPAN2	Pancreatic Cancer	Pancreas	Exocrine	Pancreatic Cancer
ACH-000517	8.83131	SNU410	Pancreatic Cancer	Pancreas	Exocrine	Pancreatic Cancer
ACH-000535	9.63383	BXPC3	Pancreatic Cancer	Pancreas	Exocrine	Pancreatic Cancer
ACH-000599	8.25564	PATU8902	Pancreatic Cancer	Pancreas	Exocrine	Pancreatic Cancer
ACH-000601	9.39686	MIAPACA2	Pancreatic Cancer	Pancreas	Exocrine	Pancreatic Cancer
ACH-000652	8.42194	SUIT2	Pancreatic Cancer	Pancreas	Exocrine	Pancreatic Cancer
ACH-000685	9.22757	L33	Pancreatic Cancer	Pancreas	Exocrine	Pancreatic Cancer
ACH-000933	8.71812	SNU324	Pancreatic Cancer	Pancreas	Exocrine	Pancreatic Cancer
ACH-001098	8.25215	KCIMOH1	Pancreatic Cancer	Pancreas	Exocrine	Pancreatic Cancer
ACH-000090	8.5185	PC3	Prostate Cancer	Prostate	Prostate Adenocarcinoma	PRAD
ACH-000115	8.42505	VCAP	Prostate Cancer	Prostate	Prostate Adenocarcinoma	PRAD
ACH-000952	9.11127	MDAPCA2B	Prostate Cancer	Prostate	Prostate Adenocarcinoma	PRAD
ACH-000956	8.66249	22RV1	Prostate Cancer	Prostate	Prostate Adenocarcinoma	PRAD
ACH-000977	8.95902	LNCAPCLONEFGC	Prostate Cancer	Prostate	Prostate Adenocarcinoma	PRAD
ACH-000110	8.72335	NCCSTCK140	Gastric Cancer	Gastric	Gastric Adenocarcinoma	STAD
ACH-000144	8.91289	RERFGC1B	Gastric Cancer	Gastric	Gastric Adenocarcinoma	STAD
ACH-000239	8.85062	HUG1N	Gastric Cancer	Gastric	Gastric Adenocarcinoma	STAD
ACH-000247	9.5127	OCUM1	Gastric Cancer	Gastric	Gastric Adenocarcinoma	STAD
ACH-000255	8.48293	LMSU	Gastric Cancer	Gastric	Gastric Adenocarcinoma	STAD
ACH-000303	8.864	SNU5	Gastric Cancer	Gastric	Gastric Adenocarcinoma	STAD
ACH-000325	8.51861	SNU620	Gastric Cancer	Gastric	Gastric Adenocarcinoma	STAD
ACH-000344	10.586	SNU668	Gastric Cancer	Gastric	Gastric Adenocarcinoma	STAD
ACH-000351	9.21206	MKN1	Gastric Cancer	Gastric	Gastric Adenocarcinoma	STAD
ACH-000356	9.17265	MKN45	Gastric Cancer	Gastric	Gastric Adenocarcinoma	STAD
ACH-000427	8.22906	NCIN87	Gastric Cancer	Gastric	Gastric Adenocarcinoma	STAD
ACH-000466	8.33002	SNU216	Gastric Cancer	Gastric	Gastric Adenocarcinoma	STAD
ACH-000485	8.69968	GSU	Gastric Cancer	Gastric	Gastric Adenocarcinoma	STAD
ACH-000507	9.36137	KE39	Gastric Cancer	Gastric	Gastric Adenocarcinoma	STAD
ACH-000581	8.99353	SNU16	Gastric Cancer	Gastric	Gastric Adenocarcinoma	STAD
ACH-000616	8.67066	HS746T	Gastric Cancer	Gastric	Gastric Adenocarcinoma	STAD
ACH-000633	8.46013	FU97	Gastric Cancer	Gastric	Gastric Adenocarcinoma	STAD
ACH-000674	8.18448	NUGC4	Gastric Cancer	Gastric	Gastric Adenocarcinoma	STAD
ACH-000678	8.91304	MKN7	Gastric Cancer	Gastric	Gastric Adenocarcinoma	STAD
ACH-000736	9.86123	SNU601	Gastric Cancer	Gastric	Gastric Adenocarcinoma	STAD
ACH-000746	9.89694	GSS	Gastric Cancer	Gastric	Gastric Adenocarcinoma	STAD
ACH-000758	7.65313	MKN74	Gastric Cancer	Gastric	Gastric Adenocarcinoma	STAD
ACH-000761	9.24208	NUGC2	Gastric Cancer	Gastric	Gastric Adenocarcinoma	STAD
ACH-000764	8.76577	SH10TC	Gastric Cancer	Gastric	Gastric Adenocarcinoma	STAD
ACH-000793	8.82575	KATOIII	Gastric Cancer	Gastric	Gastric Adenocarcinoma	STAD
ACH-000847	9.48244	HGC27	Gastric Cancer	Gastric	Gastric Adenocarcinoma	STAD
ACH-000880	9.44855	AGS	Gastric Cancer	Gastric	Gastric Adenocarcinoma	STAD
ACH-000898	8.3505	SNU719	Gastric Cancer	Gastric	Gastric Adenocarcinoma	STAD
ACH-000908	10.0384	SNU520	Gastric Cancer	Gastric	Gastric Adenocarcinoma	STAD
ACH-000911	8.73118	NUGC3	Gastric Cancer	Gastric	Gastric Adenocarcinoma	STAD
ACH-000919	9.40484	IM95	Gastric Cancer	Gastric	Gastric Adenocarcinoma	STAD
ACH-000932	9.14891	SNU1	Gastric Cancer	Gastric	Gastric Adenocarcinoma	STAD
ACH-000948	8.39596	2313287	Gastric Cancer	Gastric	Gastric Adenocarcinoma	STAD
ACH-000949	9.43542	TGBC11TKB	Gastric Cancer	Gastric	Gastric Adenocarcinoma	STAD
ACH-001653	8.57766	SKGT2	Gastric Cancer	Gastric	Gastric Adenocarcinoma	STAD
ACH-000058	9.47391	ML1	Thyroid Cancer	Thyroid	Thyroid Carcinoma	THCA
ACH-000163	9.02591	SW579	Thyroid Cancer	Thyroid	Thyroid Squamous	THCA
ACH-000174	9.17752	CAL62	Thyroid Cancer	Thyroid	Thyroid Carcinoma	THCA
ACH-000191	10.0717	BHT101	Thyroid Cancer	Thyroid	Thyroid Carcinoma	THCA
ACH-000456	8.91447	BCPAP	Thyroid Cancer	Thyroid	Thyroid Carcinoma	THCA
ACH-000716	8.85829	TT2609C02	Thyroid Cancer	Thyroid	Thyroid Carcinoma	THCA
ACH-000897	8.89491	FTC238	Thyroid Cancer	Thyroid	Thyroid Carcinoma	THCA
ACH-000903	10.1994	FTC133	Thyroid Cancer	Thyroid	Thyroid Carcinoma	THCA
ACH-001306	7.93328	8305C	Thyroid Cancer	Thyroid	Thyroid Carcinoma	THCA
ACH-001307	9.46164	8505C	Thyroid Cancer	Thyroid	Thyroid Carcinoma	THCA
ACH-001321	10.7242	TT	Thyroid Cancer	Thyroid	Thyroid Squamous	THCA
ACH-001384	8.72829	RO82W1	Thyroid Cancer	Thyroid	Thyroid Carcinoma	THCA
ACH-001443	8.8572	ASH3	Thyroid Cancer	Thyroid	Thyroid Carcinoma	THCA
ACH-001528	8.21087	IHH4	Thyroid Cancer	Thyroid	Thyroid Carcinoma	THCA
ACH-000173	8.39639	JHUEM3	Endometrial/Uterine Cancer	Uterus	Endometrial Adenocarcinoma	UCEC
ACH-000192	8.3072	MFE280	Endometrial/Uterine Cancer	Uterus	Endometrial Adenocarcinoma	UCEC
ACH-000293	9.10436	KLE	Endometrial/Uterine Cancer	Uterus	Endometrial Adenocarcinoma	UCEC
ACH-000302	8.5895	SNU1077	Endometrial/Uterine Cancer	Uterus	Mullerian Carcinoma	UCEC
ACH-000397	9.14476	TEN	Endometrial/Uterine Cancer	Uterus	Clear Cell Carcinoma	UCEC
ACH-000407	8.45117	SNU685	Endometrial/Uterine Cancer	Uterus	MMMT	UCEC
ACH-000435	8.76918	EFE184	Endometrial/Uterine Cancer	Uterus	Endometrial Adenocarcinoma	UCEC
ACH-000831	8.69404	HEC50B	Endometrial/Uterine Cancer	Uterus	Endometrial Adenocarcinoma	UCEC
ACH-000864	9.73998	COLO684	Endometrial/Uterine Cancer	Uterus	Endometrial Adenocarcinoma	UCEC
ACH-000879	9.20455	MFE296	Endometrial/Uterine Cancer	Uterus	Endometrial Adenocarcinoma	UCEC
ACH-000909	9.3144	JHUEM2	Endometrial/Uterine Cancer	Uterus	Endometrial Adenocarcinoma	UCEC
ACH-000913	9.24558	ESS1	Endometrial/Uterine Cancer	Uterus	Endometrial Stromal Sarcoma	UCEC
ACH-000928	9.41043	JHUEM1	Endometrial/Uterine Cancer	Uterus	Endometrial Adenocarcinoma	UCEC
ACH-000940	9.55773	AN3CA	Endometrial/Uterine Cancer	Uterus	Endometrial Adenocarcinoma	UCEC
ACH-000941	9.20562	HEC1B	Endometrial/Uterine Cancer	Uterus	Endometrial Adenocarcinoma	UCEC
ACH-000946	9.12278	HEC265	Endometrial/Uterine Cancer	Uterus	Endometrial Adenocarcinoma	UCEC
ACH-000954	8.94169	HEC1A	Endometrial/Uterine Cancer	Uterus	Endometrial Adenocarcinoma	UCEC
ACH-000961	9.80661	ISHIKAWAHERAKLIO02ER	Endometrial/Uterine Cancer	Uterus	Endometrial Adenocarcinoma	UCEC
ACH-000965	8.83181	RL952	Endometrial/Uterine Cancer	Uterus	Endometrial Adenosquamous	UCEC
ACH-000972	8.8892	HEC151	Endometrial/Uterine Cancer	Uterus	Endometrial Adenocarcinoma	UCEC
ACH-000974	8.946	SNGM	Endometrial/Uterine Cancer	Uterus	Endometrial Adenocarcinoma	UCEC
ACH-000978	10.3087	EN	Endometrial/Uterine Cancer	Uterus	Endometrial Adenocarcinoma	UCEC
ACH-000984	9.30697	HEC6	Endometrial/Uterine Cancer	Uterus	Endometrial Adenocarcinoma	UCEC
ACH-000988	9.471	MFE319	Endometrial/Uterine Cancer	Uterus	Endometrial Adenocarcinoma	UCEC
ACH-000990	9.54369	HEC108	Endometrial/Uterine Cancer	Uterus	Endometrial Adenocarcinoma	UCEC
ACH-000993	9.15916	JHUEM7	Endometrial/Uterine Cancer	Uterus	Endometrial Adenocarcinoma	UCEC
ACH-000994	9.35473	HEC59	Endometrial/Uterine Cancer	Uterus	Endometrial Adenocarcinoma	UCEC
ACH-000996	9.16885	HEC251	Endometrial/Uterine Cancer	Uterus	Endometrial Adenocarcinoma	UCEC
ACH-001517	9.62684	HEC1	Endometrial/Uterine Cancer	Uterus	Endometrial Adenocarcinoma	UCEC

## Sheet: Sheet3_TCGA
Gene expression data (log2[TPM+1])	Sample ID	Group	Cancer	ADORA2A	BSG	BTLA	BTNL2	CD160	CD200	CD200R1	CD244	CD27	CD274	CD276	CD28	CD40	CD40LG	CD44	CD48	CD70	CD80	CD86	CTLA4	DNMT1	DNMT3A	DNMT3B	EPCAM	HAVCR2	HHLA2	ICOS	ICOSLG	IDO1	IDO2	KIR3DL1	LAG3	LAIR1	LGALS9	MLH1	MSH2	MSH6	NRP1	PDCD1	PDCD1LG2	PMS2	TIGIT	TMIGD2	TNFRSF14	TNFRSF18	TNFRSF25
	TCGA-OR-A5K3-01	Tumor	ACC	0.757041	9.58268	-1.57153e-08	0.084067	0.084067	0.641556	0.0285685	0.0143548	0.226513	0.344836	3.99729	0.0565848	1.18905	0.042644	2.54348	1.47509	1.57044	0.124327	1.51096	0.111034	3.07037	1.83187	0.150557	2.64849	1.46467	-1.57153e-08	0.0285685	0.349786	3.40193	0.76554	0.042644	0.545956	2.12765	3.36874	2.39782	1.69596	2.74202	2.38956	0.310339	0.176318	1.49568	0.084067	-1.57153e-08	5.88146	0.189038	0.176318
	TCGA-OR-A5J2-01	Tumor	ACC	1.35616	9.9108	0.298665	-1.57153e-08	0.464679	2.46463	0.475073	0.0565848	1.275	0.565594	7.41477	0.400527	3.27199	0.0703873	3.38953	1.97453	0.111034	0.124327	1.37853	0.464679	3.61822	0.83188	0.485434	3.74094	1.26306	0.150557	0.137501	0.70008	2.60883	-1.57153e-08	0.084067	0.505893	2.12102	3.84803	5.09209	3.30746	4.75537	6.95744	0.63226	0.38957	3.64617	0.62293	0.0565848	6.17814	0.722454	1.23881
	TCGA-OR-A5LN-01	Tumor	ACC	0.565594	10.1804	0.163501	-1.57153e-08	0.485434	1.70046	0.321936	0.367373	1.43827	0.411425	4.65478	0.084067	2.41145	0.21412	4.99957	2.37849	0.042644	0.0565848	1.63228	0.238793	3.56438	1.42222	0.250954	1.58495	1.65077	0.0565848	0.0703873	0.34719	2.09758	-1.57153e-08	0.0143548	0.863959	2.71145	3.66219	2.03212	1.2869	1.88753	2.45416	0.310339	0.411425	1.30451	0.367373	0.150557	4.24944	0.454178	1.04965
	TCGA-OR-A5KY-01	Tumor	ACC	1.29275	10.3762	0.176318	-1.57153e-08	0.163501	1.94111	0.150557	0.0703873	0.641556	0.516027	6.30356	0.0976133	2.09084	0.042644	3.36738	1.24487	0.432948	0.084067	1.79907	0.275004	4.92407	4.61648	0.669016	0.978174	2.4725	-1.57153e-08	0.0143548	0.548693	2.09421	0.0703873	-1.57153e-08	1.86395	3.16345	4.72467	4.0951	3.56686	4.5607	5.19772	0.163501	0.163501	1.91074	0.0703873	-1.57153e-08	2.29275	0.485434	1.48543
	TCGA-OR-A5LG-01	Tumor	ACC	1.23264	10.8833	0.150557	-1.57153e-08	0.176318	0.887511	0.0976133	0.111034	0.526084	0.344836	6.11435	0.124327	2.49057	0.124327	2.35052	2.18905	0.848008	0.310339	1.89528	0.042644	4.00808	2.17953	0.286878	1.15058	1.8359	-1.57153e-08	-1.57153e-08	0.492567	2.91455	0.21412	-1.57153e-08	0.310339	3.08068	4.59395	4.17952	1.53608	3.50718	4.50148	0.163501	0.238793	2.67805	0.137501	0.163501	6.72162	0.150557	1.61822
	TCGA-OR-A5JC-01	Tumor	ACC	1.541	10.2913	0.150557	-1.57153e-08	0.485434	1.46991	0.176318	0.163501	0.201631	0.871834	6.07405	0.137501	4.94816	0.0143548	3.21724	1.20791	0.226513	0.0703873	1.95608	0.0285685	4.3455	3.31906	0.63226	2.84602	1.39509	0.0143548	0.042644	0.646154	3.34203	0.201631	0.0143548	0.536053	1.76128	4.60584	3.09251	2.68928	4.12016	4.15619	0.0565848	0.286878	1.10434	0.0143548	0.176318	4.46011	0.310339	2.03212
	TCGA-OR-A5JV-01	Tumor	ACC	0.941119	9.22331	0.250954	-1.57153e-08	0.926	3.52479	0.356135	0.516027	1.33915	1.31616	6.79494	0.475073	5.05046	0.565594	4.26375	3.34203	0.713697	0.903017	3.76974	1.08407	4.11771	2.49312	0.321936	4.42758	4.31176	0.163501	0.411425	2.10065	3.25998	0.150557	0.0976133	0.555816	5.03824	6.55531	4.00086	2.87378	3.63458	3.60885	0.879716	0.659921	2.69824	0.584968	0.321936	6.22421	0.495692	1.09761
	TCGA-OU-A5PI-01	Tumor	ACC	0.722454	9.53415	0.0976133	0.0703873	0.189038	1.78662	0.124327	0.137501	0.536053	0.422222	6.58657	0.0143548	4.64614	0.0285685	4.46202	1.37293	0.124327	-1.57153e-08	1.33915	0.150557	3.66108	2.77612	0.464679	3.18106	1.30451	0.137501	0.0143548	1.0061	0.26304	0.0285685	0.0565848	1.03564	2.20164	3.56805	3.88361	2.93548	5.02767	4.6519	0.0703873	0.298665	2.94296	0.356135	0.0976133	5.4396	0.310339	1.73549
	TCGA-OR-A5KO-01	Tumor	ACC	1.20162	10.7854	0.0703873	-1.57153e-08	1.33341	1.66451	0.0703873	0.0143548	0.042644	0.111034	5.9141	-1.57153e-08	2.99277	-1.57153e-08	4.36033	0.226513	0.0976133	-1.57153e-08	0.910726	-1.57153e-08	5.54129	3.72133	0.565594	4.83848	0.536053	-1.57153e-08	-1.57153e-08	1.13269	2.0566	0.0285685	0.0565848	0.250954	0.903017	2.10771	3.90693	4.00808	5.05308	4.00536	-1.57153e-08	0.124327	2.72902	0.0285685	0.042644	5.13015	0.150557	0.863959
	TCGA-OR-A5JP-01	Tumor	ACC	1.45944	10.2931	0.111034	-1.57153e-08	0.0703873	1.78243	0.111034	0.0703873	0.111034	0.286878	6.2026	0.124327	1.64152	0.0143548	3.59215	0.731174	0.189038	0.150557	0.696007	-1.57153e-08	5.72001	4.58733	0.286878	5.4957	1.13748	0.111034	-1.57153e-08	0.569244	1.96716	0.0565848	0.0143548	0.400527	1.37853	3.08748	3.92691	3.37154	4.28091	3.6679	0.0285685	0.111034	1.32191	0.0565848	0.0976133	1.68257	0.411425	0.918387
	TCGA-OR-A5L9-01	Tumor	ACC	0.659921	9.7255	0.137501	-1.57153e-08	0.226513	0.948623	0.0703873	0.084067	0.495692	0.516027	2.93922	0.150557	2.59212	-1.57153e-08	1.13748	0.985488	0.26304	-1.57153e-08	0.545956	-1.57153e-08	1.32769	1.0566	0.137501	3.0687	0.575314	-1.57153e-08	0.0143548	0.130758	1.5059	0.0143548	-1.57153e-08	0.704867	1.87973	2.63228	0.790754	0.475073	1.21411	2.33911	0.176318	0.189038	0.367373	0.275004	0.189038	3.19531	0.275004	0.641556
	TCGA-OR-A5JO-01	Tumor	ACC	1.78662	8.74486	0.76554	-1.57153e-08	2.29569	2.65993	1.49058	5.25855	2.17633	1.62761	6.10282	1.04965	4.24034	0.505893	4.16752	4.35054	0.226513	0.443614	3.51849	0.378503	3.77187	2.4005	0.575314	0.895309	3.1293	0.26304	0.189038	1.36267	4.06696	0.0976133	0.38957	1.275	4.87777	6.30287	4.18906	2.84197	3.49441	4.98136	0.604087	1.65077	2.30454	1.67356	1.34485	6.05878	2.37574	2.38681
	TCGA-OR-A5JX-01	Tumor	ACC	0.74845	11.1927	0.21412	-1.57153e-08	0.333419	0.76554	0.0143548	0.0565848	0.250954	1.08407	5.52886	0.0285685	5.55489	-1.57153e-08	1.7181	1.13095	0.111034	0.176318	1.32191	0.298665	3.9588	2.09758	0.650778	2.49822	1.16994	-1.57153e-08	0.0285685	0.552971	5.06268	0.378503	0.137501	1.40055	1.70046	3.02676	2.95977	1.60409	3.20003	4.22955	0.189038	0.0565848	1.60409	0.0703873	0.150557	4.61294	0.526084	2.42764
	TCGA-PA-A5YG-01	Tumor	ACC	1.51096	10.5578	0.137501	-1.57153e-08	0.344836	1.6781	1.06353	0.378503	1.38408	0.83188	5.56497	0.250954	3.87382	0.189038	5.19023	2.95977	0.137501	0.084067	2.2898	0.201631	3.12434	1.93357	0.356135	2.82984	2.51602	0.0703873	0.124327	0.862877	0.903017	0.042644	0.0565848	0.62293	3.73548	4.53361	3.47246	2.35333	2.91646	3.85501	0.713697	0.422222	2.35333	0.641556	0.443614	7.08188	0.604087	2.16031
	TCGA-OR-A5LD-01	Tumor	ACC	1.33341	8.65219	0.189038	-1.57153e-08	0.356135	1.03564	-1.57153e-08	-1.57153e-08	0.21412	0.0285685	4.43292	-1.57153e-08	0.782421	-1.57153e-08	0.641556	0.21412	-1.57153e-08	-1.57153e-08	0.443614	0.0565848	4.41004	3.774	0.344836	2.52858	0.475073	0.0143548	-1.57153e-08	0.122199	1.65077	0.0976133	-1.57153e-08	0.739854	0.464679	2.34481	3.25094	1.91838	3.60995	4.0461	0.042644	0.042644	1.31036	0.042644	-1.57153e-08	4.89526	0.124327	3.06526
	TCGA-OR-A5LL-01	Tumor	ACC	1.2869	9.99242	0.111034	-1.57153e-08	0.978174	4.21488	0.0703873	0.26304	0.321936	1.0072	6.2394	0.189038	2.41682	-1.57153e-08	3.68145	0.516027	-1.57153e-08	0.176318	0.495692	-1.57153e-08	3.94954	2.24487	0.887511	1.18905	0.76554	0.137501	0.0285685	0.0314565	0.575314	0.0565848	-1.57153e-08	0.137501	1.49568	3.12762	3.99907	3.04265	4.45152	6.09849	0.0703873	0.250954	3.25855	0.111034	0.0565848	7.97922	0.111034	0.97085
	TCGA-OR-A5K8-01	Tumor	ACC	0.782421	11.178	0.137501	-1.57153e-08	0.0976133	1.07726	0.0143548	0.0703873	0.238793	0.863959	5.35612	0.0143548	3.7613	-1.57153e-08	1.65993	0.687044	-1.57153e-08	-1.57153e-08	0.731174	-1.57153e-08	3.83184	1.64614	0.485434	0.941119	1.22032	-1.57153e-08	-1.57153e-08	0.410294	1.64152	0.201631	0.137501	0.21412	0.926	2.81147	2.72681	2.01432	2.5777	3.55706	0.0285685	0.0703873	1.18905	0.0143548	-1.57153e-08	4.27579	-1.57153e-08	0.545956
	TCGA-OR-A5KW-01	Tumor	ACC	1.2869	10.1951	0.176318	-1.57153e-08	0.111034	0.669016	0.150557	0.137501	0.238793	0.344836	6.77532	0.21412	2.14403	0.042644	1.96351	0.731174	0.042644	0.150557	0.963466	-1.57153e-08	4.26982	3.17635	0.310339	2.25095	1.08407	0.0143548	-1.57153e-08	0.382913	2.89532	0.74845	0.0285685	0.933562	1.36178	3.28689	4.04703	3.29425	4.14977	3.25094	0.0285685	0.137501	2.43024	0.0976133	-1.57153e-08	1.5656	0.21412	0.879716
	TCGA-OR-A5J9-01	Tumor	ACC	1.75275	11.4425	0.464679	-1.57153e-08	0.678058	1.78662	0.111034	0.0703873	0.201631	0.0976133	6.44593	0.0565848	4.78765	0.0143548	2.44893	1.32769	0.536053	0.0143548	0.739854	0.0565848	4.62761	3.71477	0.275004	1.97819	0.948623	-1.57153e-08	-1.57153e-08	0.883607	2.22958	-1.57153e-08	0.042644	0.555816	1.15703	3.39921	3.847	3.00896	5.02196	4.90203	0.124327	0.0703873	2.01078	0.084067	0.0565848	4.14732	0.226513	1.64152
	TCGA-OR-A5L8-01	Tumor	ACC	1.46467	10.0234	0.084067	-1.57153e-08	0.042644	0.678058	0.111034	0.0143548	0.084067	0.21412	5.58377	0.0285685	4.09594	-1.57153e-08	2.57287	0.650778	-1.57153e-08	-1.57153e-08	1.01436	0.0143548	3.75704	4.42558	0.26304	5.10723	0.63226	0.0285685	-1.57153e-08	0.244154	0.848008	-1.57153e-08	-1.57153e-08	0.226513	1.1635	2.26907	4.8826	3.38266	4.99821	6.31255	-1.57153e-08	0.0976133	3.11266	0.084067	-1.57153e-08	1.70046	0.0565848	2.80118
	TCGA-OR-A5J6-01	Tumor	ACC	1.91456	9.45655	0.084067	-1.57153e-08	0.344836	0.895309	0.815589	0.189038	0.516027	0.454178	4.27276	1.23264	3.66219	0.042644	1.78662	1.13095	-1.57153e-08	0.0285685	1.86395	0.321936	3.45155	3.78448	0.238793	0.895309	1.6781	-1.57153e-08	0.0565848	0.577096	5.32121	0.411425	0.0565848	0.21412	3.19851	4.60996	4.28319	2.96535	4.75114	3.7677	0.176318	0.659921	2.49312	0.238793	0.422222	5.45777	0.250954	2.39507
	TCGA-OR-A5JJ-01	Tumor	ACC	1.1635	10.3945	0.0703873	-1.57153e-08	1.40055	1.23881	0.150557	0.111034	1.72682	0.344836	6.05957	0.422222	2.89921	0.0143548	4.22112	1.47509	1.99637	0.0285685	0.807361	0.38957	5.60198	3.84402	0.584968	2.80735	1.41146	0.0285685	0.21412	0.730299	2.30741	0.275004	0.084067	2.04961	1.55087	2.87188	4.19218	3.76232	5.16708	4.30673	0.704867	0.333419	2.13097	0.59455	-1.57153e-08	3.51347	1.15703	2.17633
	TCGA-OR-A5LJ-01	Tumor	ACC	1.21411	9.20794	0.250954	-1.57153e-08	0.378503	1.02858	0.275004	0.124327	1.42762	0.310339	6.22963	0.137501	3.98183	0.0143548	4.70206	1.52607	0.310339	0.084067	1.01436	0.604087	4.98553	2.81353	0.63226	3.24638	1.44358	0.0565848	0.400527	0.0403213	2.64613	0.150557	0.0143548	1.83187	2.0531	3.1293	3.84998	1.41683	3.45809	4.99821	0.687044	0.226513	2.5777	0.76554	0.042644	7.02541	0.575314	2.90493
	TCGA-OR-A5JM-01	Tumor	ACC	1.0566	10.5056	0.111034	-1.57153e-08	0.565594	1.07038	0.0976133	0.0143548	0.137501	0.678058	8.71473	0.0285685	1.0566	-1.57153e-08	2.40601	0.111034	0.0976133	0.084067	1.92221	-1.57153e-08	5.76259	3.45546	1.65535	6.10815	0.76554	0.895309	-1.57153e-08	0.149973	1.59932	0.0703873	0.0285685	0.38957	0.863959	1.76551	4.90976	4.72736	5.6447	4.57651	-1.57153e-08	0.0285685	2.35615	-1.57153e-08	-1.57153e-08	3.18106	-1.57153e-08	2.81147
	TCGA-PK-A5HB-01	Tumor	ACC	1.45417	10.2305	0.286878	-1.57153e-08	0.485434	1.88359	0.0703873	0.042644	0.0703873	1.32769	8.56701	0.454178	4.43158	-1.57153e-08	5.04435	0.650778	0.321936	0.150557	1.02146	0.0976133	5.35086	2.52354	0.63226	1.89528	2.91837	0.137501	-1.57153e-08	1.2122	2.5777	0.0703873	0.0285685	0.21412	2.13097	4.21261	2.09421	4.67015	5.51917	5.95256	0.250954	0.485434	2.58253	0.0285685	-1.57153e-08	2.27201	0.176318	0.367373
	TCGA-OR-A5JF-01	Tumor	ACC	0.999979	11.2458	0.042644	-1.57153e-08	0.565594	1.95237	0.0565848	0.042644	0.275004	0.669016	6.2026	0.0285685	4.39298	-1.57153e-08	2.45939	0.26304	-1.57153e-08	0.042644	1.07726	0.0285685	3.93738	2.6064	0.475073	4.68591	1.0566	0.0143548	-1.57153e-08	0.459635	2.68928	0.042644	-1.57153e-08	0.555816	1.24487	3.03387	3.5729	2.89722	3.91739	3.85799	0.0285685	0.163501	2.60172	0.0285685	0.0565848	4.35967	0.238793	2.24187
	TCGA-OR-A5K9-01	Tumor	ACC	0.948623	11.0696	0.0143548	-1.57153e-08	0.275004	0.378503	0.0703873	-1.57153e-08	-1.57153e-08	0.137501	6.91341	0.0565848	0.839938	-1.57153e-08	5.15299	0.367373	-1.57153e-08	0.163501	0.933562	-1.57153e-08	5.55978	3.30009	0.604087	2.04961	1.25095	-1.57153e-08	-1.57153e-08	0.442276	1.74846	-1.57153e-08	-1.57153e-08	1.01436	1.41146	3.00896	3.92888	3.04441	4.10932	4.17876	0.201631	-1.57153e-08	2.1144	-1.57153e-08	-1.57153e-08	4.98688	0.124327	2.35333
	TCGA-OR-A5LM-01	Tumor	ACC	1.33915	9.57589	0.0703873	0.163501	0.0976133	1.62761	0.163501	0.042644	0.124327	1.11767	6.32124	0.298665	6.29181	0.0143548	1.61822	0.367373	0.344836	0.0565848	0.903017	0.0143548	3.97724	2.96343	0.38957	0.713697	1.257	0.0285685	0.0143548	0.433104	1.36735	0.0565848	-1.57153e-08	0.773987	1.79907	3.6241	3.28832	3.1177	3.70489	3.22653	0.0285685	0.163501	1.84802	0.0143548	-1.57153e-08	3.6702	0.137501	1.6135
	TCGA-OR-A5KZ-01	Tumor	ACC	3.09931	10.6669	0.238793	-1.57153e-08	0.584968	4.44627	0.432948	0.042644	0.879716	0.475073	6.23151	0.475073	3.62529	0.0285685	6.33447	2.23572	0.367373	0.176318	1.26902	0.176318	5.92295	4.28689	1.86787	1.80321	1.20162	0.0285685	0.111034	1.28634	1.0566	-1.57153e-08	0.0285685	1.04965	1.71372	4.10932	4.49631	4.26081	5.92905	4.16988	0.475073	0.163501	2.92601	0.400527	0.26304	5.40834	0.76554	3.19691
	TCGA-PK-A5H8-01	Tumor	ACC	1.49058	9.67077	0.176318	-1.57153e-08	0.0143548	4.11017	0.333419	0.26304	0.0976133	0.321936	4.66679	0.422222	5.47732	0.0143548	1.91456	0.333419	0.137501	0.286878	1.84802	0.0143548	4.84996	2.54099	1.07038	2.21104	1.93357	0.0285685	-1.57153e-08	0.79641	2.35897	0.084067	-1.57153e-08	0.189038	2.78663	3.8074	3.86497	3.26903	4.48418	3.37714	0.150557	0.0565848	2.4195	-1.57153e-08	0.0976133	4.88415	-1.57153e-08	0.782421
	TCGA-OR-A5J7-01	Tumor	ACC	1.33341	9.31476	0.21412	-1.57153e-08	0.201631	1.7049	0.150557	-1.57153e-08	0.0976133	0.432948	7.38813	0.26304	2.1144	-1.57153e-08	4.97681	0.321936	0.111034	0.189038	0.565594	0.0285685	5.47732	3.54718	0.773987	5.49795	0.74845	0.0285685	-1.57153e-08	0.535944	1.32191	0.0143548	-1.57153e-08	0.443614	0.97085	3.72244	3.96994	4.13336	5.1771	6.23881	0.163501	0.0143548	2.28686	0.0143548	-1.57153e-08	7.11245	-1.57153e-08	1.01436
	TCGA-P6-A5OG-01	Tumor	ACC	2.4195	8.79395	0.757041	-1.57153e-08	0.275004	3.97453	0.432948	0.871834	2.36179	4.22037	7.07741	0.879716	4.43492	0.526084	6.58242	3.79904	0.321936	0.613537	2.2898	1.08407	5.66646	3.11434	1.20791	3.38546	3.30746	0.0143548	0.575314	1.35583	3.75056	0.0285685	0.111034	2.55094	4.90444	6.57015	4.32772	3.66679	3.77085	6.75946	1.35616	1.89528	2.26305	1.43827	0.59455	6.18367	1.81558	3.49314
	TCGA-OR-A5K1-01	Tumor	ACC	1.73115	10.0055	0.238793	-1.57153e-08	0.948623	2.98735	0.286878	0.21412	0.687044	0.613537	5.91794	0.163501	5.26079	0.137501	4.52605	1.77399	0.124327	-1.57153e-08	0.696007	0.124327	3.48931	2.0738	0.485434	4.5404	1.10434	0.042644	0.042644	0.746385	1.86395	0.084067	0.176318	0.189038	1.53104	4.31252	3.88463	3.0144	3.49441	4.22112	0.0703873	0.275004	2.79493	0.344836	0.526084	4.64671	0.505893	1.275
	TCGA-OR-A5LT-01	Tumor	ACC	0.333419	10.8778	0.0143548	-1.57153e-08	0.201631	0.464679	0.111034	0.0143548	0.321936	1.69154	6.85441	0.226513	0.696007	-1.57153e-08	4.88898	0.584968	0.411425	0.137501	1.38408	0.0285685	4.20476	1.67356	0.545956	0.275004	0.863959	0.310339	-1.57153e-08	1.9146	2.55824	0.310339	-1.57153e-08	0.454178	1.68257	2.91074	3.85799	2.4803	2.72027	2.96535	0.0565848	0.0976133	1.42222	0.0285685	0.150557	5.51917	0.189038	2.76127
	TCGA-OR-A5L6-01	Tumor	ACC	1.30451	9.92808	-1.57153e-08	-1.57153e-08	0.378503	2.99636	0.124327	0.189038	0.298665	0.400527	5.11393	0.226513	4.332	-1.57153e-08	3.71477	1.0072	0.250954	-1.57153e-08	1.26306	0.0703873	3.79079	1.9298	0.74845	2.41145	0.978174	0.0285685	0.084067	1.09189	0.678058	-1.57153e-08	0.124327	0.201631	1.58495	3.06526	2.85601	2.38681	2.92028	3.33626	0.0976133	0.516027	1.13095	0.0285685	0.604087	6.03978	0.505893	2.3477
	TCGA-OR-A5JW-01	Tumor	ACC	1.40055	10.3928	0.0565848	-1.57153e-08	0.176318	1.26902	0.0703873	0.111034	0.124327	0.687044	6.95725	0.0143548	3.40193	-1.57153e-08	2.70265	0.545956	-1.57153e-08	-1.57153e-08	1.38408	-1.57153e-08	3.97911	2.57046	0.536053	1.06353	2.46201	0.084067	-1.57153e-08	0.614006	2.93548	0.475073	0.0285685	0.422222	2.26305	3.92888	3.6702	2.87577	4.25474	4.11017	0.0703873	0.226513	2.52354	0.0143548	0.238793	4.65881	0.124327	1.26306
	TCGA-OR-A5LE-01	Tumor	ACC	1.78243	10.1534	0.137501	-1.57153e-08	0.97085	0.887511	0.201631	-1.57153e-08	0.0703873	0.613537	6.63201	0.0143548	2.33911	-1.57153e-08	1.38958	0.21412	-1.57153e-08	0.0143548	0.59455	-1.57153e-08	4.36243	6.35205	0.422222	4.25626	0.773987	0.321936	-1.57153e-08	0.279227	2.61351	-1.57153e-08	-1.57153e-08	0.613537	0.659921	2.47767	4.40194	3.52232	4.68927	5.29206	-1.57153e-08	0.084067	2.6622	-1.57153e-08	-1.57153e-08	5.0426	0.084067	1.85598
	TCGA-OR-A5JA-01	Tumor	ACC	1.58495	10.0882	0.111034	0.0565848	0.400527	2.10433	0.124327	0.0703873	0.042644	0.321936	7.38266	0.124327	4.45486	0.042644	2.32196	0.731174	0.344836	0.0976133	1.18271	0.0143548	4.87034	3.8728	0.526084	1.30451	2.82984	-1.57153e-08	0.0143548	0.074188	1.89915	0.189038	-1.57153e-08	0.757041	2.0738	3.37985	3.81966	3.33626	4.32268	4.77926	0.201631	0.250954	2.20164	0.26304	-1.57153e-08	5.86642	0.495692	0.555816
	TCGA-OR-A5J5-01	Tumor	ACC	1.08407	11.3639	0.124327	0.321936	0.286878	0.464679	0.124327	0.0285685	0.176318	0.124327	4.96026	0.0565848	3.60408	0.0143548	1.71372	0.696007	1.36178	-1.57153e-08	0.495692	0.0143548	4.8743	3.70932	0.516027	3.8022	0.555816	0.0143548	-1.57153e-08	0.301485	0.879716	0.111034	0.0565848	1.93734	1.31616	3.83491	2.1144	0.641556	2.83388	3.08915	0.111034	0.084067	1.15703	0.0703873	0.042644	5.00044	0.250954	2.8053
	TCGA-OR-A5JZ-01	Tumor	ACC	1.65077	10.502	0.0285685	-1.57153e-08	0.536053	2.46988	0.176318	0.310339	0.76554	0.83188	5.94322	0.99279	5.79391	0.084067	3.49569	1.32769	0.250954	0.084067	1.24487	0.124327	3.44092	2.74628	0.555816	3.99458	2.44623	0.250954	0.0565848	1.06944	2.00718	0.042644	0.111034	0.189038	2.73556	4.849	4.69043	3.37434	4.52921	4.46985	0.111034	0.485434	2.43562	0.238793	0.584968	5.71373	0.782421	1.69154
	TCGA-OR-A5JI-01	Tumor	ACC	0.757041	10.5023	0.137501	-1.57153e-08	0.0565848	1.82375	0.26304	0.201631	1.13095	0.201631	5.13054	0.176318	3.99279	0.250954	4.92078	1.82785	0.0976133	0.042644	1.73983	0.124327	3.27648	1.31616	0.310339	2.70925	1.04965	0.0143548	0.163501	1.81171	1.36178	0.26304	0.0285685	0.344836	1.83994	2.84998	2.342	1.5656	2.13097	3.89433	0.367373	0.275004	1.2265	0.333419	0.21412	4.5975	0.704867	1.852
	TCGA-OR-A5LA-01	Tumor	ACC	1.21411	10.1428	0.0565848	-1.57153e-08	0.344836	2.09758	0.333419	0.176318	1.16994	0.669016	4.14817	0.137501	4.24413	0.201631	2.93922	2.24187	0.0976133	0.0143548	1.52104	0.176318	2.69596	1.37853	0.250954	2.97268	1.6369	0.250954	0.084067	0.86441	0.333419	0.042644	0.137501	0.62293	2.5993	3.73122	2.56073	1.52104	2.01078	3.50207	0.333419	0.604087	1.23264	0.310339	0.505893	4.92504	0.773987	1.2869
	TCGA-PK-A5HA-01	Tumor	ACC	0.918387	8.88046	0.084067	-1.57153e-08	0.21412	1.79907	0.97085	0.137501	1.04965	0.310339	5.96348	1.17634	2.2079	0.201631	6.55026	1.95237	0.124327	0.400527	2.85196	0.475073	4.24565	1.82785	0.485434	3.26903	2.4725	-1.57153e-08	0.111034	1.1678	1.66903	0.0143548	0.042644	0.495692	4.07214	4.61351	3.46992	1.85996	2.57287	4.06612	0.659921	0.74845	2.04961	0.495692	0.333419	3.23421	1.01436	1.99277
	TCGA-OR-A5JQ-01	Tumor	ACC	1.58975	10.3441	0.464679	-1.57153e-08	0.641556	1.91838	0.575314	0.495692	3.20324	0.650778	6.94812	0.545956	3.82171	0.918387	5.47634	3.78132	0.176318	0.0976133	2.3477	0.545956	4.16591	2.12434	0.555816	4.17715	2.48802	0.26304	0.275004	1.7188	3.38817	0.226513	0.042644	1.04965	3.11266	4.29648	4.56808	2.95794	3.55825	4.36804	0.933562	0.59455	2.30741	1.18271	0.485434	5.62118	0.956073	1.81558
	TCGA-OR-A5JE-01	Tumor	ACC	1.02858	9.38316	0.0143548	-1.57153e-08	0.0285685	0.815589	0.0285685	0.0143548	0.111034	0.659921	5.74493	0.0285685	1.76975	-1.57153e-08	3.37019	1.32769	-1.57153e-08	0.250954	1.70927	0.0285685	5.43032	3.54599	0.286878	4.20088	2.01432	0.042644	-1.57153e-08	0.58385	2.73556	0.0565848	-1.57153e-08	0.176318	1.94111	4.36243	4.52672	3.80526	4.93926	3.92505	0.226513	0.0976133	1.09085	-1.57153e-08	-1.57153e-08	4.17952	0.176318	0.97085
	TCGA-OR-A5KU-01	Tumor	ACC	1.16994	10.3913	0.367373	-1.57153e-08	0.275004	0.584968	0.084067	0.042644	0.0565848	0.475073	6.71439	0.356135	5.95719	0.0285685	4.7729	0.333419	-1.57153e-08	0.042644	0.941119	0.0285685	4.07035	2.41414	0.545956	3.07037	1.76551	0.74845	0.0143548	0.572338	2.38406	1.97088	-1.57153e-08	1.79494	1.15703	2.57529	3.45946	2.54845	4.02234	3.3277	-1.57153e-08	0.201631	2.1144	0.0143548	0.454178	6.06607	0.189038	3.08748
	TCGA-OR-A5LB-01	Tumor	ACC	0.823748	10.2311	0.454178	-1.57153e-08	0.575314	1.16994	0.150557	0.0143548	0.333419	0.432948	6.82348	0.0143548	5.36842	0.0285685	1.75275	0.344836	-1.57153e-08	0.0565848	0.918387	0.042644	4.47959	3.43293	0.378503	2.848	1.11767	0.0285685	-1.57153e-08	0.156514	3.04441	0.238793	0.0285685	0.62293	1.36735	3.56924	4.35406	3.16345	4.33627	4.72409	0.0143548	0.250954	2.20164	0.0285685	-1.57153e-08	1.73115	0.21412	1.78243
	TCGA-OR-A5K5-01	Tumor	ACC	1.72249	10.0949	0.163501	-1.57153e-08	0.124327	0.918387	0.201631	0.0285685	0.344836	0.333419	7.93052	0.163501	1.23264	-1.57153e-08	2.36735	0.782421	0.669016	0.0565848	1.32769	0.0565848	4.4067	5.40024	0.21412	5.478	1.19535	0.250954	0.042644	0.374884	3.20163	-1.57153e-08	0.084067	0.356135	1.36735	3.1473	4.35681	2.92028	4.71697	5.56076	0.111034	0.189038	1.86395	0.0143548	1.59457	2.63463	-1.57153e-08	1.94859
	TCGA-OR-A5J8-01	Tumor	ACC	2.19851	9.34781	0.63226	-1.57153e-08	0.298665	1.87973	1.53608	0.823748	3.0496	1.59932	7.44301	2.0738	3.84803	0.344836	6.47707	3.80424	0.963466	1.02858	3.98455	1.94488	5.27131	2.56314	0.74845	0.111034	4.52921	0.0143548	0.887511	2.37013	3.15706	0.084067	0.0285685	2.73122	6.28471	7.22377	4.39098	3.28689	4.33561	5.4436	1.79074	2.58495	2.19538	1.31036	0.084067	5.94607	1.92221	2.41682
	TCGA-OR-A5L5-01	Tumor	ACC	1.78243	10.526	0.226513	0.176318	0.926	1.09761	0.400527	0.565594	1.38958	0.565594	5.17671	0.201631	4.24262	0.250954	4.45553	2.9241	0.63226	0.201631	1.45417	0.189038	3.43965	1.95237	0.432948	3.35195	1.55087	0.163501	0.0976133	0.711901	0.918387	0.0703873	0.0565848	0.696007	3.12266	4.14156	3.66679	2.21104	3.01974	3.93448	0.344836	0.687044	1.80321	0.641556	0.150557	6.96062	0.378503	2.3363
	TCGA-OR-A5J3-01	Tumor	ACC	1.0072	11.1696	0.0565848	-1.57153e-08	0.111034	1.22032	0.0565848	0.0285685	0.250954	0.333419	6.34909	0.0285685	2.57529	-1.57153e-08	4.05831	0.411425	0.137501	-1.57153e-08	1.09085	-1.57153e-08	4.39365	2.17314	0.422222	2.59212	0.895309	0.137501	-1.57153e-08	0.648871	3.35195	0.495692	0.226513	0.773987	1.30451	2.65303	3.93738	2.99277	4.03736	3.79283	0.0703873	0.176318	2.64613	0.042644	0.0285685	4.30008	0.21412	0.432948
	TCGA-OR-A5LS-01	Tumor	ACC	0.856001	9.93777	0.250954	-1.57153e-08	0.189038	1.31616	0.275004	0.124327	0.226513	0.790754	5.44458	0.189038	4.204	0.0285685	3.45282	0.545956	0.124327	0.163501	1.89915	-1.57153e-08	4.03295	3.16834	0.21412	5.7466	0.790754	0.0143548	-1.57153e-08	0.484604	2.84395	0.0565848	0.0285685	0.879716	0.799068	3.32194	3.96994	3.1293	4.63807	4.32116	-1.57153e-08	0.310339	2.4725	0.0143548	-1.57153e-08	5.26381	0.084067	2.20477
	TCGA-OR-A5LH-01	Tumor	ACC	1.42222	9.63861	0.26304	-1.57153e-08	1.18271	1.6369	0.163501	0.163501	0.823748	1.2265	6.00049	0.226513	4.40527	0.0565848	1.4489	1.56071	0.189038	0.0143548	0.948623	0.124327	3.11107	3.37434	0.310339	5.48768	1.22032	0.201631	0.084067	0.661614	2.53602	0.201631	0.111034	0.422222	2.02857	4.204	3.96441	3.03914	4.59337	3.45546	0.286878	0.422222	2.62993	0.238793	0.298665	5.36949	0.411425	0.97085
	TCGA-OR-A5JL-01	Tumor	ACC	1.49058	9.74618	0.26304	0.0976133	0.713697	1.2869	0.464679	0.26304	0.669016	0.782421	6.96836	0.669016	2.52354	0.0565848	1.68257	1.58975	0.084067	0.137501	1.43297	0.0285685	3.15218	3.53731	0.310339	4.75653	2.56805	0.124327	-1.57153e-08	0.649688	1.28094	0.275004	0.042644	0.0976133	2.03212	4.4128	4.18348	3.00178	4.48542	4.33989	0.201631	0.367373	2.3363	0.124327	-1.57153e-08	4.48475	0.201631	1.01436
	TCGA-OR-A5JG-01	Tumor	ACC	0.641556	10.0951	0.150557	0.0285685	0.250954	1.29275	0.0703873	0.042644	0.0703873	0.189038	7.00745	-1.57153e-08	1.99637	-1.57153e-08	2.79074	0.76554	0.150557	0.0565848	1.07038	0.0143548	4.83442	1.84802	0.516027	0.76554	2.33053	-1.57153e-08	-1.57153e-08	0.456594	3.65187	0.38957	-1.57153e-08	0.411425	2.04264	3.35195	4.61879	3.5059	4.81252	3.7677	0.084067	0.163501	2.22651	0.042644	0.0976133	4.92649	-1.57153e-08	0.696007
	TCGA-OR-A5LO-01	Tumor	ACC	1.32769	9.03864	0.0143548	-1.57153e-08	0.604087	1.18905	0.26304	-1.57153e-08	0.137501	0.189038	6.29942	0.150557	4.09594	0.0143548	4.23267	0.275004	0.411425	0.0285685	0.879716	-1.57153e-08	3.57528	5.36529	0.26304	3.56319	0.575314	0.0143548	0.0143548	0.4254	3.19059	0.516027	-1.57153e-08	0.189038	0.604087	2.74849	3.86199	3.6702	5.28203	4.31907	0.0976133	0.0703873	3.05312	0.0565848	-1.57153e-08	1.92221	0.0565848	0.411425
	TCGA-OR-A5L3-01	Tumor	ACC	0.400527	9.66118	-1.57153e-08	-1.57153e-08	0.0143548	0.163501	0.042644	-1.57153e-08	0.163501	0.111034	5.06482	0.0143548	0.545956	-1.57153e-08	1.62761	0.176318	-1.57153e-08	0.042644	0.59455	0.042644	2.30741	1.2869	0.111034	1.72682	0.378503	0.042644	-1.57153e-08	0.0631264	0.536053	0.0285685	0.0285685	0.0143548	0.839938	1.74846	2.28098	1.15058	1.95237	1.541	0.0285685	-1.57153e-08	1.23881	0.0143548	0.0565848	7.31965	0.0976133	1.38958
	TCGA-OR-A5LC-01	Tumor	ACC	1.49568	10.0669	-1.57153e-08	-1.57153e-08	0.275004	2.27201	0.0285685	0.042644	0.111034	0.250954	6.12559	0.38957	2.48284	0.0565848	1.98551	0.782421	0.0565848	0.26304	0.815589	-1.57153e-08	5.56654	3.13258	0.59455	6.02303	1.37293	-1.57153e-08	-1.57153e-08	0.977263	0.536053	-1.57153e-08	-1.57153e-08	1.01436	2.09084	4.8379	3.78763	3.9486	4.73285	3.13754	0.0143548	0.226513	1.86787	-1.57153e-08	0.042644	4.45553	0.21412	3.1457
	TCGA-P6-A5OF-01	Tumor	ACC	1.48029	10.8922	0.111034	-1.57153e-08	0.137501	1.23264	0.124327	0.084067	0.084067	0.584968	7.04773	0.042644	1.52607	0.0143548	5.0849	0.985488	0.084067	0.111034	1.41683	0.0703873	4.38194	2.83793	0.687044	4.23722	2.02857	0.238793	0.0143548	1.6099	3.22492	0.321936	0.042644	1.07038	2.19217	4.10263	3.93832	2.99094	4.16827	5.42827	0.111034	0.669016	2.46726	0.0285685	-1.57153e-08	6.23477	0.0565848	3.96807
	TCGA-OR-A5KX-01	Tumor	ACC	1.29868	9.44936	0.0143548	-1.57153e-08	0.26304	1.40055	0.0703873	0.150557	0.176318	0.111034	4.96074	0.0976133	1.96716	0.0143548	1.4489	1.03564	0.226513	0.189038	0.856001	0.0565848	3.92028	2.73768	0.74845	6.67854	1.11767	-1.57153e-08	-1.57153e-08	0.874949	2.74849	0.111034	0.042644	0.26304	1.37293	4.7442	3.39921	2.57046	4.52041	3.27199	0.0976133	0.0703873	1.90304	-1.57153e-08	0.163501	4.29723	0.189038	1.852
	TCGA-OR-A5K4-01	Tumor	ACC	1.38408	10.2618	0.137501	-1.57153e-08	0.275004	3.91739	0.176318	0.124327	0.555816	1.30451	6.2774	0.042644	1.66451	-1.57153e-08	3.92411	0.367373	0.189038	0.042644	0.400527	0.0285685	4.21261	3.33914	0.773987	4.42491	2.09421	-1.57153e-08	0.042644	0.943039	1.90692	0.298665	-1.57153e-08	0.084067	1.36178	4.44093	4.49373	3.86497	2.74202	2.93922	0.0565848	0.124327	2.82374	0.137501	0.367373	4.97681	0.189038	1.275
	TCGA-OR-A5J1-01	Tumor	ACC	0.926	9.27483	0.0703873	-1.57153e-08	0.0285685	0.823748	0.21412	0.042644	0.475073	0.378503	5.41449	0.0565848	1.58495	0.0143548	1.28094	1.7181	0.238793	0.176318	1.95979	0.189038	4.09425	4.33846	0.26304	0.0976133	2.2079	0.150557	-1.57153e-08	0.63226	3.43293	-1.57153e-08	0.0703873	0.137501	2.49312	3.90301	4.02853	2.66447	5.13132	4.1342	0.201631	0.042644	1.69154	0.0703873	0.0285685	6.82834	0.189038	2.33911
	TCGA-OR-A5JT-01	Tumor	ACC	1.11105	10.7489	0.0285685	0.0565848	0.124327	3.4751	0.163501	0.042644	0.565594	0.848008	6.49398	0.238793	4.86589	0.042644	4.76712	0.933562	0.042644	0.0565848	0.641556	0.150557	3.79394	2.46988	0.659921	3.2126	2.94671	1.13095	0.0565848	1.1146	2.02148	0.084067	0.150557	0.0565848	1.85996	3.63807	4.24868	2.98735	3.74843	3.83798	0.189038	0.400527	2.83388	0.150557	0.367373	4.44952	0.400527	1.59932
	TCGA-OR-A5JB-01	Tumor	ACC	1.15703	9.15044	0.333419	-1.57153e-08	0.545956	1.94488	0.464679	0.918387	3.1457	2.82778	5.62843	0.555816	5.59366	0.137501	6.97788	3.90497	7.07652	0.926	3.18106	1.31036	5.60257	2.8053	0.948623	2.45416	3.51849	-1.57153e-08	0.713697	1.13975	7.81969	0.0703873	0.286878	4.75653	4.82834	5.49727	3.25998	4.57411	4.73987	5.66224	1.58975	2.04264	1.81966	2.4725	0.933562	6.57163	3.57043	2.55584
	TCGA-OR-A5JY-01	Tumor	ACC	1.76975	9.20255	0.150557	-1.57153e-08	0.604087	2.58978	0.163501	0.0565848	0.411425	1.34485	8.62825	0.084067	2.94296	0.042644	3.94299	1.70046	0.137501	0.344836	2.31612	0.38957	4.80423	3.85203	0.443614	1.59932	2.10433	0.0565848	0.150557	0.558642	4.04967	0.042644	0.0143548	1.21411	2.89332	4.61533	4.21176	4.5053	5.24716	5.15911	0.286878	0.895309	2.72248	0.250954	0.0285685	5.37613	0.555816	0.83188
	TCGA-OR-A5JR-01	Tumor	ACC	1.20791	10.7188	0.0976133	-1.57153e-08	0.74845	3.05488	0.422222	0.310339	0.863959	0.856001	5.93426	0.084067	4.16346	0.321936	5.58406	1.82375	0.042644	0.084067	1.91456	0.150557	3.67241	2.58495	0.536053	2.77398	1.80321	-1.57153e-08	0.0285685	2.12862	0.815589	0.124327	0.042644	0.344836	2.98368	4.10517	4.4561	3.09083	3.6656	4.30891	0.201631	0.956073	3.00178	0.411425	0.226513	3.80629	0.575314	1.0072
	TCGA-OR-A5KV-01	Tumor	ACC	1.10434	10.5548	-1.57153e-08	-1.57153e-08	0.0565848	1.10434	0.0565848	0.042644	0.250954	0.0703873	6.42141	0.111034	1.11105	-1.57153e-08	3.64957	0.495692	0.310339	-1.57153e-08	0.555816	0.084067	3.39641	3.47893	0.238793	3.85696	0.613537	0.0285685	0.0285685	2.00635	2.52106	-1.57153e-08	-1.57153e-08	0.189038	0.713697	1.99277	4.91121	3.70821	4.8972	2.61117	0.0565848	0.0565848	2.62063	0.042644	-1.57153e-08	5.61148	0.856001	3.50079
	TCGA-OR-A5K6-01	Tumor	ACC	0.739854	10.1218	0.084067	-1.57153e-08	0.124327	1.30451	0.0285685	0.042644	0.321936	0.286878	6.57876	0.0565848	2.99461	0.0143548	3.44092	0.99279	0.042644	0.189038	1.89915	0.042644	3.97818	1.98551	0.250954	3.32194	2.15054	-1.57153e-08	-1.57153e-08	0.366505	3.75056	0.0565848	-1.57153e-08	0.21412	2.41682	3.83695	4.40051	3.40601	4.39098	4.91788	0.042644	0.176318	2.54099	-1.57153e-08	0.333419	5.37954	0.176318	1.52104
	TCGA-OR-A5JS-01	Tumor	ACC	1.55582	10.6695	0.201631	-1.57153e-08	0.21412	1.80735	0.163501	0.0143548	0.21412	0.333419	7.83891	0.0976133	5.33954	0.0565848	4.59213	0.863959	-1.57153e-08	0.0285685	1.17634	0.0565848	5.21688	3.12097	0.555816	4.64326	0.722454	0.137501	0.0285685	0.331034	2.00357	0.0143548	-1.57153e-08	0.400527	0.941119	2.73768	5.23109	3.91645	4.95793	5.72903	0.505893	0.0285685	2.92601	0.084067	-1.57153e-08	1.68257	0.176318	2.98368
	TCGA-OR-A5LP-01	Tumor	ACC	1.4489	11.1545	0.124327	-1.57153e-08	0.344836	1.76551	0.536053	0.189038	0.985488	0.687044	6.20852	1.41683	4.06348	0.321936	5.3216	1.85598	0.238793	0.26304	1.87579	0.21412	3.64957	2.2141	0.26304	4.24792	2.95602	0.084067	0.0703873	1.21428	1.6135	0.0285685	0.0143548	0.604087	3.68597	5.60708	3.61353	2.59212	3.55953	4.21724	0.321936	0.575314	2.91074	0.250954	0.137501	4.272	0.38957	1.64152
	TCGA-OR-A5LK-01	Tumor	ACC	0.99279	9.68525	0.201631	-1.57153e-08	0.310339	1.6369	0.475073	0.150557	2.34481	0.505893	4.39365	0.310339	2.47767	0.356135	4.33913	2.8699	0.111034	0.137501	2.38131	0.903017	3.21724	1.61822	0.400527	4.43626	3.69261	0.526084	0.163501	0.69806	1.8914	-1.57153e-08	0.042644	0.848008	4.07637	4.15949	2.50588	0.999979	1.81966	3.25246	0.344836	0.59455	1.11767	0.604087	0.536053	2.79493	0.536053	2.01078
	TCGA-OR-A5JK-01	Tumor	ACC	1.36178	10.8553	0.505893	-1.57153e-08	0.97085	2.96343	0.59455	0.333419	3.48412	0.985488	5.14813	0.333419	5.74689	0.124327	2.41682	3.93355	0.650778	0.485434	2.04264	1.40055	3.89629	2.02148	0.201631	3.18747	2.41682	0.0285685	0.565594	0.517551	4.56923	0.26304	0.298665	2.65765	3.44891	4.55093	2.76127	1.97819	3.16834	3.58252	2.55335	0.722454	1.39509	1.63228	0.0703873	4.89526	0.604087	2.29864
	TCGA-OR-A5JD-01	Tumor	ACC	0.823748	9.2321	0.0976133	-1.57153e-08	0.356135	1.0566	0.378503	0.176318	0.918387	0.704867	5.30083	0.298665	2.87188	0.286878	4.23722	2.25095	0.111034	0.137501	1.5059	0.344836	3.13586	1.62761	0.286878	1.48029	1.69596	0.0565848	0.201631	1.06027	0.333419	0.0143548	0.0143548	0.422222	2.87577	3.64497	3.50718	1.75275	2.23572	2.68033	0.422222	0.124327	1.70927	0.238793	0.042644	1.99637	0.367373	1.02146
	TCGA-OR-A5L4-01	Tumor	ACC	1.91838	9.44317	0.201631	-1.57153e-08	0.0976133	2.73122	0.163501	0.111034	0.226513	0.464679	5.94863	0.0703873	3.83184	-1.57153e-08	3.29569	0.678058	-1.57153e-08	-1.57153e-08	1.60879	0.0976133	3.98549	1.93734	0.176318	2.8258	1.541	-1.57153e-08	0.0143548	0.638326	3.78346	0.26304	0.111034	0.286878	1.59932	3.46855	3.65878	2.68708	4.47186	4.3016	0.0143548	0.367373	2.64386	0.042644	0.0703873	5.39126	-1.57153e-08	0.505893
	TCGA-OR-A5KT-01	Tumor	ACC	1.95979	10.116	1.36735	-1.57153e-08	0.150557	2.88364	1.10434	0.378503	2.53354	0.678058	8.25642	1.09085	3.94393	0.432948	4.79497	3.6702	0.454178	0.042644	2.28686	0.0976133	4.14817	2.26606	0.150557	3.86292	2.60406	0.0565848	0.0565848	1.0739	3.37434	0.111034	0.250954	0.250954	3.61353	5.29206	4.51037	3.13914	4.69706	5.10519	0.310339	1.16994	1.10434	0.124327	0.275004	6.06696	0.400527	2.38131
	TCGA-PK-A5H9-01	Tumor	ACC	1.26306	8.23569	0.238793	-1.57153e-08	0.344836	3.99186	0.584968	5.80344	0.757041	1.6369	5.10141	0.62293	2.6848	0.084067	3.37985	2.3477	0.0976133	0.226513	1.36735	0.26304	3.86292	3.31618	0.839938	2.26305	1.76128	0.613537	0.150557	2.31304	1.15703	-1.57153e-08	0.0703873	0.298665	3.02325	4.81349	4.61121	3.35899	4.49574	4.0444	0.189038	1.04965	3.0286	0.76554	0.21412	4.8405	0.163501	1.36735
	TCGA-OR-A5K0-01	Tumor	ACC	0.871834	9.74398	-1.57153e-08	-1.57153e-08	1.65535	0.650778	0.111034	-1.57153e-08	0.124327	0.650778	6.69211	0.298665	4.00451	0.0285685	1.02146	0.333419	3.6218	0.163501	0.999979	-1.57153e-08	5.11228	2.14078	0.669016	0.111034	0.63226	0.545956	-1.57153e-08	1.12953	2.0356	-1.57153e-08	-1.57153e-08	0.782421	1.19535	2.78244	4.33627	3.24334	5.14852	5.27014	0.0565848	0.150557	2.30159	0.150557	-1.57153e-08	6.75738	0.084067	2.72902
	TCGA-MV-A51V-01	Tumor	BLCA	1.28094	9.4252	0.0143548	0.0285685	0.0703873	2.26004	0.163501	0.0285685	0.38957	0.669016	5.5182	0.0703873	4.1763	-1.57153e-08	2.92975	0.696007	0.150557	-1.57153e-08	0.321936	0.422222	5.3452	2.83388	1.93734	7.45832	0.26304	0.137501	0.042644	1.08217	0.201631	-1.57153e-08	-1.57153e-08	0.475073	0.731174	5.64039	3.65077	3.6915	4.2411	3.1177	0.38957	0.163501	1.90304	0.275004	1.51096	5.2869	0.356135	3.15058
	TCGA-FD-A3SR-01	Tumor	BLCA	1.90692	9.13317	0.918387	0.0703873	0.613537	3.17154	0.903017	2.9982	3.37985	1.47509	6.94495	1.49568	5.58886	0.856001	5.69794	4.10687	0.799068	0.495692	2.8053	1.2869	6.50159	5.29089	1.98551	8.24735	2.89332	-1.57153e-08	0.863959	3.19375	3.66679	0.176318	0.137501	1.94488	4.62589	7.95153	4.77714	5.61795	6.28964	4.08408	1.30451	1.77817	3.24486	2.17633	1.11767	5.6299	2.10433	4.19057
	TCGA-DK-A6B0-01	Tumor	BLCA	0.807361	9.47463	0.0143548	-1.57153e-08	0.0143548	1.1635	0.042644	0.0976133	0.356135	0.74845	5.39575	0.084067	5.06045	0.0285685	5.73394	0.74845	-1.57153e-08	0.0565848	0.650778	0.0565848	4.09849	3.55825	0.856001	6.39285	0.526084	0.0285685	0.0143548	0.245661	1.06353	0.0143548	0.042644	0.137501	1.43827	7.99506	3.76872	3.10603	3.14401	2.23572	0.0976133	0.0143548	1.94111	0.137501	0.62293	6.29557	0.575314	4.24641
	TCGA-FD-A5BS-01	Tumor	BLCA	3.16026	8.36707	0.903017	-1.57153e-08	0.310339	2.50588	0.59455	1.36735	5.85001	3.0286	5.32374	0.839938	5.16475	0.76554	6.29626	5.70902	2.01432	0.933562	3.49952	2.80941	4.29201	2.29569	0.59455	3.63347	3.8166	0.0703873	1.12432	1.16988	7.53827	1.12432	0.0285685	5.38023	4.20239	8.01628	3.04441	2.37017	3.27648	2.7803	2.44623	2.27201	1.35616	2.83793	1.73115	6.06696	3.93168	2.82374
	TCGA-DK-A1AD-01	Tumor	BLCA	0.799068	9.0095	0.321936	-1.57153e-08	0.0703873	2.01078	0.163501	0.63226	1.79907	0.422222	5.61824	0.356135	1.86787	0.0703873	7.09796	2.29275	0.137501	0.21412	1.3505	0.63226	3.98005	3.22653	2.46726	7.67338	1.33915	0.124327	0.286878	0.502257	1.87579	0.0565848	0.0285685	1.51603	1.88753	6.74936	3.80118	4.00273	3.65767	2.15379	0.367373	0.422222	3.11107	1.43297	0.333419	3.38266	1.20791	2.80118
	TCGA-XF-AAMQ-01	Tumor	BLCA	1.99637	8.62515	0.999979	-1.57153e-08	0.201631	2.78244	0.696007	0.443614	3.94019	1.51096	6.45858	1.16994	4.86444	0.495692	6.79276	3.82477	1.12432	0.963466	4.06527	1.99997	5.50939	4.40937	2.68261	7.32611	2.91455	0.0285685	1.43297	1.49306	8.95381	0.201631	0.298665	3.42359	3.66108	8.7306	4.86937	4.23116	5.11315	2.86593	2.25704	1.09085	3.11938	2.67805	0.83188	6.02855	3.40057	3.98736
	TCGA-FT-A3EE-01	Tumor	BLCA	0.650778	9.18208	0.150557	-1.57153e-08	0.150557	4.95	0.250954	2.10433	1.38408	3.01974	5.62236	0.163501	2.59696	0.189038	8.61578	1.8115	0.238793	0.495692	1.17634	0.298665	4.68255	3.64387	1.32191	8.00393	1.02146	0.0143548	0.189038	0.583067	0.659921	0.0143548	-1.57153e-08	0.505893	2.42227	5.09296	4.86937	4.7468	4.85797	4.81098	0.344836	0.978174	3.22653	0.432948	0.201631	3.14082	1.33915	3.07725
	TCGA-ZF-AA4T-01	Tumor	BLCA	0.356135	8.88954	0.111034	0.0565848	0.0285685	2.02148	0.0703873	0.0703873	0.74845	1.66451	6.492	0.111034	5.31146	-1.57153e-08	7.25397	0.659921	-1.57153e-08	0.226513	0.454178	0.432948	6.41232	5.11315	4.34198	8.10016	0.575314	-1.57153e-08	0.163501	3.4555	0.286878	0.0285685	-1.57153e-08	0.400527	0.687044	7.7313	4.80529	5.53453	5.49599	1.53608	0.150557	0.189038	3.51977	0.378503	0.782421	4.73987	1.07038	4.67188
	TCGA-E7-A3X6-01	Tumor	BLCA	1.57529	9.43908	0.604087	-1.57153e-08	0.76554	1.73115	0.722454	1.0072	2.45939	1.94111	6.01053	0.321936	5.09636	0.38957	8.04726	3.12266	0.963466	0.782421	2.20164	1.37293	5.28758	2.81559	1.75275	5.49277	2.72681	0.084067	0.773987	1.46646	7.44072	0.137501	-1.57153e-08	3.27352	3.49696	7.58453	4.63107	4.03032	4.4148	4.22576	2.0356	1.04965	2.6622	2.04612	1.39509	6.53562	4.86145	4.48093
	TCGA-GU-A762-01	Tumor	BLCA	2.12102	9.80032	0.948623	-1.57153e-08	2.45678	1.80735	0.62293	1.57044	4.41213	3.16674	6.25509	0.887511	5.25855	0.344836	8.88465	4.75537	1.69154	1.35616	3.41552	2.94114	5.47605	2.75701	1.07726	4.71812	3.99907	0.0565848	1.86395	2.01986	6.13959	0.678058	0.0285685	5.74306	5.30775	7.3763	4.53045	3.85398	4.53045	4.52797	3.12097	3.57656	2.38406	2.55824	2.49057	5.88608	3.6904	3.84998
	TCGA-FD-A43S-01	Tumor	BLCA	2.63924	9.29789	1.42222	0.0143548	0.344836	2.85799	0.62293	0.83188	5.68705	0.807361	6.11711	1.20791	4.66045	0.856001	6.3398	6.02431	1.68257	0.321936	2.10771	1.95979	4.45219	2.71366	0.545956	4.83085	2.37017	0.0565848	1.09761	0.593434	2.38131	0.176318	0.137501	2.59696	3.84803	7.02799	3.70932	2.13754	2.88554	3.14242	2.12102	0.963466	1.50078	2.43293	2.01794	6.62042	3.41552	3.8768
	TCGA-XF-A8HE-01	Tumor	BLCA	1.79074	9.41611	0.545956	-1.57153e-08	0.201631	2.0738	0.516027	0.678058	2.66447	3.45418	6.04765	0.678058	5.17194	0.298665	7.9856	3.51603	1.32769	0.722454	2.3477	2.36735	5.59483	2.6182	2.24795	3.03563	2.8258	0.367373	1.57529	0.565172	6.96994	0.0703873	0.137501	3.42894	3.73122	6.12993	4.61648	3.94954	4.90831	4.45677	1.96716	1.50078	2.66675	2.76553	0.650778	6.37309	4.73448	5.93121
	TCGA-BT-A42F-01	Tumor	BLCA	1.98185	8.31513	0.799068	-1.57153e-08	0.176318	1.71372	0.176318	0.678058	3.93075	2.54099	4.26754	0.536053	3.46337	0.659921	7.60462	4.56808	2.12102	1.36178	2.79074	2.38956	4.35187	2.23572	1.01436	5.98228	3.11602	-1.57153e-08	1.53104	0.853987	4.30673	0.38957	0.226513	3.53109	4.12515	6.08706	3.8768	3.00896	3.47638	2.38681	1.40055	1.69154	2.24187	1.9298	0.782421	4.68927	2.88364	3.77085
	TCGA-G2-A3IB-01	Tumor	BLCA	0.687044	8.56112	0.201631	-1.57153e-08	0.150557	0.189038	0.250954	3.27352	0.555816	1.01436	6.52761	0.0565848	1.79494	-1.57153e-08	8.71463	0.856001	0.799068	0.21412	2.01432	0.356135	5.6744	2.54099	2.33341	5.61971	1.21411	0.0703873	0.176318	1.17936	4.70706	-1.57153e-08	-1.57153e-08	0.918387	1.66903	4.30303	3.54718	3.76557	4.42825	3.45282	0.250954	0.650778	2.75488	0.485434	0.150557	4.14156	5.9626	4.0383
	TCGA-CU-A3KJ-01	Tumor	BLCA	0.799068	9.09274	0.226513	-1.57153e-08	0.201631	0.856001	0.495692	0.298665	0.97085	1.72249	4.75537	0.454178	5.84421	0.565594	9.31267	2.11102	0.871834	1.55087	2.76127	1.79494	5.18429	3.2234	2.28686	3.56924	1.852	0.042644	1.06353	0.404937	3.45155	0.0285685	-1.57153e-08	1.96351	2.91455	3.95234	3.84496	4.211	5.00538	5.48192	0.495692	0.978174	3.36874	1.33915	0.799068	5.37779	2.79913	4.44026
	TCGA-DK-A3IS-01	Tumor	BLCA	0.83188	9.2933	0.286878	-1.57153e-08	0.137501	1.1635	0.124327	0.084067	0.978174	0.356135	6.43614	0.0565848	5.83311	0.0703873	6.49042	1.23881	0.0285685	0.0143548	0.848008	0.526084	5.26225	2.83388	2.29275	5.19966	0.773987	0.0285685	0.176318	0.640226	3.43566	0.0143548	0.0976133	1.32191	1.03564	6.54799	4.55275	3.9764	4.29429	2.72248	0.678058	0.0703873	2.35615	0.731174	0.21412	5.69627	0.782421	3.0687
	TCGA-E5-A4U1-01	Tumor	BLCA	2.0356	10.0164	0.0285685	-1.57153e-08	0.286878	1.09085	0.400527	1.1635	0.26304	0.443614	5.81709	0.0143548	3.78763	-1.57153e-08	4.93075	0.411425	0.422222	0.042644	0.856001	0.189038	6.58034	4.1867	2.39782	6.81139	0.084067	0.0285685	0.0285685	0.836694	0.275004	0.226513	-1.57153e-08	1.02146	0.687044	4.46336	3.87578	3.04617	3.30305	1.25095	0.0703873	0.0976133	2.26305	0.475073	0.815589	6.9264	1.59932	5.52641
	TCGA-XF-A8HF-01	Tumor	BLCA	0.757041	9.79163	0.378503	-1.57153e-08	0.0285685	1.60879	0.0976133	0.333419	1.35616	0.526084	5.71863	0.286878	5.79549	0.0285685	4.08917	2.26305	0.226513	0.286878	1.74418	0.97085	4.36804	3.16834	3.21876	7.18494	1.62295	0.042644	0.378503	1.69182	0.713697	0.0703873	0.0143548	0.985488	2.4195	5.24793	4.06179	3.14242	2.99094	2.07037	0.464679	0.356135	1.60879	0.807361	1.94111	5.89729	2.26305	4.05747
	TCGA-KQ-A41P-01	Tumor	BLCA	1.6369	8.93086	0.201631	-1.57153e-08	0.0703873	2.03212	0.137501	0.823748	1.81966	0.613537	5.50176	0.526084	3.74205	0.176318	4.34911	2.18585	0.59455	0.226513	1.64614	0.495692	4.78032	2.93731	3.20475	6.84013	1.98185	0.042644	0.189038	1.8508	1.84802	0.0565848	0.0143548	1.5059	2.77185	5.90692	3.16026	3.07213	3.43965	3.05831	0.545956	0.641556	1.79074	0.76554	0.739854	5.93072	2.6622	4.33846
	TCGA-BL-A13I-01	Tumor	BLCA	1.78239	8.06192	0.450663	-1.57153e-08	0.555808	1.93734	2.44712	0.572081	2.10882	1.90815	6.23566	2.36272	3.75881	1.3599	6.58391	3.75737	1.66903	1.69896	3.9988	1.26903	5.83215	3.81454	1.27103	0.990352	4.04117	0.0703905	1.07267	1.7671	2.74055	0.0519528	0.128733	1.55089	5.88396	6.26851	5.2179	3.54559	4.36526	6.02208	1.04497	2.52189	2.21724	1.73265	1.47165	5.16455	1.99033	3.45154
	TCGA-ZF-AA4W-01	Tumor	BLCA	0.62293	9.65119	0.042644	-1.57153e-08	-1.57153e-08	1.1635	0.137501	0.238793	0.687044	1.53608	5.73551	0.0285685	3.5729	-1.57153e-08	9.06	1.31036	1.39509	0.137501	0.941119	0.38957	5.3255	2.78244	1.44358	5.05221	1.23881	0.0143548	0.176318	0.799196	5.36461	0.0976133	-1.57153e-08	1.38408	0.999979	4.29496	0.74845	3.34627	3.99279	1.89528	0.443614	0.495692	2.52106	0.59455	0.856001	5.57985	5.86612	4.30378
	TCGA-UY-A9PA-01	Tumor	BLCA	0.815589	8.83785	0.475073	-1.57153e-08	0.823748	1.41146	0.454178	0.823748	1.93734	3.19219	5.58259	0.321936	5.27764	0.275004	8.0907	2.64386	0.275004	0.773987	1.51603	2.03212	4.85749	3.78244	1.87973	6.4396	2.26907	0.137501	0.807361	1.37819	4.37575	0.137501	0.0285685	2.62523	2.43293	9.36728	4.44952	3.93355	3.99008	4.5951	1.37853	1.59457	2.77185	1.69154	1.92221	6.10282	2.31612	3.68034
	TCGA-E5-A2PC-01	Tumor	BLCA	0.536053	8.71882	0.411425	-1.57153e-08	0.0976133	0.74845	0.321936	0.411425	1.33915	1.02146	6.65487	0.189038	4.90251	0.189038	8.11491	1.68257	0.298665	0.310339	1.76551	1.19535	4.4816	3.25703	2.14403	5.9934	1.96716	0.367373	0.464679	0.356321	5.77212	0.0703873	-1.57153e-08	1.50078	2.22651	7.0792	3.99364	3.66219	4.24413	3.33059	1.15703	0.422222	2.39782	1.69596	0.545956	5.42993	2.5777	3.24638
	TCGA-UY-A9PE-01	Tumor	BLCA	1.33915	9.27453	0.432948	0.042644	0.042644	2.84998	0.084067	0.150557	1.56071	0.333419	5.84873	0.0976133	1.77817	0.124327	5.29606	1.61822	-1.57153e-08	0.0143548	0.879716	0.250954	4.68312	3.46728	3.774	7.29262	0.863959	-1.57153e-08	0.0976133	1.27028	1.04965	0.042644	-1.57153e-08	1.32769	1.30451	4.99589	4.65766	3.76659	4.05831	2.16668	0.432948	0.356135	2.22651	0.321936	0.704867	4.48676	1.15058	3.30593
	TCGA-XF-A9SV-01	Tumor	BLCA	1.18905	9.68236	0.042644	-1.57153e-08	0.0565848	2.30159	0.321936	0.111034	1.23264	0.475073	6.19175	0.454178	2.0531	-1.57153e-08	6.37922	2.04264	0.464679	0.286878	1.41683	0.111034	4.91314	2.91837	3.04617	5.44927	1.80735	-1.57153e-08	0.0285685	1.46241	0.863959	0.042644	0.084067	0.604087	2.75275	4.14732	4.63577	3.51347	3.73548	3.50335	0.275004	0.555816	2.6064	0.286878	-1.57153e-08	5.12967	0.985488	3.59334
	TCGA-E7-A6MF-01	Tumor	BLCA	1.37853	8.26968	0.0976133	0.0565848	0.176318	1.4489	3.32482	0.226513	0.62293	1.64152	6.08233	0.163501	5.53855	0.411425	8.73798	3.68145	0.21412	-1.57153e-08	1.2265	0.411425	4.11855	3.7538	0.887511	7.54096	1.08407	0.238793	0.21412	2.37316	1.34485	-1.57153e-08	0.042644	0.464679	1.90304	6.65596	4.60584	3.82886	4.58733	2.7698	0.863959	0.124327	3.65878	0.286878	0.76554	6.60716	1.11105	4.39984
	TCGA-ZF-AA56-01	Tumor	BLCA	1.70927	8.94313	0.83188	-1.57153e-08	0.0703873	2.24187	0.411425	0.485434	3.23109	1.38958	6.71588	0.839938	5.0206	0.74845	8.31533	4.4128	0.83188	0.978174	3.13089	1.39509	5.03029	3.35899	1.25095	6.23092	2.64386	0.464679	0.696007	1.73885	3.85501	0.0976133	0.124327	1.88359	3.843	7.40851	4.46594	3.85696	4.82526	4.04262	1.13748	1.31036	3.12762	1.50078	0.722454	5.76927	4.10687	3.729
	TCGA-DK-AA6X-01	Tumor	BLCA	1.85996	8.9577	0.856001	-1.57153e-08	0.21412	2.32196	3.43566	0.495692	2.67358	1.10434	5.6545	0.76554	5.53356	0.659921	6.82764	3.82273	1.66903	0.536053	2.78868	1.90304	5.44165	3.88072	2.88943	7.92444	2.76127	0.321936	1.28094	1.32071	3.20948	0.356135	-1.57153e-08	1.9891	3.46728	8.7723	4.66679	3.88165	4.1227	3.70489	0.659921	1.02146	3.55459	2.12102	0.999979	6.04943	2.75488	3.77502
	TCGA-ZF-A9R9-01	Tumor	BLCA	1.18905	8.99932	0.333419	-1.57153e-08	0.042644	2.9241	0.189038	0.0976133	2.49312	0.773987	5.31107	0.526084	2.11771	0.344836	7.65387	2.20477	0.367373	0.378503	1.33915	0.782421	4.10772	3.08748	3.6264	6.51158	1.26306	-1.57153e-08	0.201631	1.48257	1.04965	0.176318	-1.57153e-08	1.04965	2.33341	6.45433	3.54352	2.85799	3.05655	2.48802	0.367373	0.76554	1.37853	1.0072	2.00718	5.27199	0.926	3.39505
	TCGA-DK-AA6S-01	Tumor	BLCA	1.58975	9.16741	0.895309	-1.57153e-08	0.321936	2.53354	0.555816	0.454178	3.18426	1.78243	7.47731	0.731174	5.17389	0.38957	6.97907	3.43829	3.706	0.871834	2.65993	2.10433	5.29021	3.15218	1.45944	6.99455	3.09763	0.0285685	0.99279	1.08006	6.85342	0.226513	-1.57153e-08	2.88165	3.20163	6.64339	4.03295	3.89629	4.92552	3.5534	1.69596	1.91838	2.37291	2.1144	0.124327	5.88215	3.27199	4.62992
	TCGA-KQ-A41S-01	Tumor	BLCA	1.29275	9.15892	0.163501	-1.57153e-08	0.111034	2.61585	0.367373	0.367373	1.04263	0.59455	6.69785	0.298665	3.78865	0.189038	5.64009	2.31324	0.21412	0.137501	1.83994	0.400527	5.24453	3.8258	1.80321	7.58015	2.00357	-1.57153e-08	0.26304	1.46783	0.83188	-1.57153e-08	0.042644	0.815589	3.62529	7.87844	4.09933	4.16431	4.55457	4.18745	0.555816	0.565594	2.66902	0.475073	0.757041	5.55861	0.604087	3.01974
	TCGA-YF-AA3M-01	Tumor	BLCA	0.773987	9.14665	0.0565848	-1.57153e-08	0.042644	1.23881	0.201631	0.713697	0.59455	1.41683	5.74493	0.150557	4.66045	0.042644	6.78721	0.97085	-1.57153e-08	0.189038	1.42222	0.485434	5.70794	3.2824	4.18509	6.16552	1.12432	0.0285685	0.176318	0.845408	2.38681	-1.57153e-08	0.0703873	0.887511	1.91456	8.63224	4.56013	4.40527	4.47253	2.06352	0.400527	0.495692	1.93734	0.76554	0.815589	4.75865	1.19535	3.83695
	TCGA-CF-A7I0-01	Tumor	BLCA	1.57529	10.0069	0.0565848	-1.57153e-08	0.137501	2.30454	0.163501	0.333419	1.69596	0.378503	5.09762	0.250954	2.91455	0.189038	5.46168	2.23265	0.124327	0.0976133	0.74845	0.505893	4.38403	2.82984	1.20791	4.83944	0.963466	-1.57153e-08	0.163501	0.926	1.23881	0.0143548	0.111034	0.575314	1.56071	4.57354	4.01342	2.81765	3.00362	4.18745	0.378503	0.226513	2.37574	0.659921	0.871834	5.84195	0.464679	4.11186
	TCGA-XF-A9T8-01	Tumor	BLCA	1.79494	9.50249	0.545956	-1.57153e-08	0.26304	2.6713	0.63226	1.10434	3.11602	4.13751	5.41381	0.871834	5.15542	0.321936	9.34672	4.39851	0.575314	1.13748	3.40329	2.93166	5.53913	2.96535	0.839938	4.9741	4.17234	0.999979	1.49568	1.24771	8.93934	0.432948	0.0976133	4.00179	5.08277	7.52515	4.26602	3.24029	4.28613	4.15864	2.44623	1.84398	2.28392	3.1457	0.526084	6.0706	3.0286	4.62761
	TCGA-CU-A0YR-01	Tumor	BLCA	1.37293	9.73739	0.367373	-1.57153e-08	0.298665	2.83388	0.333419	0.38957	2.44893	3.25551	6.35353	0.475073	3.80526	0.321936	5.72324	3.64617	0.669016	1.91456	3.29128	1.42222	4.96897	3.48539	2.23879	7.79052	3.8166	-1.57153e-08	1.07038	1.62474	3.08404	0.0285685	-1.57153e-08	1.96716	4.68255	5.96949	4.6398	4.31471	4.42491	4.33057	0.933562	1.69154	1.83187	1.59932	0.400527	4.33485	1.85598	2.98001
	TCGA-GC-A3YS-01	Tumor	BLCA	1.43827	9.92768	0.411425	-1.57153e-08	0.238793	2.77398	0.516027	0.678058	2.16995	2.32484	6.22075	0.696007	2.93166	-1.57153e-08	7.97185	2.45939	0.63226	1.30451	3.09428	2.32196	5.9026	3.30162	2.10433	5.77428	3.08915	-1.57153e-08	1.23264	2.06691	1.20791	-1.57153e-08	0.042644	2.20477	3.71366	5.27014	4.04262	3.87382	4.6375	4.49698	0.669016	1.96351	2.88753	1.64614	1.03564	5.25475	3.83184	3.6702
	TCGA-ZF-AA4N-01	Tumor	BLCA	1.12432	8.97806	0.150557	-1.57153e-08	0.0565848	0.76554	0.545956	0.516027	2.51099	2.23879	6.48587	0.485434	3.11107	0.124327	8.38452	2.71807	3.17474	0.97085	2.52106	1.73983	5.54843	3.05488	1.2265	1.32769	2.46726	-1.57153e-08	0.839938	0.988265	3.79181	0.21412	0.0565848	3.10099	3.34906	4.48217	4.54471	3.97181	4.78871	4.66621	1.10434	1.31616	2.86394	1.546	0.042644	4.96113	1.55087	4.58676
	TCGA-XF-AAMG-01	Tumor	BLCA	2.9542	9.3571	0.0976133	0.21412	0.0285685	2.4725	0.189038	0.201631	1.50078	1.07726	6.78136	0.367373	2.75275	0.111034	5.6058	1.79907	0.659921	0.333419	1.73549	1.17634	5.65479	5.67411	3.69261	8.18805	2.19217	0.0703873	0.485434	1.18324	1.34485	-1.57153e-08	0.0565848	1.89528	3.25246	7.28755	6.34929	5.08704	4.95145	4.14241	0.99279	0.74845	3.56191	1.48543	0.933562	4.41213	5.18351	3.85296
	TCGA-GC-A3RC-01	Tumor	BLCA	1.52607	8.98515	0.333419	-1.57153e-08	0.21412	1.9891	0.226513	0.696007	3.54352	3.13426	6.03564	1.0566	3.09428	0.0976133	10.1869	3.05831	1.09085	2.15379	3.84598	3.28689	5.7517	3.0496	2.80324	5.0299	3.8659	0.0285685	2.81353	2.07072	4.79073	0.111034	-1.57153e-08	3.82682	4.25778	6.22204	4.55524	4.85247	5.31253	5.75356	1.6369	2.08748	3.40193	3.01974	1.18271	4.81146	3.44492	3.15546
	TCGA-CF-A8HY-01	Tumor	BLCA	1.09085	9.99741	-1.57153e-08	-1.57153e-08	0.0285685	0.298665	0.084067	0.0143548	0.604087	0.137501	6.15073	0.0565848	4.29059	-1.57153e-08	5.62589	0.687044	0.26304	0.042644	0.545956	0.176318	5.23684	2.41414	0.38957	4.40051	0.250954	0.0703873	0.0285685	0.634342	1.02146	0.0143548	-1.57153e-08	0.176318	2.0738	5.49023	3.19851	2.2898	3.45809	1.72682	0.0976133	0.0703873	0.443614	0.26304	0.411425	5.48895	0.97085	4.15298
	TCGA-ZF-A9RL-01	Tumor	BLCA	0.773987	8.84983	0.0703873	0.0703873	0.084067	2.65076	0.042644	0.26304	0.782421	0.495692	5.78635	0.042644	2.77612	0.0976133	5.60286	0.286878	-1.57153e-08	-1.57153e-08	2.26004	0.356135	5.05308	4.75326	3.81557	7.30455	0.344836	-1.57153e-08	0.0143548	0.688772	0.333419	-1.57153e-08	-1.57153e-08	0.713697	0.454178	5.70961	4.37784	4.44093	3.57776	1.48029	0.042644	-1.57153e-08	2.25704	0.176318	0.26304	5.64009	0.201631	4.60641
	TCGA-XF-A9T0-01	Tumor	BLCA	1.97453	8.67363	0.536053	-1.57153e-08	0.0285685	1.95237	0.201631	0.378503	2.70265	0.848008	5.89797	0.275004	2.61117	0.163501	6.0061	2.58253	0.790754	0.839938	2.33053	1.43297	4.80886	4.3806	3.88361	6.04421	2.51099	-1.57153e-08	0.604087	1.34121	2.98552	0.042644	0.0976133	1.8115	3.11938	4.15789	3.89527	3.45418	3.96161	2.87776	1.02858	0.722454	2.6064	1.28094	0.356135	3.64387	2.42764	3.94393
	TCGA-UY-A78M-01	Tumor	BLCA	0.926	8.98505	0.0703873	-1.57153e-08	0.0143548	1.46467	0.0976133	1.73549	1.14405	0.422222	6.70478	0.26304	3.07381	0.0143548	5.48446	0.790754	1.06353	0.0976133	0.97085	0.310339	4.71476	4.23883	2.50077	5.06394	0.956073	-1.57153e-08	0.0703873	0.837378	0.310339	-1.57153e-08	-1.57153e-08	0.739854	1.35616	4.27797	3.70932	3.44365	3.94767	2.18273	0.042644	0.485434	2.54099	0.137501	-1.57153e-08	5.55861	1.99997	5.09044
	TCGA-GC-A4ZW-01	Tumor	BLCA	1.09085	10.5551	0.0703873	-1.57153e-08	0.201631	1.04263	0.111034	0.189038	1.48029	3.92794	7.83532	0.163501	1.61822	0.084067	2.71366	1.5059	0.137501	0.286878	0.76554	0.879716	6.35986	4.4209	3.79904	7.9599	1.20791	-1.57153e-08	0.250954	1.75874	2.04264	-1.57153e-08	-1.57153e-08	1.38408	1.64614	6.55432	5.68479	5.17194	5.51663	4.1276	0.454178	0.367373	3.1457	0.59455	0.310339	5.44263	3.57528	3.96067
	TCGA-K4-A4AC-01	Tumor	BLCA	0.903017	9.4262	0.0703873	-1.57153e-08	-1.57153e-08	1.31036	0.226513	0.176318	1.94111	1.39509	6.94376	0.38957	2.13754	0.0285685	8.77459	2.45416	0.871834	1.03564	2.62758	1.87579	5.59062	2.99277	3.50335	5.12889	2.70265	-1.57153e-08	0.895309	1.48427	4.15458	0.042644	-1.57153e-08	3.03738	3.83286	4.99637	3.86497	3.69713	4.07383	4.45553	1.07726	1.30451	3.04265	1.43297	0.26304	4.75326	3.49952	3.92691
	TCGA-G2-A2ES-01	Tumor	BLCA	0.985488	9.42869	0.356135	-1.57153e-08	0.111034	2.07724	0.400527	0.400527	1.42762	2.92601	6.00541	0.59455	2.92028	0.333419	7.87983	2.97268	1.28094	1.29868	3.05831	1.6781	5.36978	1.9298	0.485434	6.99048	2.80324	0.0285685	1.37853	1.58922	9.47193	0.310339	0.042644	2.07037	3.56686	5.94204	3.69603	3.84402	4.42891	3.38546	0.99279	1.46467	2.54348	1.82375	0.604087	4.96577	5.23304	4.97449
	TCGA-FJ-A871-01	Tumor	BLCA	1.275	9.98392	0.124327	-1.57153e-08	0.124327	0.641556	0.042644	0.0703873	0.63226	2.26004	6.48172	0.0565848	4.78717	0.042644	6.97818	0.495692	2.41682	0.189038	0.333419	0.189038	5.97067	3.74954	0.910726	1.6369	0.59455	0.0285685	0.084067	0.698291	0.565594	0.0285685	-1.57153e-08	2.32484	0.815589	3.66449	4.42624	2.95977	3.9059	3.11602	0.163501	1.03564	1.84398	0.238793	0.367373	4.9588	1.33915	4.26451
	TCGA-GD-A3OP-01	Tumor	BLCA	1.28094	8.2946	0.62293	-1.57153e-08	0.516027	2.33911	0.575314	0.526084	2.53106	1.15703	5.99114	0.650778	3.85398	0.526084	6.64329	3.09428	0.226513	0.275004	1.96351	0.678058	4.15298	3.69381	1.90692	6.45601	1.87973	0.0143548	0.400527	1.49768	2.18585	0.084067	-1.57153e-08	1.29275	3.19691	6.30909	4.80172	4.53849	4.68197	3.87578	0.678058	0.910726	3.1473	1.02858	0.918387	6.19471	1.42222	3.29128
	TCGA-FD-A3SL-01	Tumor	BLCA	1.50078	9.14944	0.344836	-1.57153e-08	0.111034	4.34198	0.333419	0.432948	2.39507	1.30451	6.67676	0.310339	3.66219	0.150557	5.58651	3.49952	0.333419	0.536053	2.35897	0.739854	4.93597	3.15866	1.84802	6.79831	2.99636	-1.57153e-08	0.378503	1.31733	3.85296	0.0703873	0.042644	1.15058	3.80016	6.69587	4.42758	4.50587	4.4067	4.46985	0.782421	1.36178	2.53602	1.20162	0.0703873	4.70206	1.65535	1.92221
	TCGA-XF-A9T3-01	Tumor	BLCA	1.85598	9.74888	1.08407	-1.57153e-08	0.0703873	3.51347	0.367373	0.739854	2.89921	3.40057	6.39661	0.63226	3.55578	0.454178	8.20818	3.74741	0.999979	0.516027	2.68708	2.00718	5.89237	4.05747	1.49568	7.6289	2.33911	0.042644	1.06353	1.163	4.59577	0.367373	0.0976133	2.68928	3.71043	5.80629	4.74151	4.17309	4.52423	5.14074	1.53104	2.54845	2.50077	1.46467	1.69596	5.67332	3.22805	4.49823
	TCGA-ZF-AA4V-01	Tumor	BLCA	2.94862	9.7295	0.21412	-1.57153e-08	0.584968	1.257	0.226513	0.713697	2.49567	4.04525	5.83566	0.356135	4.29353	0.344836	8.34285	3.15546	3.89527	0.495692	1.73549	0.910726	6.16148	2.65538	2.00718	7.67905	2.26606	-1.57153e-08	0.443614	0.649343	3.89144	0.0143548	0.400527	2.85799	3.1457	6.81813	4.20164	4.90783	5.00984	3.06694	1.15703	2.28686	1.90692	1.36178	1.13748	4.69706	2.96718	4.11101
	TCGA-XF-AAMW-01	Tumor	BLCA	1.09761	9.46195	0.485434	0.0976133	0.250954	2.09084	0.536053	0.344836	2.0356	3.28392	7.7312	0.495692	4.30891	0.344836	10.0861	2.60172	3.31321	1.58015	3.18266	2.13097	5.49893	3.15866	1.13748	4.12845	2.49567	0.0565848	1.26902	1.05193	3.54224	0.042644	-1.57153e-08	2.42764	3.73659	6.7884	4.33485	3.89042	4.69264	6.59875	0.926	2.08748	2.89532	1.39509	0.63226	5.18351	2.55335	5.22262
	TCGA-G2-A2EO-01	Tumor	BLCA	1.48029	9.66188	1.07726	-1.57153e-08	0.411425	1.69596	0.250954	0.475073	3.58619	0.97085	5.75808	0.722454	3.40736	0.400527	5.97342	3.93448	1.26306	1.09085	3.05488	2.67586	5.25816	3.44891	1.48029	7.05855	3.0687	0.0143548	0.887511	1.38454	3.67472	0.0565848	0.0143548	3.51849	3.89629	5.36461	4.25171	3.29281	3.61353	3.18106	1.89915	1.17634	2.15054	2.56564	1.48029	5.02196	3.69381	2.25395
	TCGA-XF-A8HH-01	Tumor	BLCA	1.29275	9.37927	0.356135	-1.57153e-08	0.0285685	3.06694	0.298665	1.07726	1.58015	0.807361	5.90958	0.545956	5.20433	0.176318	4.88067	2.64613	0.584968	0.475073	1.76975	0.799068	4.62992	3.05312	3.69713	6.3009	2.0738	0.0143548	0.367373	3.89312	0.985488	0.0703873	0.0703873	0.757041	3.33203	5.68764	4.15053	4.86242	4.55218	3.27944	0.475073	0.782421	2.61585	0.948623	0.38957	5.28729	1.57529	3.98277
	TCGA-FD-A3B7-01	Tumor	BLCA	2.75914	8.93884	1.29275	-1.57153e-08	0.367373	4.272	1.541	1.37853	5.07597	3.62879	7.4972	1.8115	5.64989	0.367373	8.92746	4.37366	6.47687	1.73549	4.06094	2.21104	5.78262	3.07892	2.02857	6.8556	4.3205	-1.57153e-08	1.90692	1.67992	6.9386	0.356135	-1.57153e-08	5.16348	5.17554	6.31235	4.60939	4.56865	5.39301	5.55332	3.2479	3.12762	3.33482	3.23573	0.21412	4.72188	3.39921	2.79288
	TCGA-K4-A3WU-01	Tumor	BLCA	2.36179	9.20844	1.5059	0.0703873	0.545956	3.54846	0.807361	3.73122	4.15619	1.91838	5.92935	1.33341	4.32335	1.84398	6.27523	5.60081	0.848008	0.475073	2.63463	1.49568	4.72303	3.08915	3.00537	6.72638	1.93734	0.26304	0.871834	2.09364	3.36594	0.176318	0.0703873	1.97819	3.96807	5.82073	4.56501	3.85398	4.19615	4.00086	1.19535	1.09761	2.51602	2.48284	1.13748	5.81994	2.09421	3.98914
	TCGA-CF-A47V-01	Tumor	BLCA	1.74418	10.1979	0.0703873	0.464679	0.0703873	4.05916	0.201631	0.176318	1.29275	1.19535	4.85247	0.137501	5.80324	0.201631	6.37813	1.80735	0.137501	0.0565848	1.0566	0.505893	5.30083	3.84598	2.17953	4.17791	0.641556	-1.57153e-08	0.137501	0.256261	1.38408	0.111034	0.0976133	0.704867	1.79494	7.31826	3.46073	2.26004	2.5185	4.1867	0.226513	0.250954	1.83994	0.356135	0.97085	7.26778	0.731174	5.24716
	TCGA-DK-A3X1-01	Tumor	BLCA	0.565594	8.85262	0.124327	-1.57153e-08	0.137501	1.78662	0.111034	0.856001	1.06353	0.696007	5.6011	0.111034	2.60172	0.042644	6.29626	0.999979	0.298665	0.163501	1.04263	0.526084	4.66506	2.56805	2.03212	6.93076	1.17634	0.042644	0.163501	0.892974	1.19535	0.0143548	0.0285685	0.722454	1.546	6.63329	2.83999	3.63807	3.59811	2.61351	0.238793	0.333419	1.73549	1.15703	0.378503	4.69206	2.44093	4.18273
	TCGA-4Z-AA81-01	Tumor	BLCA	1.18271	8.66655	0.250954	-1.57153e-08	0.298665	0.879716	0.26304	0.978174	2.25704	4.34483	5.82171	0.226513	1.84802	0.124327	8.51405	2.92975	0.910726	0.238793	1.42762	0.856001	5.4607	2.86791	1.19535	8.43736	2.3477	-1.57153e-08	0.63226	1.70802	9.23719	0.0565848	-1.57153e-08	3.38953	2.01794	8.33756	4.00451	4.57536	4.96713	5.23723	1.29868	1.45417	2.25395	1.59932	1.21411	5.55489	2.02148	3.23109
	TCGA-CF-A3MG-01	Tumor	BLCA	0.475073	9.7324	0.0285685	0.0565848	-1.57153e-08	0.790754	0.201631	0.0285685	0.464679	0.411425	5.71069	0.042644	2.4195	0.0285685	6.60627	1.59932	-1.57153e-08	-1.57153e-08	0.641556	0.084067	4.7495	3.51347	1.49058	6.99941	0.464679	0.042644	-1.57153e-08	1.01393	0.0285685	0.0285685	-1.57153e-08	0.111034	0.807361	4.74469	4.73554	4.23419	4.1627	2.17314	-1.57153e-08	-1.57153e-08	2.85998	0.042644	0.378503	5.19256	-1.57153e-08	1.546
	TCGA-S5-AA26-01	Tumor	BLCA	1.50078	9.28052	0.0976133	-1.57153e-08	0.150557	0.790754	0.238793	0.176318	0.63226	0.298665	4.07298	0.0285685	4.40604	0.0703873	6.23802	0.757041	2.58495	-1.57153e-08	0.333419	0.298665	5.527	1.08407	2.17314	4.27058	0.333419	-1.57153e-08	0.111034	1.0349	0.0285685	0.0565848	-1.57153e-08	1.257	0.807361	4.60939	3.20788	3.11938	3.17955	1.83187	0.0703873	0.0976133	2.28686	0.250954	0.111034	5.77693	0.956073	5.20988
	TCGA-ZF-A9R4-01	Tumor	BLCA	1.02858	9.07707	0.432948	-1.57153e-08	0.669016	1.43827	0.21412	2.86791	1.64152	1.33341	5.478	0.310339	1.77399	0.163501	3.32482	2.26004	0.201631	0.163501	1.2869	0.99279	4.21876	4.25323	2.18585	6.82893	1.76975	0.0285685	0.604087	2.13808	3.48539	-1.57153e-08	0.275004	2.16995	2.26606	7.63537	4.20636	4.19927	4.15949	2.38681	1.24487	0.226513	3.16514	1.13095	0.659921	5.7203	1.6369	3.2327
	TCGA-GC-A3OO-01	Tumor	BLCA	1.44358	9.07617	0.189038	-1.57153e-08	0.378503	3.72244	0.163501	0.286878	1.59932	1.541	5.98297	1.04965	3.26303	0.137501	7.45026	2.78449	0.111034	0.454178	2.01078	0.505893	5.52074	2.58012	2.14728	6.72251	2.16668	0.0976133	0.298665	1.04377	2.04264	0.176318	-1.57153e-08	0.918387	3.50718	7.22993	5.12141	4.2304	4.56434	3.99907	0.298665	0.948623	2.57287	0.704867	0.042644	5.47087	2.87378	2.69824
	TCGA-YC-A9TC-01	Tumor	BLCA	1.30451	9.6492	0.137501	-1.57153e-08	0.0285685	0.555816	0.189038	0.0976133	1.33341	5.14201	6.14629	0.669016	2.25095	0.042644	3.45282	1.11105	1.74418	0.495692	1.23264	0.722454	5.26488	2.08403	1.33915	8.12607	1.34485	0.0703873	0.298665	0.665399	1.541	-1.57153e-08	0.0285685	1.80321	2.04264	3.76344	4.26233	3.87382	4.21176	6.34464	0.464679	0.555816	3.15218	0.59455	0.150557	4.90879	4.04788	3.88752
	TCGA-YF-AA3L-01	Tumor	BLCA	0.963466	9.80391	0.137501	-1.57153e-08	0.0285685	1.09085	0.0703873	0.124327	1.10434	0.650778	5.49062	0.0565848	4.9649	0.150557	5.40434	1.07726	0.367373	0.0143548	0.871834	0.422222	5.02767	3.42495	0.807361	6.60182	0.941119	-1.57153e-08	0.150557	1.35491	0.422222	0.0143548	-1.57153e-08	0.321936	1.46991	5.57594	3.74843	3.21564	4.13835	2.24487	0.333419	0.124327	1.32769	0.26304	0.696007	6.83617	2.07724	4.13996
	TCGA-XF-A9SJ-01	Tumor	BLCA	2.18585	9.33473	0.454178	-1.57153e-08	0.536053	2.342	0.310339	0.739854	3.11107	3.08068	6.02855	0.432948	3.42758	0.0976133	8.23748	3.48539	0.799068	0.659921	2.5993	1.1635	5.16553	3.10267	1.59932	7.21255	3.26751	0.0143548	0.378503	2.26266	3.96535	0.0565848	0.226513	3.14242	3.86497	6.77462	3.37299	4.12185	4.60766	3.58252	1.65077	2.35333	1.97088	1.87973	0.926	5.26712	3.24942	3.20475
	TCGA-ZF-A9R0-01	Tumor	BLCA	0.985488	8.89563	0.275004	-1.57153e-08	0.0285685	2.17314	0.0976133	0.555816	1.31616	1.83994	5.12063	0.111034	5.06782	0.137501	4.02684	2.06002	0.344836	0.163501	0.863959	0.704867	4.5951	3.76974	2.98001	5.90928	1.06353	-1.57153e-08	0.333419	1.42618	1.88359	0.0976133	-1.57153e-08	0.948623	2.0531	4.97546	3.18106	3.61115	3.23877	1.58495	0.411425	0.485434	1.81966	0.863959	0.0703873	6.49121	2.62297	5.13754
	TCGA-BT-A42C-01	Tumor	BLCA	0.641556	9.51557	0.0565848	0.0703873	0.21412	2.18585	0.74845	0.226513	1.06353	0.687044	5.82859	0.163501	4.19218	0.042644	6.5287	0.903017	0.163501	0.238793	1.40055	0.555816	5.5182	4.22803	2.61351	7.52345	0.454178	0.0976133	0.26304	0.7938	0.696007	-1.57153e-08	-1.57153e-08	0.565594	0.99279	5.50362	3.6915	4.19057	4.01614	2.09758	0.084067	0.0976133	2.92975	0.757041	1.06353	5.24258	1.40597	3.49441
	TCGA-GU-A42P-01	Tumor	BLCA	1.02858	9.51797	0.0703873	-1.57153e-08	0.0285685	1.80735	0.111034	0.0976133	0.411425	0.495692	6.00699	0.124327	2.22651	0.042644	2.55824	1.18271	0.0703873	0.042644	0.189038	0.575314	5.61266	4.62234	3.01974	8.18227	0.310339	0.704867	0.124327	1.10408	0.38957	-1.57153e-08	-1.57153e-08	1.38408	0.731174	6.97193	4.52672	5.48993	5.3023	3.83184	0.124327	0.0703873	2.8699	0.848008	1.72682	5.73041	2.65076	2.69376
	TCGA-2F-A9KP-01	Tumor	BLCA	0.933562	9.65359	0.111034	-1.57153e-08	0.189038	1.88359	0.150557	0.0565848	1.04263	0.422222	5.89384	0.124327	2.81559	0.084067	6.64735	1.19535	0.0976133	0.26304	1.23264	0.286878	5.30122	4.20863	3.89918	7.03265	0.604087	0.0285685	0.084067	2.54397	0.848008	4.33057	-1.57153e-08	0.344836	1.28094	4.20476	4.98504	4.31034	4.66736	3.00721	0.367373	0.042644	3.09251	0.250954	1.07038	5.37466	1.63228	4.68428
	TCGA-CU-A3QU-01	Tumor	BLCA	0.650778	9.63741	0.0143548	-1.57153e-08	0.084067	1.04965	0.21412	0.111034	0.201631	3.30009	6.12618	0.0703873	1.28094	-1.57153e-08	3.28096	0.757041	0.084067	0.226513	0.641556	0.0565848	5.50998	4.03999	2.6182	7.90254	0.926	0.0143548	0.042644	3.28217	0.475073	-1.57153e-08	0.0565848	0.176318	1.15703	6.55738	4.4087	4.91169	5.0461	5.08189	0.0703873	0.0976133	3.5838	0.150557	0.0565848	5.9439	3.18907	3.59215
	TCGA-DK-AA6Q-01	Tumor	BLCA	1.3505	8.89733	0.400527	-1.57153e-08	0.584968	0.669016	0.584968	0.823748	3.19851	2.25704	7.37213	0.250954	4.18745	0.344836	8.4252	3.72789	0.757041	0.495692	2.42495	1.79907	5.46207	3.05488	1.96716	7.50635	3.00896	0.0703873	0.848008	1.11339	5.34627	0.344836	0.443614	3.99186	2.93548	6.44	3.55212	4.05483	4.51792	3.19851	2.71366	1.35616	3.00537	2.47513	1.546	4.57651	5.42592	3.93738
	TCGA-BT-A20P-01	Tumor	BLCA	1.18271	9.86714	0.042644	-1.57153e-08	0.0565848	1.09085	0.176318	0.0976133	0.505893	0.356135	5.78135	0.0703873	5.72982	0.150557	4.92127	0.650778	0.356135	0.26304	0.731174	0.111034	4.90348	2.83191	2.40869	6.37902	0.400527	-1.57153e-08	0.042644	0.441244	1.69596	0.0285685	0.0285685	0.76554	1.06353	7.10997	3.05488	2.92028	3.18907	2.60883	0.0976133	0.042644	1.83994	0.084067	0.887511	6.71508	0.713697	2.72469
	TCGA-ZF-A9RN-01	Tumor	BLCA	2.53106	10.2181	0.555816	-1.57153e-08	0.411425	5.64813	0.669016	0.739854	3.23573	4.06781	6.78592	0.985488	6.40125	0.400527	5.98435	3.4128	1.40597	0.475073	2.06002	2.02502	6.46184	4.96897	2.19538	8.97616	2.53851	0.0285685	0.99279	4.10244	4.33124	0.084067	-1.57153e-08	3.25998	2.58495	8.73618	4.78187	5.99114	6.50733	2.39232	1.79494	1.17634	2.6064	2.64613	0.400527	5.27199	3.13258	4.10178
	TCGA-GV-A3QI-01	Tumor	BLCA	1.18271	9.02138	0.367373	0.0703873	0.189038	2.37017	0.250954	0.275004	0.321936	2.44093	6.70142	0.189038	2.01432	0.0565848	6.99772	0.76554	0.356135	0.238793	0.823748	0.0565848	6.63359	4.79594	2.17633	8.21267	0.799068	0.042644	0.042644	1.18756	0.475073	-1.57153e-08	-1.57153e-08	0.526084	0.99279	5.89237	5.52984	5.45513	6.13397	4.71918	0.150557	0.201631	4.02149	0.201631	2.5261	4.86889	1.2265	2.12434
	TCGA-FD-A5BU-01	Tumor	BLCA	1.5059	9.4204	0.613537	-1.57153e-08	0.163501	2.54099	0.367373	0.903017	2.93731	3.52232	7.27255	0.495692	2.93166	0.250954	9.31357	3.89918	0.526084	0.956073	3.23725	1.81558	4.9322	2.74849	2.73335	2.12765	3.0108	0.0285685	1.1635	1.27377	1.7049	-1.57153e-08	0.0285685	3.79079	4.23646	5.94676	4.14241	3.17955	4.18906	4.46336	1.33341	2.27502	2.71807	1.87579	1.57529	4.68533	2.88165	2.41414
	TCGA-FD-A3NA-01	Tumor	BLCA	1.41146	9.39165	0.26304	-1.57153e-08	0.124327	2.43293	0.536053	0.815589	1.96716	1.58495	6.03515	0.565594	4.11601	0.111034	7.93948	2.46726	0.422222	0.963466	2.60172	1.40597	5.16475	3.6915	3.57656	7.29719	2.74849	0.189038	1.10434	2.46124	3.03738	0.0976133	0.084067	2.32196	3.25246	7.23132	4.36461	4.24716	4.25171	6.0974	1.02146	1.36735	2.46463	1.73549	0.422222	5.05182	2.44093	3.17795
	TCGA-DK-AA76-01	Tumor	BLCA	0.799068	8.80972	0.21412	-1.57153e-08	0.454178	1.51603	0.0976133	-1.57153e-08	0.641556	0.26304	6.348	0.0565848	1.7049	-1.57153e-08	2.54099	0.176318	0.0565848	-1.57153e-08	0.704867	0.0285685	4.63635	5.31468	2.33053	7.89089	1.86787	0.0285685	0.0976133	2.1392	0.124327	0.0143548	-1.57153e-08	0.042644	0.704867	5.73256	4.38613	4.4107	4.14977	2.83999	0.0285685	0.0976133	3.10603	1.17634	1.20791	4.54902	0.298665	4.94903
	TCGA-DK-A1AA-01	Tumor	BLCA	0.74845	9.36828	0.0703873	-1.57153e-08	0.443614	1.81966	0.298665	0.201631	0.333419	0.464679	6.00364	0.176318	4.72303	0.21412	8.37056	1.46467	0.0285685	0.0703873	1.42222	0.137501	3.87876	3.83891	1.257	6.76204	0.879716	0.0565848	0.084067	0.582551	1.43297	0.0565848	0.042644	0.696007	1.74418	7.31359	4.47119	3.85901	4.0522	3.17955	0.163501	0.250954	2.76127	0.298665	0.516027	5.3978	0.918387	3.46992
	TCGA-FD-A3B3-01	Tumor	BLCA	2.03915	9.16272	1.43297	-1.57153e-08	0.084067	3.42894	0.687044	1.11105	4.18188	3.9764	6.17509	1.17634	4.66679	0.815589	8.30447	4.65075	1.28094	1.37293	3.50845	3.0687	5.62873	3.28832	1.70927	2.54348	3.62529	0.0703873	1.71372	1.29833	6.364	0.38957	0.111034	4.272	4.65939	6.51475	4.38403	4.272	4.79546	4.33561	2.46463	2.86394	2.95045	3.22805	0.903017	5.24793	3.46073	4.14817
	TCGA-FD-A6TF-01	Tumor	BLCA	1.6135	8.92846	0.298665	-1.57153e-08	0.0703873	2.97085	0.084067	0.378503	2.20164	3.71366	6.65695	0.400527	3.39777	0.163501	7.12129	2.62523	0.411425	0.443614	2.27502	0.941119	6.22687	4.11686	1.34485	8.51106	2.27796	0.0285685	0.298665	1.53838	2.09421	0.084067	0.042644	1.57529	3.62998	5.88608	4.78293	4.86744	5.21688	4.19615	0.659921	1.85598	2.62758	1.16994	0.176318	4.4128	2.45939	4.25171
	TCGA-BT-A20W-01	Tumor	BLCA	2.15054	9.30208	0.773987	1.01436	0.111034	3.14082	0.356135	0.641556	2.78868	0.948623	6.13239	0.823748	3.23573	0.604087	4.90686	3.54224	0.999979	0.704867	1.92221	1.87579	5.48671	4.26982	2.57287	7.70642	1.71372	0.0143548	1.02858	1.8849	3.01256	0.250954	0.042644	1.6781	2.52106	6.17134	4.48733	4.69821	4.67246	4.26451	0.895309	0.555816	3.31034	2.4005	1.3505	5.26118	3.29281	4.78447
	TCGA-GU-A767-01	Tumor	BLCA	1.30451	9.79173	0.201631	-1.57153e-08	0.0976133	2.13754	0.137501	0.137501	0.545956	0.454178	6.38386	0.163501	3.34203	0.124327	4.1867	1.58015	0.26304	0.042644	1.01436	0.250954	4.99637	3.70489	2.25395	6.27404	0.731174	-1.57153e-08	0.0703873	1.56889	1.42762	0.163501	0.0143548	0.97085	1.3505	7.46289	3.59334	3.28985	3.61234	2.6622	0.150557	0.250954	1.81558	0.933562	0.485434	5.50998	0.678058	4.51534
	TCGA-DK-A6B2-01	Tumor	BLCA	2.15379	9.41232	0.584968	-1.57153e-08	0.669016	2.78868	0.62293	2.35615	3.53731	1.25095	6.22145	1.03564	3.97546	0.650778	6.27335	4.34131	0.910726	0.933562	3.0108	1.33341	4.79179	4.20239	2.31908	7.61815	3.27352	-1.57153e-08	0.74845	2.72668	3.80424	0.150557	0.042644	1.79494	4.46727	7.84797	4.46861	4.35757	4.43759	3.85901	0.948623	1.37853	3.0687	1.97453	1.17634	5.35934	2.24187	4.45152
	TCGA-XF-A9T5-01	Tumor	BLCA	1.99277	9.75057	1.23881	-1.57153e-08	0.201631	1.98551	0.739854	0.687044	4.33561	2.22344	5.25816	0.956073	6.16749	0.63226	6.48913	4.54289	1.02146	1.65993	3.83695	2.83595	5.36208	3.06007	1.18271	6.26082	4.03295	0.0285685	1.6369	1.11285	7.06024	0.226513	0.137501	4.65824	4.78977	6.88812	4.58561	3.98089	4.9649	5.74473	2.65076	2.01078	3.09083	2.97635	0.26304	6.4568	4.23959	3.96535
	TCGA-GC-A3RB-01	Tumor	BLCA	1.01436	9.41591	0.21412	-1.57153e-08	0.084067	0.83188	0.163501	0.298665	0.999979	1.07038	7.2203	0.21412	2.80941	0.084067	6.97788	1.60879	0.604087	0.59455	1.79494	0.678058	5.18108	4.58733	3.46728	7.55628	1.65077	-1.57153e-08	0.344836	2.60937	1.25095	-1.57153e-08	-1.57153e-08	1.257	2.42495	7.88292	3.7071	4.92552	4.93307	3.2327	0.584968	0.516027	3.47246	0.863959	0.238793	4.98911	3.27352	4.48351
	TCGA-XF-AAME-01	Tumor	BLCA	2.77398	9.1704	2.0566	0.0285685	0.464679	3.80016	1.40597	0.999979	4.8268	1.81558	6.57717	1.80735	4.84301	1.06353	7.55001	5.45582	1.42222	1.11105	3.96629	3.11107	5.09888	2.9891	1.99997	5.09509	3.48803	0.0285685	2.23879	1.97114	3.99364	0.356135	0.344836	2.22344	5.09257	6.65339	4.50272	3.53109	4.42624	4.92223	2.0531	2.10433	2.64151	3.31618	0.910726	5.7255	4.33846	3.68597
	TCGA-FD-A6TE-01	Tumor	BLCA	0.659921	8.77988	0.176318	-1.57153e-08	0.321936	0.933562	0.189038	2.18585	1.87187	2.55824	4.93781	0.475073	5.46891	0.696007	4.9649	2.09084	0.26304	0.848008	0.956073	0.782421	5.59787	4.05568	3.60408	7.36576	1.20162	0.0565848	0.495692	1.81572	5.90427	0.0565848	0.0143548	1.32769	1.53104	5.92502	4.83288	5.47058	5.38306	4.04703	0.659921	0.475073	2.84197	1.08407	0.856001	5.34266	1.17634	3.50845
	TCGA-BT-A20O-01	Tumor	BLCA	3.46464	8.51395	2.20164	-1.57153e-08	2.09421	2.89332	2.54596	2.79288	5.47282	3.16026	6.09632	1.97819	5.80815	1.257	8.02574	6.46659	3.12097	2.848	5.11481	3.0635	5.65852	3.9088	1.64152	1.43297	5.5916	0.21412	2.44093	2.31272	6.2026	0.367373	0.124327	5.97549	6.65606	7.82407	5.0237	4.20003	4.92504	6.3561	4.29866	3.92318	2.9542	4.51352	0.565594	6.14994	2.71807	3.04441
	TCGA-E7-A6ME-01	Tumor	BLCA	1.546	9.24548	0.238793	-1.57153e-08	0.516027	3.66338	0.250954	0.63226	2.41682	1.40055	5.9563	0.298665	5.47087	0.150557	4.39918	3.18266	0.613537	0.454178	1.51603	0.83188	6.04027	5.1981	2.75275	8.41991	1.33341	0.111034	0.565594	2.64407	2.72469	0.084067	0.124327	2.58978	2.09084	8.31623	4.6496	5.38716	5.87605	3.3813	1.35616	0.59455	3.12097	1.6369	1.4489	5.08151	1.79074	2.95794
	TCGA-XF-AAMJ-01	Tumor	BLCA	1.90304	9.10123	0.0285685	0.042644	0.042644	3.13089	0.176318	0.378503	2.02857	0.790754	7.22209	0.526084	2.85196	0.0976133	7.34291	3.57171	1.9891	0.443614	2.19217	1.24487	4.61409	3.73122	2.67358	5.80324	2.22651	0.0285685	0.856001	2.41344	1.95608	0.0976133	0.124327	1.93734	3.66449	7.02273	4.25474	3.72031	3.81149	4.59213	0.575314	1.45944	2.73768	0.887511	0.575314	5.90063	2.78868	3.0858
	TCGA-CF-A1HR-01	Tumor	BLCA	1.21411	8.3924	0.443614	-1.57153e-08	0.150557	2.5777	1.5059	1.25095	2.60883	0.722454	5.47928	0.555816	4.91982	0.189038	5.75141	3.3089	0.26304	0.0565848	1.32191	0.565594	4.55275	3.60646	1.257	4.87729	1.28094	-1.57153e-08	0.226513	1.48273	2.1635	0.084067	-1.57153e-08	1.52607	1.8914	7.32213	4.94622	3.93075	4.11601	3.01974	0.464679	0.757041	3.01256	1.04965	0.650778	5.95168	1.07726	2.77612
	TCGA-CF-A9FL-01	Tumor	BLCA	0.799068	9.77804	0.0976133	-1.57153e-08	0.0565848	2.06002	0.226513	0.176318	1.49568	0.400527	5.65078	0.238793	2.06002	0.111034	6.78295	1.48543	0.084067	0.176318	1.13095	0.250954	4.54289	3.5993	1.6369	6.75689	1.20162	-1.57153e-08	0.124327	0.629208	0.59455	0.0143548	-1.57153e-08	0.536053	1.99637	5.85747	3.65648	3.10771	3.24029	3.63108	0.163501	0.422222	2.21724	0.411425	0.286878	6.06735	0.999979	3.47246
	TCGA-H4-A2HO-01	Tumor	BLCA	1.11105	9.56041	0.344836	-1.57153e-08	0.0703873	1.68705	0.321936	0.189038	2.26305	0.286878	5.32442	0.575314	2.26305	0.903017	3.29569	3.0858	0.298665	0.26304	1.11105	1.11767	3.15866	3.39921	1.51096	6.80772	0.948623	0.400527	0.516027	0.498307	2.82168	0.084067	-1.57153e-08	0.83188	1.71372	4.31395	3.3205	3.29721	2.18273	4.62646	0.505893	0.21412	1.60879	1.11767	1.65077	4.77502	0.713697	3.46464
	TCGA-FJ-A3Z7-01	Tumor	BLCA	1.70927	8.4583	0.0976133	0.0565848	0.0285685	4.06527	0.26304	0.485434	1.23264	3.49058	4.79334	0.150557	3.46855	0.0976133	3.8022	0.903017	0.150557	0.137501	0.739854	0.799068	4.332	3.27056	2.49822	5.77398	1.0566	0.0565848	0.286878	2.29048	0.613537	0.0143548	-1.57153e-08	0.895309	2.08748	4.89091	2.70044	2.53106	2.50588	4.6542	0.321936	0.189038	1.32769	0.443614	0.464679	3.37434	0.985488	3.6264
	TCGA-DK-AA6L-01	Tumor	BLCA	1.60879	8.36398	0.495692	0.0703873	0.084067	1.7181	0.526084	0.26304	1.83994	1.59457	6.23358	0.26304	2.46463	0.226513	7.57498	2.81353	0.38957	0.910726	2.48802	1.66903	5.48192	4.65536	1.83994	6.62844	2.88364	0.0143548	0.575314	1.63106	1.46467	0.176318	-1.57153e-08	2.0566	3.84803	6.88029	4.359	4.83645	5.52915	2.87378	1.02146	0.475073	3.15706	1.45417	0.485434	7.73588	3.24029	4.706
	TCGA-BT-A3PJ-01	Tumor	BLCA	1.5059	9.30957	0.150557	-1.57153e-08	0.0703873	1.89915	0.310339	0.545956	2.24187	4.62061	6.45848	0.871834	3.0635	0.176318	9.12289	3.17474	0.443614	1.541	2.68928	3.16674	5.84775	3.77928	1.65993	6.36015	2.95977	0.0143548	1.89528	1.16991	5.71922	0.0703873	0.0285685	3.89527	3.65187	5.2091	4.6398	4.95145	5.74336	4.85546	1.04263	3.3561	3.3561	2.03915	0.201631	4.80635	3.01615	4.02055
	TCGA-K4-A5RH-01	Tumor	BLCA	3.20948	9.01169	1.51096	-1.57153e-08	1.15703	3.01256	1.76975	2.09758	5.25319	5.07811	7.7532	1.24487	4.74738	0.356135	7.18772	5.15376	7.45991	2.65303	4.74035	2.55824	6.55353	4.1763	2.23572	1.95608	5.05706	0.0143548	1.82785	1.85178	6.93106	0.150557	0.163501	5.91961	6.21316	7.02362	5.23839	4.33418	5.15707	6.10282	3.54224	3.98914	2.75275	3.23573	0.948623	5.80059	2.52354	2.58012
	TCGA-BT-A0YX-01	Tumor	BLCA	1.26306	9.66667	0.432948	-1.57153e-08	0.422222	1.96716	2.2203	0.650778	2.58978	1.59932	5.24755	0.526084	3.71043	0.238793	8.45721	3.20948	0.485434	0.757041	2.76553	1.84802	4.62003	2.4195	0.713697	7.52057	2.72027	0.0285685	0.871834	1.79868	4.83037	0.042644	0.0565848	2.36735	3.56686	5.11558	4.29353	4.14647	5.20005	3.17474	1.22032	1.02146	2.64151	2.64151	0.505893	4.72082	3.83091	3.09251
	TCGA-XF-A9SK-01	Tumor	BLCA	1.75275	9.64191	0.475073	-1.57153e-08	0.0703873	2.19851	1.83994	3.90208	3.07037	1.19535	6.25342	0.475073	6.48142	0.443614	6.16089	3.45546	0.773987	0.918387	3.0144	1.72249	5.16426	3.66338	2.88554	5.83134	3.2234	0.042644	0.713697	2.05193	4.81146	0.333419	0.084067	2.92028	4.18585	7.2651	4.02947	3.51347	3.669	3.02325	1.23264	1.57044	2.49057	1.64152	0.713697	6.30356	3.6915	4.31176
	TCGA-UY-A9PH-01	Tumor	BLCA	1.6135	10.1512	0.978174	-1.57153e-08	0.042644	2.93357	0.422222	3.1177	3.52105	2.42495	6.03849	0.948623	6.30583	0.536053	6.59944	3.97724	1.71372	1.79907	3.90301	2.90302	5.46823	3.35899	1.79074	6.8101	3.84496	-1.57153e-08	1.52607	1.51216	5.03301	0.321936	0.111034	3.55578	4.53543	8.72651	4.11017	3.5059	3.1473	3.20163	1.87187	2.08403	2.28392	2.79913	0.713697	6.04962	3.89144	4.52921
	TCGA-ZF-A9RC-01	Tumor	BLCA	1.46991	9.34632	-1.57153e-08	0.0565848	0.042644	2.16995	0.21412	0.21412	0.910726	0.641556	6.85798	0.137501	4.17149	0.0285685	6.43634	1.04263	1.0566	0.0285685	0.97085	0.238793	4.99008	3.9837	3.44628	7.24662	1.28094	0.333419	0.0703873	1.5949	0.687044	-1.57153e-08	0.0285685	2.12102	1.95608	4.15222	4.26754	3.69713	3.65648	2.71145	0.201631	0.432948	1.97453	0.696007	0.799068	4.90831	1.57529	5.12141
	TCGA-DK-AA74-01	Tumor	BLCA	3.06694	9.96484	1.12432	-1.57153e-08	0.042644	2.39782	0.713697	0.839938	4.32411	2.31037	7.30842	0.782421	5.67303	0.63226	7.67179	4.98456	1.257	1.40597	3.53228	2.94671	5.23878	2.9616	1.33341	5.08277	4.07467	0.137501	1.36178	2.11048	6.62953	0.526084	0.0565848	4.80269	5.30337	7.38425	4.23419	2.87577	3.39369	4.35406	2.24795	2.14403	1.80321	2.8258	2.06352	5.57437	4.61178	3.48676
	TCGA-XF-A9SX-01	Tumor	BLCA	1.99997	9.94516	1.08407	-1.57153e-08	0.150557	2.96343	0.97085	0.545956	4.41547	3.70489	6.23723	1.11767	4.30739	0.475073	6.74876	4.22879	1.52607	1.72682	4.0951	3.23109	5.66048	3.05136	0.76554	8.0359	3.78559	0.042644	2.37574	1.73843	4.7442	0.321936	0.367373	4.29135	4.46928	7.25477	4.25474	3.82682	4.39575	3.43429	1.84802	2.72902	1.90304	3.12762	0.856001	5.85649	4.66275	3.62879
	TCGA-XF-AAN1-01	Tumor	BLCA	0.815589	9.45216	-1.57153e-08	-1.57153e-08	0.042644	1.85598	0.0565848	0.250954	0.731174	0.74845	6.4229	0.189038	5.47018	0.286878	6.83924	1.35616	0.275004	0.137501	0.722454	0.201631	5.07724	3.61353	2.51602	7.66104	0.526084	-1.57153e-08	0.111034	0.61061	0.863959	-1.57153e-08	0.0285685	0.722454	1.42222	6.75659	4.09849	3.5534	3.72577	2.82374	0.238793	0.189038	2.16668	0.21412	0.59455	5.83841	0.63226	3.71255
	TCGA-FD-A43X-01	Tumor	BLCA	0.823748	9.6463	0.0703873	-1.57153e-08	0.310339	1.77817	0.0565848	0.0285685	0.344836	0.475073	6.3811	-1.57153e-08	4.41147	0.0143548	6.41618	0.475073	0.0285685	0.084067	0.275004	0.0703873	4.50587	3.87084	1.852	6.00049	0.400527	-1.57153e-08	0.0143548	0.576171	0.321936	0.0143548	-1.57153e-08	0.189038	1.0072	7.53211	3.72031	2.93922	2.85799	2.29569	0.0565848	0.0565848	2.28686	0.124327	0.464679	6.21819	0.150557	5.27608
	TCGA-K4-A3WS-01	Tumor	BLCA	1.90304	9.05032	0.871834	-1.57153e-08	0.189038	4.20949	0.575314	0.565594	3.16674	1.81966	6.38297	1.0566	4.14732	0.613537	7.16379	3.85203	1.38408	0.63226	2.58012	2.16668	4.92881	4.1867	3.26303	6.91142	2.9241	-1.57153e-08	1.02146	2.41861	4.10178	0.0976133	0.0703873	2.9241	3.72355	7.16518	3.85501	3.76445	4.03032	4.33485	1.6135	1.46467	2.72902	2.1635	0.856001	5.48895	3.04265	4.67246
	TCGA-G2-AA3D-01	Tumor	BLCA	1.71372	9.41202	0.26304	0.111034	0.0565848	0.926	0.659921	0.201631	1.86395	0.722454	6.44543	0.26304	4.39441	0.0976133	4.18745	2.02502	1.07038	0.0976133	1.22032	0.650778	6.25154	3.82375	1.83994	7.06461	0.641556	-1.57153e-08	0.26304	1.79512	0.963466	0.0565848	-1.57153e-08	1.0072	1.41146	7.09012	4.6496	3.97359	4.37918	3.02676	0.0976133	0.150557	3.27504	0.63226	1.33915	5.20122	1.10434	4.7137
	TCGA-GU-AATQ-01	Tumor	BLCA	0.790754	8.66924	0.163501	-1.57153e-08	0.0143548	1.25095	0.536053	0.275004	1.25095	0.83188	6.33161	0.250954	4.21876	0.201631	7.94775	2.09084	0.250954	0.238793	1.70046	0.863959	5.25475	3.15546	1.94488	7.05299	2.1635	-1.57153e-08	0.400527	0.960226	5.13754	0.084067	0.0703873	1.71372	3.23573	6.58153	4.46536	4.43092	4.59989	3.80322	0.722454	0.613537	3.14242	1.0566	0.659921	5.43628	6.3082	3.80842
	TCGA-GD-A3OQ-01	Tumor	BLCA	0.910726	9.28691	0.0976133	-1.57153e-08	0.042644	1.40055	0.201631	0.150557	0.669016	2.2141	6.89228	0.238793	4.22415	0.0143548	9.14175	0.999979	0.286878	0.26304	1.41146	0.62293	5.20005	4.37156	1.6369	7.42312	1.04263	0.0143548	0.367373	0.0743158	3.38546	-1.57153e-08	0.0285685	0.790754	2.83999	6.68537	4.62118	4.14486	5.03301	4.14892	0.310339	1.3505	2.58012	0.722454	0.422222	5.54755	1.2869	4.43359
	TCGA-DK-A3WW-01	Tumor	BLCA	1.33341	9.2949	0.722454	-1.57153e-08	1.20162	1.26306	0.669016	1.47509	3.25094	7.4102	6.13032	0.799068	5.40463	0.411425	8.3589	4.40604	2.20164	1.65535	3.31321	3.0635	5.48319	2.43832	1.31616	2.04264	3.69824	0.0143548	1.55582	0.936594	7.23202	0.0143548	0.201631	4.21488	3.79283	5.72354	3.99364	3.46728	4.17073	4.211	1.88359	3.07213	2.08067	3.14401	1.20791	5.72736	3.87475	5.44331
	TCGA-PQ-A6FI-01	Tumor	BLCA	0.773987	9.00451	0.0285685	-1.57153e-08	-1.57153e-08	0.848008	0.111034	0.298665	1.57529	2.13754	7.14442	0.111034	3.73548	0.0285685	9.77285	1.86787	1.25095	0.454178	1.65535	1.77399	5.31146	3.13754	2.03915	4.05483	1.73115	0.0143548	0.839938	0.849612	5.4522	-1.57153e-08	-1.57153e-08	2.83191	2.35052	6.33506	3.85696	4.14571	4.77348	4.43225	0.863959	0.696007	2.85998	1.18905	0.411425	4.28471	2.0566	5.20871
	TCGA-BL-A5ZZ-01	Tumor	BLCA	1.95979	9.12518	0.782421	-1.57153e-08	0.464679	5.14482	0.669016	0.713697	1.90692	2.49057	7.36149	1.33915	4.34274	0.150557	8.30128	3.47246	2.06352	1.6369	3.31618	1.87579	5.47673	3.65537	1.93357	6.81159	3.28832	-1.57153e-08	1.25095	1.67257	1.92597	0.201631	0.0565848	1.60409	4.50148	5.98553	4.40118	4.11771	4.4168	5.96781	0.856001	2.19851	2.77817	1.55087	0.59455	4.63692	3.14082	2.85196
	TCGA-E7-A5KE-01	Tumor	BLCA	1.24487	9.92918	-1.57153e-08	-1.57153e-08	0.137501	0.963466	0.275004	0.042644	0.367373	0.555816	5.86042	0.0143548	1.48543	0.042644	6.99494	2.56073	0.042644	0.0285685	0.863959	0.163501	5.33379	4.26906	3.45282	8.53958	0.422222	0.0285685	0.0976133	0.829776	0.150557	-1.57153e-08	-1.57153e-08	1.04263	0.526084	4.14241	4.62992	4.76077	4.74093	2.44362	0.0285685	0.0285685	2.98368	0.545956	0.76554	5.33739	1.84802	4.14486
	TCGA-FD-A3SQ-01	Tumor	BLCA	1.49568	8.911	0.344836	0.0565848	0.238793	4.88309	0.432948	2.79288	3.56686	1.31616	6.65438	0.584968	5.25738	0.505893	6.65903	3.53356	1.09085	0.76554	2.32196	0.99279	4.3455	3.81353	2.23879	5.89502	2.56564	0.0285685	0.454178	1.84791	1.63228	0.0143548	0.124327	2.12765	3.61941	7.68542	4.63289	3.60527	3.70821	4.03388	0.76554	1.29868	3.08915	1.2869	0.63226	6.66616	2.27796	3.2824
	TCGA-DK-A1AG-01	Tumor	BLCA	1.11767	9.87434	0.0703873	-1.57153e-08	0.21412	1.96716	0.367373	0.495692	1.53104	0.63226	6.02412	0.137501	5.27764	0.505893	7.64641	2.13097	0.485434	0.0703873	1.0072	0.575314	4.82371	3.63108	1.63228	5.12889	0.948623	0.042644	0.163501	1.30148	1.08407	-1.57153e-08	-1.57153e-08	0.933562	1.9298	7.69447	3.90404	3.41951	3.44891	3.2327	0.678058	0.124327	2.46726	0.516027	0.443614	6.68498	1.16994	4.76443
	TCGA-DK-A3IT-01	Tumor	BLCA	1.66451	9.26524	0.910726	-1.57153e-08	0.26304	2.55584	0.26304	0.163501	2.9241	0.575314	6.1528	0.650778	3.89825	0.669016	5.52074	3.48157	1.14405	0.584968	1.94111	0.848008	5.11646	3.56924	3.0858	7.74135	2.33053	-1.57153e-08	0.367373	2.22836	2.08748	0.084067	-1.57153e-08	1.45417	3.47638	4.70485	5.01343	4.80114	4.98959	3.60995	0.782421	0.659921	3.17955	0.926	0.963466	5.22301	1.28094	4.12515
	TCGA-XF-AAMR-01	Tumor	BLCA	1.62761	9.39454	0.378503	-1.57153e-08	0.286878	3.80944	0.910726	3.10267	1.28094	0.807361	6.82913	0.739854	5.60257	0.0976133	6.85758	2.44893	2.63689	0.464679	2.45154	0.757041	5.05133	4.00629	2.33341	6.86869	2.42227	0.21412	0.286878	1.36735	1.06353	0.111034	0.0143548	1.33915	3.86395	7.57558	5.05531	3.7803	4.22576	3.90404	0.485434	1.0072	2.8258	0.895309	0.903017	6.02766	2.09758	3.0286
	TCGA-HQ-A5NE-01	Tumor	BLCA	1.85996	9.21163	0.124327	0.0565848	0.0143548	2.58978	0.176318	0.201631	1.58975	2.95794	6.17568	0.650778	3.2126	0.084067	8.60511	1.97453	0.400527	1.0566	2.58253	1.44358	5.55185	3.63927	2.92792	7.79829	1.94111	-1.57153e-08	1.02858	1.22496	5.03165	0.163501	-1.57153e-08	0.926	2.58495	7.32144	4.28025	5.32521	5.35827	6.12579	0.432948	2.8699	3.08748	1.19535	0.650778	5.55156	3.90786	3.97265
	TCGA-ZF-AA52-01	Tumor	BLCA	1.42762	9.2918	0.298665	-1.57153e-08	0.0285685	3.16514	0.250954	0.505893	2.26305	1.10434	6.64864	0.356135	4.97449	0.0565848	5.98523	2.23265	0.713697	1.08407	2.52858	0.659921	5.27949	3.76019	1.11105	7.29272	2.73122	-1.57153e-08	0.495692	1.8183	1.95608	0.111034	0.0285685	2.25704	3.39369	6.71895	4.49698	3.72133	4.22415	3.09931	0.584968	1.257	1.65993	0.687044	0.111034	5.40834	2.32484	4.7468
	TCGA-E7-A541-01	Tumor	BLCA	2.44893	9.65219	0.298665	-1.57153e-08	0.526084	1.60879	0.321936	0.941119	3.37019	1.48543	6.25529	0.485434	2.91074	0.321936	5.78792	3.8768	0.74845	0.74845	2.29864	1.14405	6.20398	3.75167	2.26907	8.0113	2.76767	-1.57153e-08	0.83188	1.50114	3.88361	0.0703873	0.0565848	3.20475	3.36179	7.87804	4.01436	4.78659	4.70158	2.75701	2.43562	0.963466	2.35333	2.10433	0.903017	7.17074	2.63689	4.72245
	TCGA-UY-A8OB-01	Tumor	BLCA	0.978174	8.38861	0.042644	-1.57153e-08	0.0703873	0.344836	0.084067	0.26304	1.33341	3.5173	6.63171	0.0976133	1.95237	0.0565848	8.18885	1.60879	1.51096	0.59455	1.96716	1.98185	5.59787	3.11107	2.13097	6.77611	2.08067	-1.57153e-08	0.739854	0.584117	5.35612	-1.57153e-08	0.0703873	3.278	2.09421	3.78559	4.2555	4.93597	5.37017	2.95237	0.903017	3.72789	2.42764	1.40597	0.933562	5.55675	2.28392	4.11686
	TCGA-XF-AAN5-01	Tumor	BLCA	0.903017	8.71034	0.926	-1.57153e-08	-1.57153e-08	1.5656	0.650778	1.04965	2.15705	3.84598	5.96417	0.526084	5.41342	0.333419	9.31786	3.95974	1.13748	1.7181	3.57043	2.38681	5.5683	2.92219	1.67356	5.71922	3.31465	-1.57153e-08	1.16994	0.84979	7.07215	0.137501	0.150557	2.83388	3.729	6.22667	4.68312	3.93261	5.16873	4.4209	1.33341	2.27796	3.26751	2.61117	1.40055	5.2056	3.16834	3.91459
	TCGA-E7-A97P-01	Tumor	BLCA	2.06002	9.92708	0.895309	-1.57153e-08	0.298665	2.76767	0.545956	2.01794	2.81353	3.95141	6.82735	0.584968	6.25401	0.124327	8.38033	4.26375	2.22651	0.739854	3.25094	2.0566	5.31214	3.32338	1.5656	6.2397	3.82069	0.0143548	1.22032	0.0984595	10.2604	0.176318	0.310339	4.49058	4.01877	8.18705	4.70985	4.21876	4.58561	4.84803	1.89915	2.32484	2.45416	2.88165	2.08403	6.17292	3.77187	4.06
	TCGA-GC-A3RD-01	Tumor	BLCA	0.687044	8.45162	0.124327	0.0565848	0.0143548	1.38408	0.526084	0.99279	0.575314	0.26304	6.02057	0.432948	5.35368	-1.57153e-08	6.48637	1.2869	0.176318	0.286878	1.80735	0.189038	4.50205	4.63232	3.02501	5.61883	1.68257	-1.57153e-08	0.0703873	3.00883	0.584968	0.0285685	0.0143548	0.495692	2.50843	6.22648	3.64157	4.23798	4.50463	2.74415	0.124327	0.432948	3.78559	0.584968	0.378503	5.8562	1.29868	3.74094
	TCGA-E7-A7XN-01	Tumor	BLCA	2.36461	10.0781	0.903017	-1.57153e-08	0.526084	1.36735	1.20791	1.99997	3.29281	4.91121	6.42428	0.505893	4.85402	0.201631	7.96378	4.47577	1.76975	1.29868	3.11434	2.64151	5.70205	2.72027	1.5656	4.38679	3.93925	0.38957	1.68257	1.89528	9.93128	0.21412	0.137501	5.31546	4.27579	7.38435	4.59932	2.99277	4.00629	4.47186	2.85403	1.24487	2.58012	3.64387	1.38408	6.67537	3.71699	5.30337
	TCGA-GV-A3JX-01	Tumor	BLCA	1.08407	8.98475	0.275004	0.042644	0.650778	1.5656	0.505893	0.799068	2.35897	2.24487	5.63343	0.669016	3.0286	0.286878	6.26398	3.20324	0.495692	1.02146	2.41414	2.15054	5.92935	4.64268	3.53849	9.1724	2.70485	2.64151	0.773987	2.39718	4.66736	0.0285685	0.111034	3.46073	3.40601	7.79341	4.65766	5.38677	5.74061	4.41614	1.46991	1.12432	2.83595	2.0738	1.20791	5.66587	2.4005	5.04134
	TCGA-4Z-AA83-01	Tumor	BLCA	1.06353	9.7287	0.111034	-1.57153e-08	0.21412	1.52607	0.226513	0.0703873	0.903017	2.28686	6.13831	0.238793	7.81491	0.344836	7.80068	1.92221	0.226513	0.848008	1.62295	0.790754	4.66333	3.88463	1.91074	5.90525	1.42222	0.111034	0.604087	1.42731	3.22037	0.124327	0.137501	1.48029	4.22501	7.2957	3.74954	3.20788	3.10771	3.39505	0.526084	0.378503	2.23265	0.604087	0.687044	7.09508	1.95608	4.66448
	TCGA-ZF-AA5N-01	Tumor	BLCA	0.411425	9.26405	0.189038	-1.57153e-08	-1.57153e-08	4.28831	0.0285685	0.189038	0.669016	0.856001	6.03475	0.0143548	2.48802	-1.57153e-08	8.31832	0.536053	0.201631	0.176318	0.226513	0.555816	4.4816	1.59932	1.63228	3.56805	0.659921	-1.57153e-08	0.0565848	1.21924	2.51602	-1.57153e-08	-1.57153e-08	0.848008	1.33915	5.25816	4.07467	2.93548	3.29425	0.926	0.189038	0.333419	2.29275	0.111034	0.485434	3.56072	0.839938	3.50462
	TCGA-H4-A2HQ-01	Tumor	BLCA	0.782421	9.27044	0.226513	-1.57153e-08	0.226513	1.07726	0.26304	0.111034	1.65077	1.07726	5.93781	0.310339	4.80577	0.411425	5.97451	2.23879	0.21412	0.411425	1.67356	1.07038	5.35759	4.80732	2.84998	6.61805	1.33915	0.0703873	0.454178	1.27392	5.60345	0.084067	0.0285685	1.13095	1.91456	7.96647	4.13666	4.39984	4.85498	2.81147	0.495692	0.367373	2.97268	1.53608	0.26304	5.73737	1.47509	4.39022
	TCGA-G2-A2EF-01	Tumor	BLCA	2.16031	8.45312	0.575314	-1.57153e-08	0.59455	6.86958	0.963466	1.79494	2.26004	5.95906	5.95138	0.848008	4.94622	0.26304	8.3574	5.16912	2.12765	2.50588	4.22415	3.53109	6.79543	4.60344	1.74418	3.585	3.63688	0.042644	1.95237	0.906352	4.65651	0.201631	0.0976133	5.99685	4.26299	7.41408	3.81557	4.83442	5.52671	5.43032	1.96351	3.1177	3.14401	2.46201	0.739854	5.01033	3.00721	4.11601
	TCGA-UY-A9PF-01	Tumor	BLCA	0.848008	8.22383	0.432948	-1.57153e-08	0.124327	2.99461	0.137501	0.26304	1.75275	1.33915	5.32696	0.367373	3.99729	0.310339	4.22879	2.36179	0.475073	0.344836	1.79907	0.99279	3.80629	2.98185	2.14403	6.58756	1.34485	0.0285685	0.815589	1.83882	1.51096	-1.57153e-08	-1.57153e-08	1.46467	2.23572	4.81966	3.97911	3.28832	3.18587	2.95977	0.59455	0.505893	2.24187	1.82375	0.978174	5.95138	1.38958	3.33626
	TCGA-XF-A9SU-01	Tumor	BLCA	1.7049	9.80641	0.454178	0.150557	0.0285685	2.45154	0.275004	0.150557	3.3377	0.963466	6.35699	0.378503	3.31618	0.238793	6.79385	3.07557	0.887511	0.333419	1.81558	0.678058	5.08616	3.39234	1.53608	6.39127	1.96716	0.0143548	0.367373	0.116255	3.5534	0.0703873	0.0703873	1.25095	3.15706	5.33418	4.26982	2.66902	3.36738	2.36461	0.807361	0.659921	1.48543	1.0072	0.97085	5.05046	2.02148	3.39505
	TCGA-DK-A3WY-01	Tumor	BLCA	4.14977	7.94347	4.39232	0.150557	0.807361	4.83037	1.02146	0.62293	7.02947	2.2079	4.75277	2.61117	6.54749	2.89142	7.27215	7.58662	2.17633	2.44893	4.06781	3.40193	6.25875	2.9542	0.99279	5.23839	3.25246	0.0565848	2.62523	2.53197	4.59635	0.378503	0.150557	3.0215	4.99637	7.56632	4.85353	4.11441	5.10141	3.4751	4.71812	2.44893	2.55335	4.50654	2.0738	6.28411	3.77085	3.76344
	TCGA-5N-A9KM-01	Tumor	BLCA	0.823748	7.8864	0.555816	-1.57153e-08	0.0565848	4.88164	0.111034	7.0653	2.03915	0.604087	5.21688	0.422222	5.72413	0.422222	5.41176	3.17955	0.250954	0.298665	2.16031	0.887511	4.12185	3.45682	2.11102	6.46679	2.22344	-1.57153e-08	0.475073	0.353585	0.956073	-1.57153e-08	0.0565848	1.2265	3.09083	6.44958	4.58676	4.0108	4.09171	2.70044	0.432948	0.650778	2.44362	0.978174	0.59455	5.86249	0.678058	3.33626
	TCGA-DK-AA6T-01	Tumor	BLCA	3.95234	7.76673	2.92601	0.042644	0.124327	3.07037	0.286878	1.12432	5.24793	1.59457	2.60172	0.731174	8.0898	0.124327	7.21722	7.97484	3.00003	3.09763	3.72133	1.15058	6.83379	4.21952	0.83188	2.0356	2.07724	0.0285685	0.545956	3.68177	0.926	0.084067	-1.57153e-08	2.70265	5.64705	7.01737	4.66679	5.66195	6.0063	2.37291	1.61822	0.790754	1.98551	2.38131	0.0565848	5.08403	1.98185	2.32484
	TCGA-E5-A4TZ-01	Tumor	BLCA	0.63226	8.57309	0.0285685	-1.57153e-08	0.176318	1.38408	0.565594	1.40597	1.21411	1.15058	2.81971	0.321936	3.88165	0.084067	8.04776	1.51603	0.895309	0.321936	2.31324	0.526084	6.2468	4.78919	2.75914	6.46046	1.68705	-1.57153e-08	0.344836	1.06931	1.85996	0.0565848	0.0143548	1.28094	2.55094	6.24967	4.61236	5.27199	5.4016	2.22958	0.238793	0.275004	2.83595	1.07726	0.0565848	5.3572	1.09761	6.26773
	TCGA-FD-A43N-01	Tumor	BLCA	1.5059	8.56631	0.111034	-1.57153e-08	-1.57153e-08	3.13914	0.0976133	0.83188	1.93357	1.55582	6.22322	0.344836	2.28098	0.310339	4.72188	2.27796	0.59455	0.505893	1.39509	0.99279	3.99823	4.30891	2.72027	7.21066	1.2265	-1.57153e-08	0.59455	2.70125	3.08748	0.0285685	0.0703873	1.82375	2.20164	6.17972	3.57409	3.61473	3.11602	3.29281	0.400527	0.584968	2.26606	0.926	0.495692	3.7613	1.8115	4.29059
	TCGA-5N-A9KI-01	Tumor	BLCA	2.40326	8.97776	0.411425	-1.57153e-08	0.137501	2.29864	0.250954	1.19535	1.80321	1.48543	6.26062	0.475073	3.77817	0.238793	5.50871	2.9891	0.422222	0.454178	2.50077	0.696007	5.63862	4.17876	0.978174	8.43457	2.43562	1.20791	0.21412	1.77226	1.75275	0.0285685	0.111034	1.38958	3.34627	8.84693	4.43826	4.00086	4.72467	3.211	0.516027	0.871834	2.26907	0.74845	0.604087	5.27014	1.34485	3.2824
	TCGA-FD-A3SP-01	Tumor	BLCA	2.71586	9.1164	0.895309	-1.57153e-08	0.321936	4.126	1.23264	0.687044	4.05051	3.3089	7.44838	0.999979	4.83597	0.443614	8.24596	4.77454	3.78448	1.98551	4.13911	1.93734	5.36842	3.83184	1.541	6.71122	4.21412	-1.57153e-08	0.99279	3.16328	4.43425	0.238793	-1.57153e-08	3.39777	5.78714	7.41696	4.71812	4.21564	4.82728	5.36071	1.77817	3.63458	2.87975	2.59212	0.26304	5.69715	3.07725	3.37434
	TCGA-XF-AAMH-01	Tumor	BLCA	1.70046	10.819	0.124327	-1.57153e-08	-1.57153e-08	0.62293	0.0285685	0.042644	0.516027	0.333419	6.63171	0.111034	1.37293	0.0143548	8.80273	0.659921	0.0976133	0.111034	0.669016	2.17633	5.51565	3.58133	1.99997	9.00221	0.722454	0.0143548	0.38957	0.761343	1.09761	-1.57153e-08	-1.57153e-08	0.918387	1.0072	4.50148	3.64037	3.33914	3.51219	4.62118	0.926	0.226513	1.8359	0.475073	0.910726	3.4128	2.54596	3.55459
	TCGA-DK-A2I2-01	Tumor	BLCA	1.74418	9.14894	0.516027	-1.57153e-08	0.0143548	1.84802	0.613537	0.201631	2.13421	2.09758	6.49042	0.310339	3.77817	0.0565848	11.3624	2.80324	1.0072	2.04612	4.08663	1.68257	4.86193	3.52853	1.46467	7.25854	3.23573	-1.57153e-08	1.26306	2.65677	3.39234	0.238793	0.042644	2.62523	3.88361	5.92718	3.47246	3.69492	4.31974	4.05747	0.641556	2.12434	3.00362	1.63228	0.189038	4.2234	2.86791	3.16026
	TCGA-KQ-A41O-01	Tumor	BLCA	0.790754	8.94613	-1.57153e-08	-1.57153e-08	0.0565848	0.21412	0.084067	-1.57153e-08	0.176318	0.124327	4.50779	-1.57153e-08	3.89527	-1.57153e-08	5.04222	0.367373	-1.57153e-08	0.042644	0.238793	-1.57153e-08	5.04871	3.57776	2.79913	6.75302	0.0285685	0.0143548	-1.57153e-08	0.0156038	0.0565848	0.0143548	-1.57153e-08	0.669016	0.0703873	0.59455	3.58619	3.23877	3.54965	1.257	-1.57153e-08	0.0285685	1.64614	0.111034	0.226513	5.1946	0.516027	4.30673
	TCGA-DK-A3IM-01	Tumor	BLCA	0.367373	8.80892	0.0703873	-1.57153e-08	0.0976133	0.422222	0.344836	0.26304	0.485434	0.926	5.42494	0.0703873	1.80735	0.0143548	8.78517	0.83188	0.669016	0.298665	4.59395	0.356135	5.91312	3.68034	2.49057	5.9262	0.918387	0.0703873	0.150557	0.906866	1.73983	-1.57153e-08	0.0285685	0.495692	1.1635	2.64151	3.96348	5.30961	5.95	4.27797	0.137501	0.565594	3.23877	0.378503	0.0976133	2.40869	2.52858	4.66275
	TCGA-4Z-AA7Q-01	Tumor	BLCA	1.88359	8.73559	1.56071	-1.57153e-08	0.38957	2.02857	0.739854	1.18271	3.969	3.10267	5.24219	0.722454	5.47771	0.985488	7.47642	4.13911	1.02146	0.62293	2.72469	2.51346	5.44331	3.78976	2.46726	6.47638	3.09428	0.782421	0.999979	0.99663	5.93476	0.321936	0.084067	3.70489	3.60169	7.15465	4.03032	3.57171	4.61821	2.26305	2.14078	1.74846	2.2203	2.33053	0.848008	5.89817	3.19379	4.79497
	TCGA-DK-A2I6-01	Tumor	BLCA	0.839938	8.97567	0.0565848	-1.57153e-08	-1.57153e-08	3.97087	0.0565848	0.084067	0.62293	4.10772	6.20024	0.111034	1.78662	0.0565848	7.92634	0.74845	0.250954	0.189038	0.985488	0.298665	4.70043	3.86888	2.42495	6.47994	1.32769	-1.57153e-08	0.21412	1.13814	6.26546	0.0565848	-1.57153e-08	0.722454	1.69154	3.23725	4.47377	4.5472	4.81609	2.66675	0.286878	2.25095	2.49057	0.485434	0.0703873	4.33846	4.79391	2.80735
	TCGA-DK-A6B6-01	Tumor	BLCA	1.29868	8.46548	1.04263	0.0565848	1.20162	1.70927	0.38957	1.16994	3.03211	1.52607	5.30376	0.978174	5.57133	0.286878	4.34131	3.10603	0.432948	0.189038	1.51096	1.82375	4.02769	4.00273	3.26903	7.18722	1.95237	0.0143548	1.13095	1.84878	3.95609	0.0285685	0.286878	2.55584	2.30741	8.63882	3.9458	4.26081	4.23267	1.78243	1.42222	0.454178	3.14889	1.91456	1.08407	6.10765	2.33911	4.11686
	TCGA-CU-A72E-01	Tumor	BLCA	0.555816	9.28631	0.124327	0.0143548	0.0143548	1.75275	0.298665	0.367373	0.856001	0.443614	4.67803	0.238793	2.57287	0.0565848	8.47924	1.74418	3.65988	0.26304	2.14078	0.286878	4.53103	2.85998	1.0566	5.89267	1.85598	0.084067	0.111034	1.01803	0.823748	0.0143548	0.0143548	0.400527	2.86791	5.48964	4.37575	3.07557	3.65537	2.71145	0.176318	0.422222	2.63463	1.09761	0.411425	5.55518	3.83798	4.39298
	TCGA-FT-A61P-01	Tumor	BLCA	1.58495	9.0604	0.59455	-1.57153e-08	0.189038	3.58857	0.526084	0.526084	2.04264	4.6837	5.45816	0.454178	5.5226	0.298665	6.01142	3.41688	0.918387	0.848008	2.77398	1.48543	5.37261	3.20948	1.61822	7.84508	3.2327	-1.57153e-08	0.99279	1.61014	10.1207	0.176318	0.0703873	2.29864	4.28167	7.18941	4.39298	4.40261	5.11024	4.85199	1.58975	3.08068	2.48539	1.73115	1.257	6.00177	2.6064	3.56319
	TCGA-DK-A3IQ-01	Tumor	BLCA	1.55087	9.17679	-1.57153e-08	-1.57153e-08	0.163501	3.61941	0.310339	0.111034	0.713697	0.696007	7.70074	0.963466	4.02947	0.0976133	7.71448	1.60879	0.150557	0.26304	2.12434	0.201631	4.64671	4.02684	1.5656	5.80089	2.0738	0.0143548	0.042644	1.87074	0.555816	-1.57153e-08	-1.57153e-08	0.485434	3.53484	6.57064	4.3263	3.13258	4.0108	4.85295	0.137501	1.11105	2.2141	0.21412	0.38957	4.92407	1.75705	3.89918
	TCGA-UY-A78N-01	Tumor	BLCA	0.97085	9.45296	0.0976133	0.150557	0.21412	1.69154	0.310339	0.0976133	1.11105	0.713697	6.28155	0.189038	1.21411	-1.57153e-08	2.98735	1.39509	0.176318	0.084067	1.39509	0.516027	5.70706	3.97087	5.3452	7.04158	0.839938	0.0143548	0.137501	1.16968	0.505893	0.042644	-1.57153e-08	0.910726	1.257	3.76232	4.98824	4.75008	4.94671	2.09758	0.189038	0.150557	2.44893	1.5059	0.918387	4.36947	1.49568	3.65307
	TCGA-4Z-AA7Y-01	Tumor	BLCA	0.895309	9.95755	0.0143548	-1.57153e-08	0.0565848	1.86395	0.0143548	0.042644	0.400527	0.731174	5.93948	0.150557	4.23798	0.0285685	7.87824	0.584968	-1.57153e-08	0.333419	0.565594	0.111034	5.29869	3.88948	1.65535	6.44958	0.76554	-1.57153e-08	0.0703873	0.697907	0.887511	0.084067	-1.57153e-08	0.505893	1.15703	6.777	4.78138	4.59635	4.29429	3.63577	0.042644	0.189038	2.72902	0.111034	0.367373	5.57897	0.344836	2.89332
	TCGA-G2-A2EK-01	Tumor	BLCA	1.39509	8.71922	0.739854	0.367373	0.432948	3.72789	0.356135	0.63226	2.79493	0.485434	5.46989	0.475073	5.13423	0.74845	5.63745	3.94393	0.26304	0.163501	1.0566	0.641556	3.60408	3.29721	2.50077	6.94564	1.15058	0.0143548	0.432948	2.02687	0.722454	0.111034	-1.57153e-08	0.799068	2.00718	5.4226	3.80322	3.55093	3.585	2.86593	0.333419	0.321936	2.44362	1.06353	0.722454	5.83163	2.88364	3.12266
	TCGA-FD-A3SO-01	Tumor	BLCA	1.541	8.24845	0.454178	-1.57153e-08	0.111034	2.42764	0.367373	0.344836	2.09084	3.17154	5.81228	0.485434	3.36314	0.321936	8.89683	3.53228	0.555816	0.941119	2.78449	1.28094	4.93684	3.92691	2.57529	6.98175	3.19379	0.0285685	0.790754	0.984473	3.52853	0.0976133	-1.57153e-08	1.98185	4.73496	5.86563	4.43692	4.79758	5.47537	3.99907	0.83188	2.53106	2.98552	1.6781	0.286878	4.43092	2.23879	3.38817
	TCGA-GC-A3WC-01	Tumor	BLCA	1.68705	8.07675	1.21411	-1.57153e-08	0.76554	2.58737	1.68705	0.74845	3.94112	4.65017	6.1043	1.15703	4.62061	0.895309	8.08452	4.78081	0.99279	1.72682	3.62529	2.50077	5.38784	2.90692	0.731174	6.66438	3.30746	0.0143548	1.48543	1.17383	4.31755	0.432948	-1.57153e-08	3.88948	4.72245	7.22278	3.92981	4.31395	5.10102	4.71591	2.58253	2.13754	2.87776	2.67586	0.286878	5.51947	3.17474	4.82072
	TCGA-4Z-AA7M-01	Tumor	BLCA	0.696007	9.03216	0.0565848	0.0703873	0.333419	1.77399	0.856001	0.422222	0.863959	0.790754	5.90181	0.124327	5.97273	0.0285685	7.21682	1.15058	0.176318	0.310339	1.11767	0.38957	6.26921	5.24414	5.02108	7.377	2.26606	0.111034	0.0143548	1.91791	0.505893	0.0285685	-1.57153e-08	0.773987	2.21104	6.18406	4.30084	4.60699	4.22112	2.27502	0.189038	0.298665	3.97453	1.26902	0.464679	5.41342	1.25095	4.52165
	TCGA-BL-A3JM-01	Tumor	BLCA	1.58015	10.3207	0.516027	0.0703873	0.475073	2.26606	0.704867	0.505893	2.01078	2.17633	6.53651	0.505893	3.45682	0.176318	6.64626	2.6713	0.555816	0.356135	1.80321	3.58619	6.799	4.54289	3.29281	9.34202	2.45939	0.042644	0.367373	0.765355	3.3757	0.0976133	0.0285685	2.5993	3.66679	5.63862	4.96393	5.64127	5.78184	4.1326	1.83994	0.76554	3.28985	1.25095	0.38957	4.13996	2.86791	1.70927
	TCGA-ZF-AA4U-01	Tumor	BLCA	0.516027	9.67417	0.084067	-1.57153e-08	0.084067	0.918387	0.310339	0.0285685	0.659921	0.226513	5.31828	0.0285685	5.40971	0.0285685	7.11235	0.739854	0.137501	0.163501	0.704867	0.275004	4.80008	2.78449	2.25395	6.03337	0.641556	0.0285685	0.0703873	1.1129	2.88943	0.0143548	-1.57153e-08	0.848008	0.782421	7.78634	4.18906	3.68708	3.50335	1.80321	0.536053	0.0703873	2.27502	0.443614	0.0703873	5.79833	0.604087	4.53849
	TCGA-ZF-AA53-01	Tumor	BLCA	1.13095	9.87653	0.475073	-1.57153e-08	-1.57153e-08	1.79907	0.454178	0.650778	2.86394	3.25998	7.50207	0.411425	4.66275	0.176318	8.55484	3.65767	1.11105	1.51096	5.35788	1.98185	4.98369	2.87577	1.77817	4.01793	3.86292	0.0703873	0.839938	1.33537	7.06897	0.084067	0.111034	3.16674	4.44561	6.07228	4.38337	3.35754	3.80944	4.27427	1.48543	3.83798	2.32772	1.96351	0.485434	5.5635	3.40601	4.14647
	TCGA-CF-A9FF-01	Tumor	BLCA	1.23881	10.0223	0.495692	0.0565848	0.0285685	2.02148	0.0976133	0.400527	2.27201	0.678058	4.75595	0.400527	2.38956	0.378503	5.0268	3.13754	0.137501	0.21412	0.895309	0.584968	4.34978	3.20163	2.14403	5.94981	0.526084	0.0565848	0.367373	0.856427	0.956073	0.042644	0.0565848	0.926	1.90304	5.15056	3.03211	2.36179	2.45939	3.5236	0.59455	0.321936	1.541	1.14405	0.807361	5.92364	1.257	2.58253
	TCGA-DK-A3IV-01	Tumor	BLCA	2.45416	8.9115	1.53608	-1.57153e-08	0.782421	2.0531	1.02858	0.83188	4.06179	2.66902	4.49316	2.01432	4.61821	1.32769	5.64676	4.95697	1.65077	1.33915	2.56314	2.21104	6.51237	3.47638	3.55706	6.92194	2.49312	0.604087	2.25704	3.58908	6.16976	0.378503	0.163501	3.14242	3.76872	8.68181	4.80635	4.7835	4.97178	2.69376	1.69596	1.11767	3.19059	3.10099	1.31616	6.93751	3.4303	5.29274
	TCGA-FJ-A3Z9-01	Tumor	BLCA	0.485434	10.3058	0.0143548	-1.57153e-08	0.0285685	1.69596	0.201631	0.286878	0.286878	0.773987	5.88922	0.0143548	2.01078	0.111034	5.51849	0.378503	0.042644	0.0285685	0.516027	0.0976133	4.22112	3.3757	1.58015	6.25213	0.226513	-1.57153e-08	0.0565848	0.883607	0.74845	0.0285685	-1.57153e-08	0.815589	0.83188	3.84198	2.95045	3.07037	2.39232	1.18271	0.0143548	0.124327	2.18273	0.0565848	0.475073	4.79285	0.59455	4.20324
	TCGA-XF-AAMT-01	Tumor	BLCA	1.33341	9.69324	0.176318	-1.57153e-08	0.454178	2.57046	0.704867	0.378503	2.08067	2.00357	7.0396	0.99279	4.4148	0.0565848	8.45471	2.42495	0.356135	1.0566	3.2327	1.33915	5.30707	3.774	1.6369	5.71942	2.85601	0.0976133	0.739854	1.70882	1.71372	0.084067	0.124327	1.98185	4.15383	6.75927	4.21336	3.69824	4.62291	5.18624	0.275004	2.38681	3.89527	1.36178	1.38958	5.37574	5.46334	3.85398
	TCGA-XF-AAN4-01	Tumor	BLCA	2.18585	9.8152	0.659921	-1.57153e-08	1.02858	4.77666	1.40055	1.10434	3.12602	3.97265	5.89768	1.69154	4.86493	0.565594	7.50943	4.92175	1.55087	1.83187	3.94112	2.06352	4.9588	3.31177	0.963466	3.71255	3.669	0.137501	1.43297	1.32576	5.62265	0.584968	0.0976133	3.55212	5.14123	7.11295	4.66102	3.45019	4.48733	5.30337	0.956073	3.52232	2.65303	2.00357	0.918387	5.42797	2.82778	3.20163
	TCGA-XF-A8HB-01	Tumor	BLCA	0.999979	8.036	0.042644	-1.57153e-08	0.0285685	0.863959	0.0703873	0.042644	0.321936	0.38957	2.8258	0.0565848	1.04965	0.124327	7.24841	0.99279	0.0285685	0.250954	0.918387	0.189038	5.92148	2.32196	1.41683	7.34857	1.11105	-1.57153e-08	0.0143548	1.53238	4.78244	0.0976133	-1.57153e-08	0.948623	2.71807	6.19451	4.48093	4.52108	4.72736	3.14082	0.201631	0.0703873	2.6064	0.0565848	0.137501	5.44292	1.99277	3.29721
	TCGA-BT-A0S7-01	Tumor	BLCA	0.613537	8.90251	0.201631	-1.57153e-08	0.042644	2.28686	0.163501	0.400527	0.985488	0.536053	5.32764	0.356135	4.25854	0.495692	5.73933	3.19851	0.97085	0.150557	1.20791	0.584968	4.59577	3.48539	3.03914	3.33059	1.22032	0.163501	0.344836	0.668811	1.257	0.042644	0.084067	0.895309	1.98551	4.21952	4.61533	3.95609	4.45486	3.48676	0.176318	0.163501	3.24486	0.378503	0.084067	3.45019	2.18905	2.03212
	TCGA-FD-A5C1-01	Tumor	BLCA	1.59457	8.96459	0.454178	-1.57153e-08	0.0565848	2.52106	0.367373	0.669016	3.53109	3.6679	5.89581	0.505893	3.8166	0.356135	7.91698	3.75056	1.55582	1.64152	3.82171	2.56073	5.23031	2.77817	1.66451	5.16144	3.67693	-1.57153e-08	1.60879	1.47346	9.26345	0.084067	0.0285685	3.43429	4.93171	6.47381	4.34692	2.94671	3.61234	4.24716	2.10433	2.79699	3.11107	2.28098	0.432948	5.20316	4.01258	3.13258
	TCGA-FD-A3B4-01	Tumor	BLCA	1.80321	8.96618	1.49058	0.042644	0.575314	2.63924	0.495692	0.903017	3.60408	3.24942	7.09736	1.06353	4.07637	0.687044	8.61009	4.64153	1.75275	1.02858	2.73556	1.83994	5.3896	3.16834	1.94111	3.73881	2.49312	0.0703873	1.2265	1.6135	4.9864	0.0976133	0.084067	3.95234	3.55459	6.02126	4.701	4.24034	4.99821	4.29496	1.97819	1.96351	2.36179	2.10771	0.59455	4.72736	3.22037	4.18982
	TCGA-FD-A3N5-01	Tumor	BLCA	0.999979	9.17889	0.111034	-1.57153e-08	0.189038	1.541	0.310339	0.443614	1.37293	3.65418	6.43565	0.176318	2.0356	0.042644	9.05092	2.12102	0.704867	0.799068	1.97088	1.73549	6.09297	3.03036	3.06174	6.11711	2.0356	0.042644	1.02858	2.1419	1.6369	0.084067	-1.57153e-08	2.26004	2.08067	4.36243	4.07129	5.09548	5.71451	4.46928	0.790754	2.31612	4.24186	1.29868	0.124327	4.71043	3.51603	4.5975
	TCGA-4Z-AA86-01	Tumor	BLCA	2.41682	9.03315	0.76554	-1.57153e-08	0.189038	2.31908	0.757041	1.02858	3.97265	3.669	7.30773	1.33915	4.43425	0.321936	8.41852	4.43826	1.64152	2.54845	4.28689	3.44628	5.84224	4.00808	2.84395	6.00472	4.47892	-1.57153e-08	2.63689	2.06416	6.76808	0.201631	0.238793	4.51601	4.67918	6.2319	4.7677	5.02632	5.72167	5.09005	2.41682	3.76445	3.45019	3.56438	1.95237	5.43501	3.36594	4.2683
	TCGA-4Z-AA7O-01	Tumor	BLCA	1.20162	8.98135	0.782421	-1.57153e-08	0.042644	1.546	0.38957	0.38957	3.03211	0.790754	5.35505	0.344836	5.16028	0.475073	5.77192	3.99636	0.604087	0.565594	1.82375	1.22032	5.22496	3.83798	2.45154	6.43377	1.53104	0.042644	0.505893	0.932251	4.66563	0.084067	0.0703873	1.89915	2.52858	6.11731	4.34483	3.82682	4.04703	3.00537	1.275	0.739854	2.37017	1.29868	0.485434	6.71984	2.01432	2.53602
	TCGA-BT-A2LB-01	Tumor	BLCA	1.49568	8.78826	0.575314	0.111034	0.555816	3.29865	0.367373	0.189038	2.41414	1.98185	6.27375	0.485434	5.44526	0.344836	6.31107	3.0409	1.62761	0.773987	2.54596	1.83187	4.1342	4.72524	3.09428	6.84559	2.40601	-1.57153e-08	0.731174	1.20165	2.95977	0.0703873	0.084067	2.01078	3.41951	7.50864	4.84243	4.02947	4.36737	3.0409	1.07038	0.83188	2.4803	1.43827	0.848008	5.92266	2.43024	3.84402
	TCGA-GV-A3QF-01	Tumor	BLCA	0.856001	8.98385	0.0143548	-1.57153e-08	0.0703873	3.31762	0.150557	0.226513	0.084067	0.321936	5.79185	0.176318	1.50078	-1.57153e-08	4.76077	0.773987	-1.57153e-08	0.0565848	0.400527	0.0976133	4.94303	4.74305	2.90692	7.82328	0.443614	-1.57153e-08	0.0143548	3.20119	0.0976133	-1.57153e-08	0.0285685	0.0703873	1.42222	5.71755	4.33485	3.68366	3.87876	3.10939	0.0285685	0.084067	2.23879	0.084067	0.464679	4.98097	0.356135	4.43559
	TCGA-E7-A7DV-01	Tumor	BLCA	5.12141	9.63182	0.084067	-1.57153e-08	0.042644	1.29868	1.51096	0.333419	1.79494	2.23879	6.23131	2.25095	4.67467	0.084067	10.6499	4.18424	4.64902	1.78662	5.00587	0.985488	5.58132	2.87577	0.985488	3.72577	4.50205	0.124327	0.659921	1.98476	3.03036	-1.57153e-08	0.0976133	4.4087	5.98021	6.96478	3.92598	3.96535	4.15137	6.74619	1.02858	3.06694	2.3363	1.14405	0.526084	5.82299	2.7803	1.45944
	TCGA-XF-A9SI-01	Tumor	BLCA	3.33059	9.83848	2.6622	0.0565848	0.926	2.95045	1.35616	1.45944	5.45973	3.52479	6.68884	1.88753	7.31428	1.62761	6.1112	6.49378	2.23572	1.48029	4.07721	3.73335	6.44098	3.54718	2.20477	7.02193	4.25854	0.298665	2.75062	1.64413	6.01703	0.454178	0.659921	5.50049	5.25095	8.92048	4.40327	4.45811	5.05308	3.68145	3.90114	2.69596	2.84395	4.22415	1.60879	6.55382	3.28536	4.1276
	TCGA-C4-A0F7-01	Tumor	BLCA	0.790754	8.75045	0.176318	-1.57153e-08	0.0703873	3.00178	0.21412	0.0703873	0.333419	0.863959	6.8441	0.137501	4.36176	0.0285685	8.33796	1.29868	4.41823	0.464679	1.96351	0.310339	5.41615	4.22037	1.58015	7.80635	1.01436	0.0143548	0.310339	0.638165	1.36735	0.0143548	0.042644	0.613537	1.852	3.5173	4.97817	4.60469	5.48348	3.90114	0.111034	0.38957	3.39234	2.88753	0.0703873	2.38681	4.45878	2.40869
	TCGA-DK-A6AW-01	Tumor	BLCA	1.37293	10.2877	0.0703873	-1.57153e-08	0.238793	2.35897	0.0565848	0.201631	1.26306	1.53104	5.5823	0.084067	3.54352	0.042644	2.93731	0.903017	0.084067	0.344836	0.687044	0.298665	3.94486	2.27796	0.999979	7.48248	0.97085	0.0285685	0.163501	0.413571	4.33989	0.0565848	0.0143548	0.713697	1.01436	4.28907	3.38546	2.07724	2.90302	3.89527	0.400527	0.176318	1.32191	0.485434	0.38957	5.16067	0.790754	2.97268
	TCGA-DK-AA75-01	Tumor	BLCA	1.15703	9.94217	0.0143548	-1.57153e-08	0.042644	1.18905	0.111034	0.948623	0.584968	1.66903	5.88244	0.0143548	1.89915	0.150557	3.52735	1.13748	0.124327	0.0703873	0.286878	0.0565848	4.8212	4.22501	4.09086	7.7953	0.26304	0.0703873	-1.57153e-08	1.34816	0.201631	-1.57153e-08	-1.57153e-08	0.678058	0.464679	6.31502	2.93357	4.07035	3.60995	2.0356	-1.57153e-08	0.150557	2.17953	0.367373	1.77399	4.03999	2.29864	3.17955
	TCGA-FD-A62O-01	Tumor	BLCA	0.856001	9.10981	0.0703873	0.0565848	0.275004	1.98551	0.0703873	0.650778	1.32191	0.356135	5.5919	0.111034	3.43166	0.042644	5.64382	1.45417	0.0976133	0.042644	0.613537	0.124327	4.10433	3.37154	3.73659	7.6279	0.555816	0.0285685	0.0703873	1.01677	0.367373	0.0285685	0.0703873	0.485434	1.31616	3.57528	4.19454	3.95796	4.02506	2.6622	0.084067	0.286878	3.278	0.344836	0.378503	4.82477	0.823748	3.63807
	TCGA-LT-A5Z6-01	Tumor	BLCA	1.23881	8.79465	0.956073	0.250954	0.150557	1.57529	0.310339	0.933562	2.46988	1.6369	4.64671	0.432948	2.2079	0.201631	4.45085	2.32772	0.201631	0.367373	1.09085	1.03564	5.94135	3.5729	3.09595	6.78463	2.12434	0.0285685	0.74845	1.49687	1.94488	0.042644	0.0285685	1.63228	2.4005	6.1115	4.23722	5.10014	5.08704	2.46988	1.28094	0.526084	3.05831	1.7049	1.03564	5.60825	2.10433	4.18585
	TCGA-FD-A3B8-01	Tumor	BLCA	2.77817	9.14325	2.24487	-1.57153e-08	0.432948	4.90928	0.963466	1.16994	4.58676	3.48676	7.03057	2.30454	6.34731	1.20791	8.56641	5.71069	2.13421	2.70044	4.88946	3.53849	5.38023	3.55459	1.95979	4.56616	4.64153	0.464679	3.19379	1.83677	8.12736	0.367373	0.0565848	5.17554	6.00177	7.54414	4.51477	3.67583	4.73333	5.4738	2.85601	3.3757	2.64849	4.01971	0.895309	6.19017	4.19379	3.59096
	TCGA-FJ-A3ZE-01	Tumor	BLCA	0.948623	7.85872	0.0143548	-1.57153e-08	0.26304	0.773987	0.356135	0.475073	0.310339	0.111034	4.71533	0.0565848	5.5314	0.0703873	5.42895	0.432948	0.286878	0.0285685	0.422222	-1.57153e-08	6.45828	3.31177	3.10267	5.40092	0.298665	-1.57153e-08	-1.57153e-08	0.246892	0.21412	-1.57153e-08	-1.57153e-08	1.42762	0.773987	3.35754	4.92697	3.00003	2.6848	3.278	0.0565848	0.042644	2.61351	0.137501	0.687044	5.353	0.782421	4.44952
	TCGA-ZF-A9RM-01	Tumor	BLCA	1.257	8.94293	0.0285685	-1.57153e-08	0.163501	0.773987	0.38957	0.21412	0.76554	1.04263	6.57747	0.0976133	4.97265	0.042644	5.80688	0.62293	0.0565848	0.0285685	1.18905	0.21412	7.04843	4.42357	3.71477	7.90343	0.298665	-1.57153e-08	0.084067	3.57776	0.464679	0.0565848	-1.57153e-08	0.411425	1.93734	7.26431	5.2566	5.31546	5.36705	4.58561	0.042644	0.163501	3.80526	0.286878	1.41146	6.07129	1.26306	4.67467
	TCGA-UY-A78L-01	Tumor	BLCA	3.31618	9.2948	0.084067	-1.57153e-08	0.0143548	1.73983	0.176318	0.084067	1.0072	2.92601	5.90928	0.201631	2.14728	0.0565848	8.49081	1.76128	7.08128	0.526084	1.25095	0.38957	5.74601	2.86196	2.19538	7.20917	1.70927	0.0565848	0.189038	1.59611	1.11105	0.042644	-1.57153e-08	0.613537	2.30454	4.2502	3.9882	3.98914	4.69158	2.86196	0.201631	1.58495	2.65538	0.545956	0.0285685	3.39505	3.01974	2.62523
	TCGA-DK-A2I1-01	Tumor	BLCA	1.37853	9.27762	0.74845	0.21412	0.189038	2.43293	0.321936	2.46201	3.07037	0.704867	6.27819	0.505893	4.29648	0.26304	5.34481	3.24486	0.799068	0.526084	2.30741	0.978174	4.08154	3.2327	1.46467	7.04386	2.39782	0.0565848	0.536053	1.47657	3.05488	0.042644	0.0143548	1.18905	3.58014	5.6845	3.95047	3.85398	3.80842	3.1293	0.933562	1.14405	2.03915	1.46467	0.163501	5.22613	2.43293	2.51099
	TCGA-FD-A62S-01	Tumor	BLCA	2.22344	9.63621	1.17634	-1.57153e-08	0.189038	3.05488	1.13748	0.411425	3.07213	1.92597	6.98482	1.46991	4.17309	0.799068	8.22323	4.14732	3.02501	1.84802	3.75056	2.16031	5.99389	3.54965	2.40326	5.96437	3.81251	0.250954	1.58015	1.80582	5.33164	0.443614	-1.57153e-08	2.27502	5.0237	6.8324	4.56616	4.13175	4.93597	5.35154	1.47509	2.01794	2.9542	2.02502	0.495692	5.65823	3.82375	3.03914
	TCGA-XF-AAMZ-01	Tumor	BLCA	1.32769	9.34871	0.807361	0.575314	-1.57153e-08	2.0531	0.201631	0.0976133	2.64613	0.464679	6.59321	0.62293	3.04441	0.74845	6.28579	3.50335	0.74845	0.443614	1.49568	1.40055	5.77742	4.38546	4.38889	6.89347	1.39509	0.0565848	0.565594	2.65349	1.82785	0.124327	0.042644	0.99279	2.83191	4.19057	4.75807	4.78293	4.93781	4.61351	1.04965	0.356135	1.72249	1.546	1.97088	4.14401	1.64614	4.0695
	TCGA-FD-A3SM-01	Tumor	BLCA	0.985488	8.91818	0.201631	-1.57153e-08	0.0143548	2.37574	0.150557	0.21412	1.36735	0.704867	6.30939	0.344836	3.75491	0.226513	8.19333	1.59457	0.0976133	0.189038	1.58495	0.275004	4.15619	3.8728	1.20791	6.66002	1.48029	-1.57153e-08	0.0565848	1.23305	1.45417	-1.57153e-08	-1.57153e-08	0.773987	2.66675	5.54011	4.77348	3.82989	3.86292	4.01258	0.226513	0.871834	3.26903	0.545956	0.150557	5.5317	1.42762	3.08404
	TCGA-E7-A85H-01	Tumor	BLCA	1.09085	8.9099	0.464679	0.823748	0.0976133	2.31908	0.536053	0.26304	2.37849	2.30741	6.34958	0.344836	3.55093	0.150557	4.79806	2.33911	0.641556	0.422222	2.4803	1.62761	5.78449	4.44026	4.5699	8.16144	2.39782	0.0285685	0.696007	0.886385	3.71154	0.0565848	0.0285685	2.39782	2.93548	8.02295	4.50272	5.44126	5.17749	2.26606	1.13748	0.83188	1.75275	1.70046	1.64152	5.25173	2.6848	4.18509
	TCGA-E7-A678-01	Tumor	BLCA	0.76554	8.91998	0.0285685	-1.57153e-08	0.0565848	0.62293	0.042644	0.333419	2.46463	0.443614	3.98277	0.111034	4.69322	0.59455	5.91981	1.62761	0.042644	-1.57153e-08	0.378503	0.275004	3.0687	2.73768	0.782421	5.67499	0.356135	-1.57153e-08	0.0565848	0.943232	1.9891	0.0285685	0.0285685	0.790754	0.895309	6.88078	3.48284	2.53851	2.51099	1.47509	0.150557	0.0565848	2.22344	0.124327	1.15703	6.39424	1.18271	4.01971
	TCGA-BT-A20X-01	Tumor	BLCA	0.848008	8.99563	0.0703873	-1.57153e-08	0.0976133	2.39782	0.310339	0.201631	2.00357	0.978174	5.00451	0.356135	4.01877	0.189038	9.10412	2.16995	2.76553	0.613537	2.31324	0.918387	5.07122	2.78868	1.59932	1.85598	1.68257	0.0565848	0.565594	0.91528	4.34626	0.0285685	0.0285685	1.8914	2.55584	4.81349	3.6005	3.36034	4.59932	3.87475	0.63226	0.848008	2.6713	1.5059	0.485434	4.22652	3.88165	4.19142
	TCGA-CF-A9FH-01	Tumor	BLCA	0.731174	9.4268	-1.57153e-08	0.124327	0.189038	0.83188	0.176318	0.0703873	0.516027	1.83994	5.97844	0.111034	5.57926	0.0703873	5.35017	0.722454	0.0565848	0.124327	0.275004	0.0285685	5.06006	3.59215	1.68705	6.47588	0.475073	0.0976133	0.0976133	0.499479	3.76659	0.042644	0.0565848	1.11105	0.799068	9.29749	4.22728	3.45946	3.42894	2.29569	0.0976133	0.238793	2.24795	0.150557	0.999979	6.37872	0.137501	4.37708
	TCGA-FD-A3N6-01	Tumor	BLCA	0.773987	8.26898	0.21412	-1.57153e-08	0.238793	0.956073	0.238793	0.475073	1.69154	2.13754	5.64127	0.286878	4.19851	0.042644	9.00551	1.95608	1.36178	0.650778	1.59932	1.3505	5.0751	2.28686	2.89142	4.15704	1.68705	0.0285685	0.910726	1.59189	4.98688	0.0285685	0.0285685	2.24795	2.01794	4.04525	4.30739	3.81966	4.86348	4.56501	1.28094	0.443614	4.19691	1.62761	0.275004	5.30415	7.2202	5.68283
	TCGA-CF-A47T-01	Tumor	BLCA	0.356135	9.52096	-1.57153e-08	-1.57153e-08	0.042644	0.641556	0.0703873	0.0976133	0.38957	0.21412	4.63164	0.0285685	1.50078	-1.57153e-08	6.05071	0.38957	0.0285685	0.042644	0.475073	0.084067	4.49058	2.72681	1.32191	5.78635	0.124327	-1.57153e-08	0.0143548	0.291439	0.189038	-1.57153e-08	0.0285685	0.0976133	1.04263	5.64352	3.2126	2.6064	2.56805	1.69596	0.0285685	0.0285685	1.83994	0.226513	0.298665	5.05046	0.356135	3.35475
	TCGA-4Z-AA7W-01	Tumor	BLCA	2.59454	8.57748	1.43827	0.0285685	0.650778	0.863959	0.526084	2.08403	4.02684	3.11938	5.50744	0.475073	3.92888	0.516027	7.58901	4.55582	1.76128	0.99279	3.04441	4.04967	5.11937	2.84197	1.12432	3.10939	4.23646	0.432948	1.70927	1.38269	6.64606	0.084067	1.18271	5.90614	3.63927	7.11454	3.49952	2.37017	3.38817	1.8115	3.46992	1.85996	0.871834	3.05831	2.54099	6.26131	4.77502	3.67472
	TCGA-C4-A0F6-01	Tumor	BLCA	1.52104	8.46229	0.650778	-1.57153e-08	0.150557	1.63228	0.226513	0.926	1.82785	0.678058	6.03259	0.275004	1.87187	0.0976133	4.48284	2.16031	0.565594	0.238793	1.257	0.411425	4.02506	4.37575	3.95609	7.95074	1.42222	-1.57153e-08	0.38957	1.64873	1.79074	0.0143548	0.0285685	0.97085	2.13754	5.0652	4.08324	4.5141	4.81194	2.89921	0.21412	0.321936	3.26455	0.799068	1.58975	5.42084	0.815589	2.33053
	TCGA-4Z-AA7S-01	Tumor	BLCA	1.08407	9.16651	0.0976133	-1.57153e-08	0.0285685	1.99277	0.0976133	0.0285685	1.08407	0.495692	6.16532	0.21412	1.66903	0.150557	6.58351	1.33915	0.0565848	0.0285685	0.722454	0.137501	5.43159	3.62061	2.79493	6.99792	0.584968	-1.57153e-08	0.124327	1.14868	0.443614	-1.57153e-08	-1.57153e-08	0.26304	0.956073	3.59096	4.66102	3.86786	4.5229	2.87975	0.163501	0.0976133	2.63689	0.201631	0.863959	5.72687	0.59455	4.05136
	TCGA-UY-A78K-01	Tumor	BLCA	1.98185	8.92826	1.52607	0.250954	0.790754	1.90692	0.659921	0.739854	5.19499	2.11771	5.69293	1.546	4.18745	1.0566	5.2566	5.72766	1.40055	0.757041	3.04617	2.74202	5.72354	4.05916	2.63689	8.16304	3.28832	0.0703873	1.87579	3.23918	4.06527	0.333419	0.38957	3.63228	3.81557	7.98072	4.59155	5.1595	4.50712	4.14156	2.41682	1.30451	2.36461	3.60885	1.11767	5.90545	2.95977	3.60169
	TCGA-4Z-AA87-01	Tumor	BLCA	1.26902	8.91309	0.275004	-1.57153e-08	0.310339	0.978174	0.176318	1.28094	2.62063	3.65418	5.94154	0.201631	2.37291	0.176318	3.2126	3.31906	0.516027	0.475073	1.77399	0.790754	4.77714	4.33913	4.42291	7.36189	2.01794	-1.57153e-08	0.378503	1.12008	2.54596	0.084067	0.0976133	2.38406	3.09763	5.4269	3.87475	3.44628	2.92792	1.77817	0.978174	0.941119	2.19217	1.26902	1.02146	4.58015	1.65077	3.99279
	TCGA-DK-A3IN-01	Tumor	BLCA	3.30746	9.67826	0.250954	-1.57153e-08	0.124327	5.0081	0.526084	0.411425	2.75701	3.03914	6.74777	1.07726	4.28319	0.176318	7.78634	2.7698	2.2079	0.948623	3.25398	1.80321	5.73286	4.5951	3.37299	7.90592	4.1243	-1.57153e-08	1.08407	1.66003	2.58253	0.084067	0.0703873	2.54348	4.78813	6.26437	4.93026	4.8405	5.05919	5.23421	1.40055	2.50588	3.15377	2.26305	0.485434	4.96761	2.64849	3.41552
	TCGA-CU-A0YO-01	Tumor	BLCA	1.06353	8.35461	0.722454	-1.57153e-08	0.124327	2.45416	0.310339	0.910726	1.43827	1.78243	5.66646	0.807361	3.96629	1.24487	7.33545	3.2824	0.367373	0.555816	2.01078	1.03564	3.54965	3.13754	1.01436	5.93495	1.80321	0.0143548	0.696007	1.96816	3.28536	0.111034	-1.57153e-08	0.807361	2.81765	7.09051	4.27579	3.53849	3.77298	3.83091	0.74845	0.63226	2.87378	1.04263	0.613537	5.85079	1.21411	2.67358
	TCGA-ZF-A9R5-01	Tumor	BLCA	0.773987	9.04353	0.111034	-1.57153e-08	0.163501	1.23264	0.565594	0.201631	1.96716	0.918387	4.53418	0.516027	4.77714	1.04965	4.34198	2.14078	0.238793	0.150557	0.956073	0.815589	4.17791	4.19927	1.53608	6.13466	0.815589	-1.57153e-08	0.454178	0.965906	1.2869	0.042644	-1.57153e-08	0.863959	1.77817	7.82218	4.0695	3.07213	2.91074	3.96535	0.495692	0.084067	2.77817	0.575314	0.565594	6.89724	1.97088	4.67803
	TCGA-ZF-A9R1-01	Tumor	BLCA	1.0072	9.5649	0.999979	-1.57153e-08	0.084067	2.55584	0.150557	0.137501	2.37017	0.999979	6.84331	0.333419	1.89915	0.432948	6.99286	2.95602	0.26304	0.163501	1.43827	0.526084	5.84323	4.50712	3.42758	7.03196	0.757041	0.0565848	0.21412	1.40295	0.941119	0.084067	-1.57153e-08	0.926	1.87187	6.32539	4.96858	4.36804	4.26157	3.49696	0.310339	0.124327	2.6622	0.83188	0.516027	6.52721	1.89915	3.78244
	TCGA-CF-A47S-01	Tumor	BLCA	0.83188	9.84027	0.0285685	0.713697	0.0565848	1.45944	0.0703873	0.0565848	0.895309	1.17634	5.12432	0.111034	6.33269	0.176318	6.16493	1.43827	0.333419	0.042644	0.584968	0.38957	3.93261	2.92219	1.59932	6.23319	0.526084	0.0143548	0.238793	1.64019	2.58495	0.0285685	0.0143548	0.848008	1.29868	6.83736	3.45155	2.69376	2.37017	1.60879	0.344836	0.111034	1.94488	0.333419	1.07726	6.20319	1.09085	3.85696
	TCGA-FD-A62N-01	Tumor	BLCA	3.10099	9.74458	1.65077	-1.57153e-08	0.298665	2.70044	1.10434	1.4489	5.26157	4.69937	6.038	1.52104	5.30269	1.09761	8.12328	5.58465	2.26606	2.62993	4.44952	3.58014	5.52573	2.36461	1.02146	6.32232	4.62761	0.042644	2.54845	1.89337	10.014	0.378503	0.189038	5.66107	5.42055	7.5522	4.03999	3.48157	4.13911	4.18509	3.6904	3.6904	1.87973	3.44492	1.22032	6.49774	4.25929	3.81047
	TCGA-YC-A89H-01	Tumor	BLCA	0.773987	9.87094	0.26304	-1.57153e-08	-1.57153e-08	0.815589	0.163501	0.903017	1.75705	1.275	6.2178	0.176318	3.1457	0.0976133	7.27593	2.65765	0.124327	0.475073	2.01432	1.17634	5.34871	1.82785	3.35195	4.90686	1.82785	-1.57153e-08	0.298665	0.941839	2.54845	0.0143548	0.111034	1.78662	2.82374	4.80683	3.99186	3.65537	3.44365	2.45678	0.495692	0.863959	2.08403	0.659921	0.555816	3.79079	2.63463	3.27352
	TCGA-GU-A42R-01	Tumor	BLCA	1.09761	8.62166	0.176318	-1.57153e-08	0.505893	2.25704	0.201631	0.189038	0.565594	1.2265	6.68914	0.163501	2.16995	0.111034	5.31575	1.02146	-1.57153e-08	0.111034	2.12765	0.356135	4.75056	4.76867	2.26004	6.68745	0.454178	-1.57153e-08	0.0703873	0.586891	0.985488	-1.57153e-08	-1.57153e-08	0.505893	1.33341	6.63547	4.30521	3.66338	4.20863	3.79181	0.084067	0.0976133	2.73981	0.137501	0.150557	5.03824	0.475073	4.52356
	TCGA-CF-A47X-01	Tumor	BLCA	1.0566	8.61907	0.163501	-1.57153e-08	0.042644	1.852	0.226513	0.111034	0.536053	0.799068	5.51448	0.0976133	1.26902	0.042644	2.54845	1.11767	0.189038	0.150557	1.83994	0.250954	3.63577	3.93075	1.2265	8.03022	0.526084	0.0285685	0.176318	1.15303	0.956073	0.0143548	-1.57153e-08	0.298665	0.807361	5.57799	3.02676	3.48539	3.67804	2.3477	0.111034	0.084067	2.07037	0.815589	0.38957	5.02942	0.59455	3.74094
	TCGA-2F-A9KQ-01	Tumor	BLCA	1.21411	9.91959	0.0285685	0.042644	0.042644	2.62523	0.111034	0.150557	0.356135	0.367373	6.18939	0.137501	4.29135	-1.57153e-08	7.45076	0.696007	-1.57153e-08	0.0703873	0.815589	0.124327	4.71697	2.86394	1.75705	6.83478	0.848008	-1.57153e-08	0.084067	1.46324	0.163501	-1.57153e-08	-1.57153e-08	0.432948	1.11767	3.53603	4.26678	3.78559	4.35329	3.73122	0.0285685	0.150557	2.43293	0.238793	1.31616	5.80531	0.848008	3.58619
	TCGA-DK-A1A7-01	Tumor	BLCA	0.495692	8.21107	0.659921	-1.57153e-08	0.042644	1.32769	0.0976133	0.150557	1.79494	0.443614	4.22264	0.250954	3.11938	0.150557	3.46337	2.44893	0.137501	0.124327	0.613537	0.367373	3.54471	2.93166	2.0566	6.17449	0.464679	0.0143548	0.150557	0.553913	0.400527	0.0143548	0.0285685	0.485434	1.04263	3.20788	2.22651	2.75488	3.06694	1.78662	0.356135	0.150557	1.18905	1.04965	0.124327	3.3561	2.00718	3.34906
	TCGA-LT-A8JT-01	Tumor	BLCA	0.848008	9.46155	0.286878	0.0285685	0.21412	0.903017	0.084067	0.163501	2.38131	0.485434	5.6946	0.321936	3.61115	0.298665	5.29723	2.38406	0.150557	0.137501	1.06353	1.07038	4.2555	4.1194	1.91074	5.75406	1.09085	0.0285685	0.432948	1.09537	2.19851	0.124327	-1.57153e-08	0.933562	1.96716	6.8324	3.91169	3.68034	3.55706	1.94111	0.815589	0.201631	2.32196	0.956073	1.30451	5.97155	1.15058	4.14156
	TCGA-GV-A6ZA-01	Tumor	BLCA	1.04965	9.41641	0.0976133	-1.57153e-08	0.189038	1.24487	0.21412	0.238793	2.13421	1.04263	5.92246	0.333419	4.48542	0.189038	4.1627	2.06352	0.650778	0.367373	1.541	1.49568	6.03406	3.90208	2.01794	7.14125	1.87579	0.0285685	0.74845	0.948262	3.78661	0.042644	0.201631	2.06002	2.3477	7.76504	4.10517	3.73122	3.80842	2.27201	1.28094	0.310339	2.41682	1.78243	0.575314	5.68842	2.32772	5.05706
	TCGA-FD-A5BT-01	Tumor	BLCA	2.23265	8.79914	1.31036	-1.57153e-08	0.137501	2.15054	0.536053	0.895309	4.08663	3.64497	6.66002	0.62293	5.97175	0.38957	5.95788	4.51792	1.48029	1.06353	2.9542	1.96351	5.21649	2.07037	0.963466	1.7181	3.39777	-1.57153e-08	0.918387	1.70983	4.79912	-1.57153e-08	0.0703873	4.4816	5.05832	6.50585	3.50079	2.14403	3.15058	3.51219	1.85996	3.00896	0.815589	1.81558	1.51603	5.62118	3.70489	2.55584
	TCGA-GV-A3QH-01	Tumor	BLCA	1.48543	9.26285	0.0143548	-1.57153e-08	0.176318	0.76554	0.0703873	0.042644	0.526084	1.23264	6.58103	0.150557	4.57833	0.0143548	2.5185	0.704867	-1.57153e-08	0.084067	0.485434	0.201631	5.44057	5.47478	3.05831	8.13284	0.669016	0.250954	0.176318	1.26885	0.454178	0.0143548	0.0143548	0.678058	1.17634	7.94396	3.83491	4.8826	4.4561	2.0738	0.124327	0.0703873	2.55335	0.790754	0.475073	5.41313	1.17634	4.71312
	TCGA-SY-A9G0-01	Tumor	BLCA	2.11771	9.26435	1.26902	-1.57153e-08	0.189038	5.21182	0.432948	0.298665	2.98552	1.14405	6.3245	1.11105	4.55764	0.545956	6.21513	4.0108	0.941119	0.411425	1.79074	0.887511	4.55639	3.65418	2.48284	6.71092	1.8115	0.042644	0.378503	2.13846	1.11105	0.124327	0.0285685	1.74418	2.9616	5.76073	4.34198	3.63108	4.00451	4.94719	0.76554	1.02146	2.62993	1.58495	0.687044	5.45816	3.68708	3.27352
	TCGA-BT-A2LD-01	Tumor	BLCA	2.04264	8.92946	0.201631	-1.57153e-08	0.298665	2.08748	0.250954	1.7049	2.15054	3.84402	7.08307	0.475073	2.9241	0.400527	4.08663	2.89722	0.344836	0.38957	1.88753	0.367373	5.33954	4.58312	2.87188	8.35262	1.37853	-1.57153e-08	0.367373	1.45264	2.44623	0.0703873	-1.57153e-08	2.53354	2.30454	4.76867	4.84552	5.20083	5.18663	2.46201	0.613537	2.14403	2.80324	0.63226	0.422222	3.95609	1.58495	1.69154
	TCGA-DK-A1AC-01	Tumor	BLCA	1.91456	8.98664	1.09761	0.21412	0.321936	2.67358	1.19535	0.59455	3.43965	4.97952	5.90043	1.0566	3.06526	0.26304	5.46627	3.58014	1.11105	1.2265	2.90302	2.32484	4.85102	4.30236	2.28392	8.15457	3.27504	0.0703873	1.89915	1.78488	3.63688	0.0285685	0.565594	3.28832	3.797	6.11642	4.70648	5.527	5.28573	5.40805	1.67356	1.19535	2.88364	2.76767	1.90692	4.17555	2.06352	2.37291
	TCGA-FD-A6TD-01	Tumor	BLCA	1.75275	9.81041	0.526084	-1.57153e-08	0.111034	2.56564	0.526084	0.356135	3.12266	3.56438	6.2932	0.641556	3.7613	0.298665	7.65009	3.90012	1.15058	1.85996	3.32482	2.67586	6.16029	3.62061	1.42222	6.94366	3.29281	0.042644	1.60879	1.5511	4.85054	0.176318	-1.57153e-08	4.00179	4.12845	6.85114	4.34835	3.87382	4.72245	4.20324	1.33915	2.04264	1.95608	2.33911	0.76554	5.59033	3.43429	4.0951
	TCGA-DK-AA77-01	Tumor	BLCA	1.19535	9.44637	0.454178	-1.57153e-08	0.422222	1.43827	0.238793	0.226513	2.1144	1.19535	6.19333	0.356135	5.64588	0.124327	6.45216	2.63689	0.286878	0.411425	1.83994	1.11105	4.97546	3.00537	1.78243	7.0792	2.06352	-1.57153e-08	0.516027	1.12508	4.47186	0.042644	0.0285685	2.17633	2.37849	7.23569	4.65536	5.23723	5.40053	2.80118	1.61822	0.584968	2.22344	1.63228	0.575314	5.97431	1.22032	3.61115
	TCGA-XF-A8HC-01	Tumor	BLCA	0.613537	8.99243	-1.57153e-08	-1.57153e-08	0.0285685	0.565594	0.0285685	-1.57153e-08	0.238793	1.08407	5.67352	0.0143548	4.26233	0.0285685	5.07122	0.333419	0.0976133	0.042644	0.111034	0.163501	5.9809	2.99094	2.48802	6.67765	0.189038	-1.57153e-08	0.0143548	0.0298861	0.298665	-1.57153e-08	-1.57153e-08	0.454178	0.367373	4.70706	4.85353	4.39165	4.88995	1.81966	-1.57153e-08	0.0285685	2.19538	0.0976133	0.367373	5.74709	1.09761	3.78976
	TCGA-PQ-A6FN-01	Tumor	BLCA	1.11105	10.0953	0.400527	-1.57153e-08	0.0285685	1.59932	0.042644	0.275004	3.07213	1.2265	5.47253	0.137501	2.6848	0.0976133	8.99762	3.13426	1.09085	0.250954	1.62761	0.839938	5.07035	2.81765	1.41146	4.12845	1.28094	-1.57153e-08	0.26304	1.3167	3.25398	0.137501	-1.57153e-08	1.89915	2.08748	5.02767	3.49058	4.10094	4.65248	3.22805	0.545956	0.63226	2.3363	0.757041	0.226513	5.06734	4.14326	3.90114
	TCGA-XF-A9SL-01	Tumor	BLCA	2.58012	9.46464	2.44623	-1.57153e-08	0.189038	4.01699	0.815589	0.604087	4.60881	0.856001	6.20852	1.52104	4.0695	1.47509	6.08322	5.94646	0.918387	0.38957	2.75062	1.55582	5.02011	3.23421	0.613537	6.02018	2.58495	0.0285685	0.782421	1.99768	3.30449	0.378503	0.0565848	1.47509	4.69437	6.41459	4.77608	3.22805	3.81455	4.0108	1.40055	1.59457	2.19217	2.37849	2.35615	5.96575	2.79699	3.20948
	TCGA-GC-A6I1-01	Tumor	BLCA	2.1635	9.39914	0.641556	0.042644	0.150557	1.06353	0.400527	1.0072	4.48542	2.44362	5.62206	0.63226	5.44986	0.59455	7.97185	5.41108	2.99094	1.64614	3.75806	2.86196	4.69485	3.19059	1.17634	5.10014	3.49569	0.042644	1.44358	1.40348	5.17029	0.321936	0.124327	4.30673	4.36671	6.15842	3.96994	3.25703	4.04262	3.35475	1.95608	2.08403	2.20477	2.50588	1.11105	5.48768	4.21024	3.67131
	TCGA-FD-A5BX-01	Tumor	BLCA	1.83994	10.2034	1.51096	-1.57153e-08	0.176318	3.969	0.163501	0.613537	1.47509	1.28094	7.76474	0.286878	5.17476	0.084067	6.99355	4.88898	0.275004	0.495692	3.21412	0.799068	5.22107	2.68928	0.38957	1.71372	3.50462	0.0143548	0.356135	1.20389	1.3505	-1.57153e-08	0.0285685	3.11266	4.59213	6.22973	3.92981	3.0496	3.49441	4.85653	0.799068	1.541	1.51603	0.650778	0.575314	6.73737	2.36735	2.37291
	TCGA-BT-A20V-01	Tumor	BLCA	1.92221	9.12009	0.084067	-1.57153e-08	0.226513	0.545956	0.137501	0.650778	1.20162	4.79285	7.35851	0.275004	4.68591	0.189038	6.81327	3.64727	2.53354	0.641556	2.18273	0.757041	5.58494	4.52041	1.59932	8.31035	2.00718	0.042644	0.516027	1.84318	4.23116	0.111034	0.042644	3.15218	2.61117	6.93046	4.37642	5.6206	6.24069	1.59932	0.659921	3.59453	3.09931	1.49568	0.807361	6.63666	5.72108	4.55524
	TCGA-FD-A6TA-01	Tumor	BLCA	1.81966	9.02088	1.16994	-1.57153e-08	0.0703873	2.87776	0.584968	0.999979	3.79598	1.58495	6.68369	1.14405	3.30449	0.432948	6.31739	3.60995	0.863959	0.464679	2.50077	1.61822	4.8186	4.05747	1.97819	6.14225	2.62297	0.042644	0.669016	1.17539	3.20324	-1.57153e-08	0.111034	1.78662	3.87382	8.89453	4.75595	4.07035	4.12685	4.60881	1.29275	1.4489	2.26606	2.24487	0.536053	5.30454	2.4195	4.41147
	TCGA-GV-A3JW-01	Tumor	BLCA	0.879716	8.78727	0.0565848	-1.57153e-08	0.176318	1.36735	0.454178	0.454178	0.773987	0.333419	6.32173	0.275004	2.75062	0.042644	4.7677	0.856001	-1.57153e-08	0.0285685	2.31037	0.124327	5.63049	4.75008	2.19851	6.97133	0.475073	0.0143548	0.0976133	2.8489	0.495692	0.0143548	-1.57153e-08	0.176318	0.910726	5.28943	4.121	4.21261	4.32411	2.90112	0.084067	0.0703873	3.64037	1.71372	0.084067	5.7255	0.378503	4.40118
	TCGA-CF-A1HS-01	Tumor	BLCA	1.0072	7.87137	0.226513	-1.57153e-08	0.084067	1.2869	0.367373	0.226513	1.33915	2.3477	6.54423	0.464679	3.03563	0.111034	8.42051	2.42495	1.19535	2.18273	3.16514	0.978174	5.87261	3.3377	3.87084	5.67332	2.92601	-1.57153e-08	1.06353	1.2241	2.22344	0.176318	-1.57153e-08	2.01078	3.34059	5.7309	4.18112	5.1081	5.80403	6.17252	0.286878	1.36178	2.60406	1.12432	0.26304	3.30162	0.99279	3.60169
	TCGA-CU-A5W6-01	Tumor	BLCA	0.97085	9.40503	0.150557	-1.57153e-08	0.163501	2.45154	0.176318	0.26304	1.3505	0.76554	6.1815	0.176318	5.70765	0.111034	6.29408	1.64614	0.310339	0.432948	1.546	0.555816	5.13132	3.5838	2.0738	6.34356	1.20791	-1.57153e-08	0.464679	1.90656	3.82171	0.0143548	-1.57153e-08	0.871834	2.26606	6.16532	3.82886	3.50973	3.97181	3.16834	0.443614	0.505893	2.22958	0.790754	0.696007	5.49795	1.66451	3.55953
	TCGA-FD-A6TC-01	Tumor	BLCA	1.88753	9.43159	0.201631	-1.57153e-08	0.150557	2.08403	0.356135	0.0976133	1.5059	1.53104	6.6131	0.275004	4.69821	0.0285685	7.88581	1.32769	0.464679	0.378503	2.23879	0.422222	6.57836	3.77613	3.85501	7.34857	1.76128	-1.57153e-08	0.163501	3.23958	0.659921	0.042644	-1.57153e-08	0.782421	2.70265	4.20551	4.53485	5.2346	6.04943	3.20948	0.226513	0.918387	2.32484	0.555816	0.286878	5.63774	1.77399	4.45353
	TCGA-GC-A3I6-01	Tumor	BLCA	0.659921	9.27423	0.124327	-1.57153e-08	1.0566	1.95237	0.773987	0.97085	1.84398	3.34482	6.19866	0.59455	6.45957	0.124327	8.17759	3.03914	1.83187	1.02858	2.80941	2.08748	5.862	3.40872	2.48284	5.94764	2.8699	-1.57153e-08	1.2869	1.00452	9.13517	0.505893	-1.57153e-08	2.6182	3.95047	6.76372	5.00044	4.69937	5.32735	3.56319	0.773987	1.13748	3.8074	2.2203	0.863959	5.55274	4.49631	4.09425
	TCGA-FD-A6TH-01	Tumor	BLCA	1.18905	9.09324	0.454178	0.0143548	0.26304	2.35052	0.189038	0.659921	1.546	4.44561	6.57559	0.310339	2.70705	0.201631	4.4816	2.73556	0.201631	0.659921	1.60409	0.584968	5.27053	4.07383	3.05312	8.63553	1.99637	-1.57153e-08	0.310339	2.10207	1.88753	-1.57153e-08	0.0703873	1.37853	3.46728	5.72844	5.17953	5.66224	6.09317	3.2479	0.604087	2.40326	2.54845	0.659921	0.378503	3.88072	0.999979	2.37849
	TCGA-K4-A83P-01	Tumor	BLCA	3.03914	8.80223	2.25395	0.137501	0.400527	4.1243	0.74845	0.985488	5.91479	1.62761	6.20892	2.18585	5.01924	1.8115	6.68032	6.56975	2.58737	1.26306	3.51603	2.31037	4.6519	2.96902	1.38958	5.73011	3.25703	0.545956	1.68257	2.61121	4.05568	0.333419	0.137501	2.17314	4.83597	6.81863	4.2304	3.82886	4.10602	3.76974	2.54596	1.65535	2.42227	3.36314	1.53104	5.69431	3.28689	3.55212
	TCGA-BT-A20N-01	Tumor	BLCA	0.956073	9.2935	0.163501	0.0703873	0.042644	1.65993	0.275004	0.137501	0.782421	0.63226	5.73737	0.310339	4.00179	0.0285685	7.31538	1.29275	0.38957	0.356135	1.14405	0.485434	5.72658	3.74094	2.9241	6.80643	0.956073	0.0143548	0.111034	1.28651	0.83188	0.226513	-1.57153e-08	1.31036	1.47509	2.53602	5.11558	4.75971	4.99957	2.7698	0.250954	0.485434	4.08917	1.03564	0.042644	4.4416	4.25474	4.23798
	TCGA-UY-A9PB-01	Tumor	BLCA	2.26004	8.95571	0.823748	-1.57153e-08	0.042644	4.82323	0.696007	0.999979	3.94767	4.0951	6.7558	0.757041	4.2411	0.356135	8.25433	4.6398	1.2265	1.8359	3.84998	2.9616	6.01142	3.3533	2.23265	7.18117	4.17394	-1.57153e-08	1.83994	1.72005	5.50401	0.137501	0.137501	5.02903	4.89478	7.06371	4.94903	4.3377	4.98001	3.97359	2.57529	3.3561	2.97451	3.42359	2.19217	5.96417	3.55093	3.46073
	TCGA-E7-A4IJ-01	Tumor	BLCA	1.68705	9.40173	0.163501	-1.57153e-08	0.59455	1.541	0.613537	0.678058	2.01078	0.59455	6.44425	0.298665	3.48803	0.137501	3.86395	3.01256	0.704867	0.238793	1.20162	0.799068	4.1326	4.50205	3.2824	7.34867	1.55087	0.0703873	0.422222	2.44317	1.88359	0.111034	0.839938	2.44893	2.1635	9.48651	4.03032	3.91169	3.73446	2.83595	1.29868	0.321936	3.27944	2.18905	1.09761	5.92718	2.43024	4.7137
	TCGA-DK-A3IL-01	Tumor	BLCA	1.13095	8.52482	0.344836	-1.57153e-08	0.084067	2.18905	0.137501	0.0703873	1.41146	0.443614	5.72197	0.201631	2.02857	0.238793	6.06657	2.5185	0.321936	0.042644	0.839938	0.378503	4.73227	4.22415	3.73659	5.35261	0.516027	-1.57153e-08	0.150557	0.142089	1.0566	-1.57153e-08	-1.57153e-08	1.0072	1.46991	4.56616	4.27503	3.96535	4.07298	2.04612	0.250954	0.21412	2.36735	0.536053	0.856001	5.49981	0.505893	5.24755
	TCGA-ZF-AA51-01	Tumor	BLCA	1.49568	9.32914	0.903017	-1.57153e-08	0.0976133	2.49567	0.422222	0.378503	3.82784	1.58495	5.55978	1.13095	3.10939	0.526084	6.18978	3.86888	1.0072	1.37293	2.31324	2.12102	6.1882	3.63807	4.45486	6.85203	2.67805	0.0143548	1.30451	1.96437	4.33418	0.238793	0.0285685	2.85196	3.20788	7.026	3.71921	4.24716	4.60939	3.7463	1.31616	0.704867	1.79494	2.25395	0.839938	5.97204	3.0496	4.31547
	TCGA-E7-A7PW-01	Tumor	BLCA	0.536053	9.67736	0.124327	0.042644	0.0703873	0.613537	0.356135	0.985488	0.926	0.63226	5.47732	0.111034	3.3089	0.084067	4.4561	1.13748	0.298665	0.176318	0.97085	0.321936	5.52387	4.27124	2.66447	6.45018	0.669016	0.0143548	0.0976133	1.3593	2.6622	0.084067	0.0703873	1.0072	1.17634	6.79335	3.04617	3.26751	3.59334	1.57529	0.344836	0.124327	2.16668	0.333419	1.13095	5.89316	1.42762	4.54663
	TCGA-FD-A62P-01	Tumor	BLCA	1.57044	9.18578	0.485434	-1.57153e-08	-1.57153e-08	2.65538	0.275004	1.5656	2.80324	1.52104	6.70142	0.485434	4.18585	0.084067	8.91249	3.8074	0.823748	0.696007	3.0409	1.65077	5.1981	2.23572	2.95977	5.43891	3.22805	-1.57153e-08	0.871834	2.7963	4.45353	0.238793	0.0285685	2.8053	3.74306	6.62013	4.15053	4.11686	4.86889	3.27504	1.41146	1.47509	2.86593	2.15054	0.713697	5.21883	3.18426	4.61178
	TCGA-GV-A40G-01	Tumor	BLCA	1.07726	8.68501	0.0285685	-1.57153e-08	0.21412	2.01794	0.201631	0.0565848	0.250954	0.659921	5.78184	0.0565848	2.01432	0.0143548	5.54442	0.739854	-1.57153e-08	0.042644	0.495692	0.0703873	6.92402	3.34771	3.278	7.03463	0.555816	0.0143548	-1.57153e-08	0.840468	0.226513	-1.57153e-08	0.0285685	0.367373	1.01436	5.41215	3.85799	4.48284	4.74844	3.99551	0.0143548	0.084067	2.5993	0.137501	0.604087	6.11081	1.42762	4.83191
	TCGA-GD-A2C5-01	Tumor	BLCA	1.09085	9.43039	0.150557	-1.57153e-08	0.111034	2.43832	0.150557	2.84197	1.15058	1.546	5.90476	0.378503	3.50335	0.176318	4.61409	1.45417	0.38957	0.137501	2.14403	0.321936	5.8281	4.40118	2.87577	7.99088	1.44358	-1.57153e-08	0.124327	0.883607	0.432948	-1.57153e-08	-1.57153e-08	0.495692	1.96716	6.78879	4.44026	4.62406	4.21336	3.31618	0.137501	0.356135	3.37019	0.475073	0.226513	5.93426	1.0566	3.78661
	TCGA-GU-AATO-01	Tumor	BLCA	1.58975	9.15543	0.475073	-1.57153e-08	0.0285685	1.71372	0.084067	0.432948	3.77928	0.956073	5.57231	0.226513	3.06526	0.555816	5.85472	3.40872	0.454178	0.59455	2.09758	1.44358	5.64989	4.65997	1.60409	6.45502	2.53851	-1.57153e-08	0.495692	0.979777	2.49822	0.0565848	0.0565848	2.06002	3.43566	6.5653	5.02457	3.6241	4.42758	4.16431	0.83188	0.871834	0.713697	1.20162	0.201631	5.39057	2.26907	3.14401
	TCGA-BT-A3PK-01	Tumor	BLCA	1.46467	8.45531	0.659921	0.0143548	0.0565848	3.51475	0.310339	0.659921	1.65535	2.64386	6.87394	0.516027	4.90831	0.201631	7.10243	2.57287	3.77817	0.848008	2.39232	1.33915	4.44227	3.72355	1.69154	6.20734	2.62297	0.432948	0.97085	1.53235	5.70127	0.124327	0.0143548	1.78243	3.64727	5.9203	4.43292	3.97818	4.77714	5.44292	0.823748	1.65077	2.9241	1.546	0.333419	5.04134	2.72469	3.32194
	TCGA-K4-A54R-01	Tumor	BLCA	1.6781	9.38526	0.378503	-1.57153e-08	0.226513	2.0356	0.201631	1.2869	2.80118	3.77502	6.38179	0.757041	3.40057	0.250954	7.0258	4.11771	0.773987	1.39509	3.16514	2.09084	5.8963	4.62531	3.16186	7.12427	3.16345	-1.57153e-08	0.918387	1.58055	7.15614	0.150557	1.59457	4.29942	4.04703	7.66601	4.47701	4.84851	4.95	3.32338	2.18585	2.2898	2.22651	2.46201	1.70046	5.87261	3.68366	4.33124
	TCGA-DK-A1A6-01	Tumor	BLCA	1.02858	8.79255	0.918387	-1.57153e-08	0.641556	1.23881	0.713697	1.0072	2.98185	2.63689	6.50911	0.495692	2.62297	0.163501	4.46078	3.63228	0.584968	1.01436	2.93166	1.42222	5.23839	3.7377	3.72466	7.54613	3.18747	-1.57153e-08	0.985488	2.26269	4.33266	0.111034	0.63226	3.68818	3.53849	7.08694	5.57652	4.98504	5.02816	2.85403	1.77399	1.26306	2.4725	2.23265	0.38957	5.04522	1.67356	2.04264
	TCGA-K4-A5RI-01	Tumor	BLCA	0.584968	9.10053	0.163501	-1.57153e-08	0.0285685	1.76128	0.475073	0.641556	0.659921	0.83188	6.28875	0.411425	2.17314	0.0565848	7.62661	2.02502	0.21412	0.275004	2.57287	0.275004	5.07636	3.2479	1.94111	7.61796	1.98551	0.0565848	0.137501	0.561318	6.71697	0.275004	-1.57153e-08	1.22032	2.83793	7.76962	3.58619	4.21024	4.75431	3.90301	0.275004	0.475073	3.12762	0.696007	1.61822	5.59905	7.06093	3.51101
	TCGA-E7-A519-01	Tumor	BLCA	1.7181	9.6428	0.26304	-1.57153e-08	0.0703873	0.432948	0.0285685	0.250954	3.11602	0.485434	5.03165	0.189038	5.16348	0.38957	5.66587	2.42764	0.722454	0.0285685	0.978174	0.978174	3.17474	2.52106	0.422222	3.49186	0.704867	0.0285685	0.400527	0.679167	1.71372	0.0143548	-1.57153e-08	2.14728	1.6135	7.34857	2.48802	0.76554	1.97453	2.39507	0.356135	0.333419	0.856001	0.584968	1.3505	6.788	2.97635	4.39365
	TCGA-2F-A9KO-01	Tumor	BLCA	1.9891	8.76552	0.948623	-1.57153e-08	0.782421	2.74628	0.910726	0.918387	3.89144	2.49312	5.99842	1.22032	6.33645	0.76554	5.4439	4.31689	1.50078	1.04263	3.25855	2.30741	5.18984	4.13996	2.74415	5.06996	2.93731	0.111034	1.88359	1.68013	7.98819	0.464679	0.0703873	3.32626	3.68486	7.39161	4.15137	4.11356	4.67803	2.98368	1.852	1.23881	2.60406	2.98001	1.49568	6.09534	2.73556	4.18982
	TCGA-XF-A9SZ-01	Tumor	BLCA	1.92221	9.40503	0.042644	-1.57153e-08	0.042644	2.66447	0.226513	2.69156	1.66451	1.17634	6.81228	0.286878	5.47771	0.238793	7.15356	2.72681	0.495692	0.641556	2.09084	1.20162	5.20676	3.47119	1.94859	6.99742	2.79493	0.0285685	0.226513	4.43607	0.250954	0.0565848	0.124327	0.641556	4.10433	5.55949	4.2234	3.49824	3.85696	3.87382	0.613537	1.22032	2.07037	0.59455	0.978174	5.20637	1.89528	3.72031
	TCGA-DK-A2HX-01	Tumor	BLCA	1.257	8.98505	0.505893	0.0285685	0.454178	3.55212	0.584968	0.124327	2.10096	0.910726	7.40632	0.526084	2.94296	0.443614	5.97844	2.50077	0.565594	0.189038	2.10771	0.678058	4.72303	3.57656	1.11767	7.84319	2.21724	-1.57153e-08	0.21412	2.02389	1.76975	0.0565848	0.0976133	0.963466	3.6241	6.88772	4.42224	3.92028	4.40527	4.27124	0.356135	1.06353	2.15054	1.13095	0.250954	5.66421	1.46991	1.88359
	TCGA-DK-AA6P-01	Tumor	BLCA	0.895309	8.6883	0.333419	-1.57153e-08	0.432948	1.4489	0.378503	1.79494	0.933562	0.344836	6.38821	0.286878	2.17633	0.0565848	3.09251	1.23881	0.38957	0.0976133	0.815589	0.62293	4.54663	4.90541	2.73981	7.62771	1.45944	-1.57153e-08	0.333419	2.65833	0.856001	0.042644	0.0285685	0.124327	1.20162	7.66313	3.7181	4.54663	4.63107	2.64151	0.0565848	0.124327	3.45682	0.475073	0.422222	5.12559	1.48543	4.87777
	TCGA-XF-A9SM-01	Tumor	BLCA	2.19851	9.40263	1.29275	-1.57153e-08	0.773987	2.90112	0.871834	1.7181	4.64441	4.3455	6.56975	1.45944	4.64844	0.669016	8.41623	5.64676	2.4725	2.45154	4.58015	3.39921	6.05051	3.56924	3.05136	5.79882	4.91314	0.0143548	2.71586	2.18522	5.37779	0.475073	0.111034	5.35583	6.0444	7.37471	4.78765	4.11186	4.84494	4.65363	2.95045	3.15706	3.03211	3.83993	1.73115	5.70205	3.51603	4.05051
	TCGA-S5-A6DX-01	Tumor	BLCA	1.7049	10.9769	1.32769	-1.57153e-08	0.0285685	1.77817	0.176318	0.411425	4.47577	0.74845	4.92272	0.378503	3.86786	0.21412	6.93909	4.2411	1.90304	0.731174	2.70044	1.93734	4.66679	2.16668	1.31036	5.21951	2.85799	0.0143548	0.83188	1.22541	4.30815	0.344836	0.0976133	3.65418	3.34771	5.91528	3.06007	1.85598	3.0496	2.21104	1.98185	1.20791	1.20791	1.77817	0.782421	5.76868	4.33124	4.05399
	TCGA-G2-AA3B-01	Tumor	BLCA	1.31616	9.30199	0.189038	0.042644	0.678058	1.20162	0.189038	0.238793	2.04612	1.04263	5.66509	0.286878	2.09758	0.286878	2.21724	1.43297	0.696007	0.150557	1.1635	1.51603	5.37017	3.29425	2.86394	6.92015	1.23264	0.367373	0.526084	2.37566	1.25095	0.042644	0.0285685	2.16031	1.6135	6.40886	3.0858	3.466	3.60885	1.57529	1.22032	0.226513	2.03915	1.29275	0.454178	5.34803	2.44093	3.6915
	TCGA-GU-AATP-01	Tumor	BLCA	0.97085	10.1813	0.0565848	-1.57153e-08	0.042644	2.32772	0.275004	0.0565848	1.08407	2.38681	6.74332	0.176318	3.80016	0.678058	4.01614	3.00721	0.948623	0.773987	2.24487	0.963466	5.3136	4.36947	2.59212	7.43346	2.27201	0.0703873	0.189038	0.668681	3.17314	-1.57153e-08	-1.57153e-08	3.35195	3.37299	8.46289	3.47246	2.98001	2.81765	3.32626	1.15703	1.65993	1.82375	0.38957	0.97085	5.16592	2.01078	4.24034
	TCGA-FD-A43Y-01	Tumor	BLCA	0.823748	9.34272	0.0143548	-1.57153e-08	0.084067	1.15058	0.201631	0.137501	1.96351	2.6182	6.94614	0.422222	2.95045	0.0976133	9.0601	2.87776	2.10433	0.933562	2.30741	1.52607	4.37223	3.0635	1.13095	5.46823	2.30741	-1.57153e-08	0.584968	1.29136	5.26264	0.189038	0.137501	2.55094	3.32194	5.63549	3.80424	3.19531	3.87774	3.72355	0.856001	1.44358	2.77185	1.41146	0.722454	4.37851	5.28358	3.80944
	TCGA-ZF-A9RE-01	Tumor	BLCA	0.704867	9.65339	0.084067	-1.57153e-08	0.485434	1.04263	1.26902	0.238793	0.678058	0.505893	6.70597	0.0703873	4.05136	0.111034	7.70104	1.22032	0.124327	0.201631	1.45417	0.344836	5.45249	3.72355	1.39509	6.86492	0.74845	0.0285685	0.150557	2.25862	3.56686	0.0565848	-1.57153e-08	0.799068	1.15703	7.76006	4.24716	4.42558	4.55275	3.86292	0.201631	0.176318	3.25094	0.422222	0.298665	4.5928	4.51037	4.04525
	TCGA-2F-A9KW-01	Tumor	BLCA	1.71372	10.217	0.201631	-1.57153e-08	0.042644	4.62934	0.137501	0.176318	0.63226	3.49824	6.29369	0.485434	4.42558	0.124327	4.40604	2.48284	0.21412	0.848008	2.24487	0.555816	5.28281	4.47119	4.43826	8.46319	2.61117	-1.57153e-08	0.485434	2.41661	1.26306	0.0285685	0.0285685	1.57044	3.64727	5.70019	4.8349	4.9322	4.66794	5.37535	0.111034	0.863959	2.74202	0.659921	3.41951	3.6241	1.01436	2.69156
	TCGA-DK-A1AB-01	Tumor	BLCA	1.32769	8.44095	0.495692	-1.57153e-08	0.238793	2.79493	4.45085	0.411425	2.55584	1.95979	6.78959	0.790754	6.09908	0.485434	8.29539	3.30593	1.5059	1.04263	3.63688	1.19535	4.0695	3.6915	1.10434	3.42359	3.20003	0.0565848	0.895309	2.70277	8.50168	0.111034	0.084067	2.77398	3.90208	7.18673	3.89527	3.60408	4.56252	4.22112	1.18905	1.60879	2.81147	1.9891	0.495692	6.03997	2.5777	3.65648
	TCGA-CU-A0YN-01	Tumor	BLCA	1.60879	8.90062	0.650778	0.042644	0.250954	1.72682	0.432948	0.21412	3.07557	1.95979	6.30761	1.0566	3.00362	0.26304	8.67912	3.18747	1.61822	1.36735	2.61351	1.96716	5.69205	3.71699	3.18907	5.27053	2.23879	-1.57153e-08	1.76128	0.852824	2.11771	0.189038	0.0703873	2.0566	2.67805	5.21533	4.09256	4.64326	5.24414	4.49373	0.97085	1.51603	3.0179	2.39232	0.26304	3.89144	2.32484	4.3434
	TCGA-GC-A3BM-01	Tumor	BLCA	1.0566	8.96269	0.475073	-1.57153e-08	0.21412	1.98551	0.495692	0.0976133	1.33915	1.20791	5.92197	0.275004	6.24473	0.250954	7.51162	2.10433	0.443614	0.201631	1.70046	0.856001	5.11898	3.61592	2.2079	6.46748	1.20791	0.0285685	0.59455	1.42065	4.02684	0.0703873	-1.57153e-08	0.757041	2.10433	6.12658	4.71149	4.02055	4.74093	3.54599	0.650778	0.63226	4.07383	2.02857	0.21412	5.79549	1.09085	4.01614
	TCGA-FD-A5BV-01	Tumor	BLCA	1.12432	9.86814	0.042644	-1.57153e-08	0.0285685	1.75705	-1.57153e-08	0.722454	1.13748	1.275	6.04155	0.443614	2.30454	0.0976133	4.79497	1.29275	0.111034	0.0285685	0.722454	0.367373	4.37784	2.83388	2.20477	7.3603	0.545956	-1.57153e-08	0.250954	1.51229	0.575314	-1.57153e-08	-1.57153e-08	0.422222	0.63226	3.851	4.15789	3.72355	3.6229	3.25855	0.084067	0.26304	2.45416	0.799068	0.495692	5.1457	3.30449	1.89528
	TCGA-FD-A3SS-01	Tumor	BLCA	1.55582	8.86879	0.124327	-1.57153e-08	0.084067	1.60409	0.21412	2.71586	0.669016	2.94862	5.66332	0.0976133	1.541	0.042644	4.59337	1.01436	0.0703873	0.26304	1.11105	0.150557	5.33057	4.16346	3.20003	7.5529	0.815589	0.0703873	0.0285685	1.40821	0.565594	-1.57153e-08	-1.57153e-08	1.40055	1.65993	5.48152	4.56865	5.23878	5.55646	2.23265	0.111034	1.22032	2.93166	0.0976133	0.0285685	4.99415	1.04965	3.41815
	TCGA-K4-A6FZ-01	Tumor	BLCA	1.30451	8.8184	0.163501	-1.57153e-08	0.201631	2.16995	0.495692	0.378503	1.84802	4.20863	6.19234	0.575314	4.44627	0.21412	8.19064	2.78868	0.555816	1.30451	2.66675	1.51096	4.96858	3.05488	2.21724	6.6528	2.63228	0.0703873	0.933562	1.88439	5.39506	0.21412	0.0976133	1.57529	3.45282	7.61736	4.43626	3.96161	4.54347	4.49823	0.933562	1.77399	3.38401	1.52607	1.22032	5.98986	2.99277	3.60766
	TCGA-GD-A76B-01	Tumor	BLCA	1.62761	8.93515	0.739854	-1.57153e-08	0.137501	1.79494	0.378503	0.62293	3.93355	1.08407	5.938	0.757041	3.13914	0.713697	4.2683	3.39369	1.11767	0.63226	2.42764	2.09421	3.95609	3.13754	1.5059	5.7309	2.4725	0.042644	1.20162	1.43619	4.5273	0.137501	0.0143548	2.79493	3.35475	7.7731	4.81657	3.61592	3.57528	2.37849	1.86395	0.97085	2.2079	2.14078	1.06353	4.67918	2.94671	3.44092
	TCGA-DK-AA71-01	Tumor	BLCA	0.687044	8.83656	0.0565848	-1.57153e-08	0.150557	0.941119	0.137501	0.084067	0.807361	0.782421	6.33092	0.0565848	1.74418	0.042644	6.7455	1.15703	0.0565848	0.344836	1.09761	0.545956	4.94671	3.50462	1.257	6.66913	1.26902	-1.57153e-08	0.0976133	2.23289	5.23995	0.0285685	0.042644	1.42222	1.64614	6.3565	4.02149	3.44228	4.0383	3.76557	0.526084	0.226513	2.02857	1.20162	0.782421	5.5182	1.43827	3.74306
	TCGA-4Z-AA7R-01	Tumor	BLCA	1.10434	9.55891	0.0285685	-1.57153e-08	0.150557	2.74628	0.238793	0.0565848	1.08407	0.310339	7.39887	0.21412	1.97453	0.0285685	3.88072	0.536053	0.176318	0.176318	0.799068	0.275004	5.72766	4.90154	2.77185	8.34773	0.895309	0.084067	0.150557	1.25101	0.59455	-1.57153e-08	-1.57153e-08	0.941119	1.60409	9.16771	4.1611	4.67582	3.89237	3.3377	0.084067	0.400527	3.18587	1.3505	1.29275	4.14326	4.46011	4.37366
	TCGA-ZF-AA58-01	Tumor	BLCA	2.56564	9.01219	1.36178	-1.57153e-08	0.26304	5.58553	0.74845	1.40597	3.75704	5.09597	6.25904	1.04965	5.18313	0.895309	8.34833	5.79627	5.19772	3.34338	5.01391	2.72027	6.42655	2.40601	2.31324	4.60699	4.80114	0.21412	1.92597	1.99798	6.93919	0.400527	0.0976133	5.61207	6.01565	7.65557	4.75653	4.49823	5.10937	4.80683	2.2898	4.39098	2.14728	2.66447	1.09085	5.94932	3.36874	3.23109
	TCGA-K4-A6MB-01	Tumor	BLCA	1.13095	9.21892	0.189038	-1.57153e-08	0.63226	2.43832	0.378503	1.36735	1.31036	0.565594	6.83647	0.411425	2.46988	0.250954	5.42289	1.73983	0.454178	0.163501	1.89915	0.659921	5.45122	4.71812	2.5185	7.68512	1.546	-1.57153e-08	0.485434	2.08912	0.545956	0.0285685	0.0285685	0.963466	2.50588	7.25874	4.76231	4.85952	4.41823	3.30449	0.333419	0.62293	2.78868	1.13748	0.475073	5.94066	1.78243	5.52289
	TCGA-DK-A6B5-01	Tumor	BLCA	1.79074	9.44577	0.298665	-1.57153e-08	0.189038	1.68705	0.799068	0.344836	1.91074	1.70046	5.87281	0.344836	6.13998	0.333419	8.90261	2.2898	0.333419	0.871834	2.68033	1.46991	5.04871	4.28765	3.37985	8.10305	2.41414	0.856001	0.773987	2.21414	4.36033	0.111034	-1.57153e-08	1.81966	3.13914	8.10913	3.94299	4.33485	4.22576	2.55335	0.985488	0.863959	3.25855	1.85598	0.555816	7.31766	5.59601	5.09762
	TCGA-HQ-A5ND-01	Tumor	BLCA	0.871834	9.32175	0.042644	-1.57153e-08	0.0285685	1.52104	0.124327	0.0976133	0.97085	0.454178	6.63092	0.137501	5.04222	0.042644	8.13274	1.23264	0.111034	0.084067	2.39782	0.687044	5.43891	3.27199	2.16995	6.36331	1.0566	0.333419	0.367373	0.842991	6.3245	0.0143548	-1.57153e-08	1.40055	0.999979	6.94911	4.27352	4.56865	5.18546	4.82834	0.275004	0.641556	3.38546	0.659921	-1.57153e-08	5.44194	2.6848	3.88659
	TCGA-E7-A8O8-01	Tumor	BLCA	0.83188	9.25486	0.0565848	-1.57153e-08	0.137501	0.918387	0.0565848	0.0976133	0.757041	0.464679	4.08154	0.124327	1.7049	0.163501	2.02148	1.06353	0.21412	0.176318	0.650778	0.137501	4.57047	2.26004	1.20791	5.67097	0.555816	-1.57153e-08	0.0703873	0.503585	1.41146	0.042644	-1.57153e-08	0.918387	0.903017	4.61764	2.64849	2.71586	2.64151	2.10433	0.201631	0.042644	1.44358	0.310339	0.137501	5.26449	1.07038	3.69713
	TCGA-UY-A8OD-01	Tumor	BLCA	2.14403	9.05022	0.411425	-1.57153e-08	0.042644	3.39921	0.275004	0.333419	2.85601	0.799068	5.74581	0.565594	3.0409	0.443614	5.22992	3.6264	1.49568	0.26304	1.91456	1.13748	4.52232	3.41951	2.22651	7.30017	1.89915	0.124327	0.613537	1.09423	2.18273	0.344836	-1.57153e-08	1.26902	5.78714	4.57536	3.27648	2.848	3.31034	3.25703	0.669016	0.613537	1.88753	1.62295	0.26304	5.30961	1.95608	3.11602
	TCGA-E7-A8O7-01	Tumor	BLCA	1.46991	9.39674	0.432948	0.124327	0.111034	2.75488	0.344836	0.378503	2.28392	1.81558	6.3804	0.757041	6.35136	0.286878	7.66691	2.86394	0.26304	0.38957	1.70046	0.790754	4.32915	4.30891	1.67356	7.27971	1.34485	0.0143548	0.575314	2.57716	1.72249	0.124327	0.0285685	1.1635	4.39641	8.76771	4.37575	4.01877	3.67472	3.34338	0.815589	0.782421	3.06526	0.879716	0.839938	6.29942	1.37853	4.24413
	TCGA-XF-AAMX-01	Tumor	BLCA	1.06353	9.86954	0.111034	-1.57153e-08	0.0143548	1.98185	0.176318	0.084067	1.41146	0.59455	5.75199	0.344836	4.42024	0.21412	6.11248	1.43827	2.54099	0.411425	1.6369	0.63226	5.94036	4.69985	2.8699	7.51898	1.86395	0.0143548	0.189038	3.18253	0.99279	0.124327	0.0285685	0.956073	3.07381	5.17233	4.83442	5.64352	5.60286	3.56557	0.63226	0.526084	3.84198	1.17634	1.5656	3.64497	1.62295	4.08578
	TCGA-XF-AAN0-01	Tumor	BLCA	1.52104	9.39624	0.887511	-1.57153e-08	0.321936	2.04264	0.443614	0.443614	3.1177	0.999979	5.17953	0.963466	2.73556	0.555816	8.26798	3.19059	1.59457	0.63226	2.24795	1.57044	6.15477	3.54599	1.59457	7.17223	2.79493	0.0565848	0.575314	1.22172	3.31465	0.137501	0.084067	2.12434	4.00273	8.68201	4.30084	3.59215	4.62003	3.50718	1.42222	1.13095	2.73335	1.77399	0.422222	5.85669	1.5656	3.56686
	TCGA-4Z-AA82-01	Tumor	BLCA	1.58015	8.56421	0.367373	-1.57153e-08	0.111034	2.07037	0.926	0.189038	0.773987	1.45417	6.61231	0.124327	3.98914	0.0285685	10.4834	1.86395	2.91265	1.5059	2.69596	0.687044	5.49414	3.96713	1.0566	6.70974	2.39507	0.0143548	0.238793	0.778968	5.91961	0.137501	0.0285685	0.999979	2.65765	6.06499	4.22803	4.5904	5.75886	5.52416	0.356135	1.45944	3.15377	0.641556	0.084067	5.54569	2.64849	3.65307
	TCGA-ZF-A9R7-01	Tumor	BLCA	2.19538	8.88864	0.74845	-1.57153e-08	1.69154	1.86395	0.871834	1.5656	4.88115	3.46073	4.81455	1.04965	5.82348	0.687044	5.12802	4.66842	2.38681	1.03564	2.72902	2.85601	5.10432	4.07214	2.86593	5.0687	3.15706	0.21412	1.86787	0.585921	6.59053	0.999979	0.275004	5.36559	3.99636	7.17739	3.61473	3.31762	3.12266	1.77399	3.10939	1.31036	2.54099	3.37299	1.72682	7.71179	3.67472	6.10913
	TCGA-E7-A4XJ-01	Tumor	BLCA	1.06353	9.36249	0.0285685	-1.57153e-08	0.0143548	2.55584	0.0285685	0.799068	0.333419	0.0703873	4.9621	-1.57153e-08	1.23881	-1.57153e-08	6.35669	0.344836	0.21412	0.0143548	0.275004	0.163501	4.61294	2.92601	2.65076	5.70402	0.454178	-1.57153e-08	0.0976133	1.20445	0.137501	-1.57153e-08	-1.57153e-08	1.15703	0.536053	4.10772	2.90692	2.43024	2.20477	2.0738	0.0143548	0.189038	1.92597	0.0285685	0.321936	5.06268	1.76128	4.49889
	TCGA-XF-A8HG-01	Tumor	BLCA	0.201631	8.84743	-1.57153e-08	-1.57153e-08	0.0703873	0.63226	0.0565848	2.65765	0.344836	0.669016	3.83695	0.0976133	3.8934	-1.57153e-08	3.85994	1.88359	-1.57153e-08	0.042644	0.464679	0.084067	3.68034	2.5993	2.29864	6.34682	0.823748	-1.57153e-08	-1.57153e-08	0.445956	0.0143548	0.0143548	-1.57153e-08	0.201631	1.23881	3.19379	0.815589	3.6229	3.29721	1.13748	0.042644	0.042644	2.7698	0.0285685	1.17634	5.03301	0.999979	3.89042
	TCGA-XF-A8HD-01	Tumor	BLCA	2.01794	9.009	0.76554	-1.57153e-08	0.790754	4.33124	0.475073	1.546	2.64849	4.18906	6.18445	0.286878	4.77078	0.150557	6.73648	3.774	1.36735	0.790754	2.63689	1.83187	5.64127	3.73011	1.84802	8.29161	3.38953	-1.57153e-08	0.839938	1.76357	8.774	0.0565848	0.042644	4.59874	3.41416	9.03096	4.04873	4.48676	4.95609	3.32338	1.68257	2.56805	2.32484	2.62993	2.54348	6.22845	3.15866	3.96161
	TCGA-FJ-A3ZF-01	Tumor	BLCA	0.895309	8.77888	0.0565848	0.084067	0.201631	1.29868	0.250954	0.124327	0.678058	0.848008	5.65881	0.0703873	1.29868	0.0285685	1.86787	0.613537	0.0976133	0.0976133	0.411425	0.176318	4.87236	3.15218	3.33203	8.37515	0.400527	0.856001	0.124327	2.37962	0.400527	0.0143548	-1.57153e-08	0.26304	0.696007	3.41416	3.94393	4.7087	3.7613	2.15379	0.0565848	0.042644	3.15058	1.58495	1.42222	3.7538	0.604087	4.75971
	TCGA-UY-A9PD-01	Tumor	BLCA	1.11105	8.99822	0.333419	-1.57153e-08	0.042644	2.90493	0.26304	1.74846	3.13914	0.400527	6.18209	0.201631	4.25399	0.0285685	4.83085	1.36735	1.06353	0.137501	0.999979	0.757041	4.73063	3.97818	2.63924	7.86519	1.22032	-1.57153e-08	0.298665	1.26829	2.04961	-1.57153e-08	-1.57153e-08	0.895309	1.50078	4.41823	3.3561	3.969	4.25323	2.85196	0.21412	0.495692	1.94488	0.575314	0.475073	4.86589	1.60879	4.09086
	TCGA-G2-A2EL-01	Tumor	BLCA	2.01432	9.19556	0.0703873	-1.57153e-08	0.422222	4.95648	0.111034	0.084067	0.526084	0.933562	4.19851	0.226513	1.95979	0.0143548	4.4561	0.731174	0.536053	0.042644	0.432948	0.21412	6.68428	4.5229	2.0738	7.99078	0.62293	0.0285685	0.21412	0.503954	0.356135	-1.57153e-08	0.0143548	1.78243	0.526084	3.27648	4.09849	5.86317	5.78969	2.94862	0.0703873	0.26304	3.32338	0.321936	2.14078	2.62063	0.871834	4.68927
	TCGA-XF-A9SP-01	Tumor	BLCA	1.52104	9.52476	0.536053	0.0565848	0.0285685	3.07892	0.367373	0.62293	3.16834	0.555816	6.50179	0.516027	4.60411	0.26304	6.27632	3.10603	0.411425	0.495692	2.03915	0.948623	4.51601	3.81047	2.86593	6.83835	2.22958	0.042644	0.275004	1.34825	1.94859	0.0285685	0.084067	1.85598	3.44228	6.30248	4.45677	3.81762	3.65648	3.58014	0.895309	1.23264	2.49567	1.11105	0.985488	5.58132	1.74846	2.52106
	TCGA-DK-AA6U-01	Tumor	BLCA	1.02146	9.571	0.38957	-1.57153e-08	0.526084	1.72682	0.286878	1.52104	1.23881	1.32769	7.0524	0.0703873	2.44093	0.042644	5.87163	1.3505	0.895309	0.124327	0.963466	0.584968	5.36071	5.00722	3.91552	8.21356	0.933562	0.0143548	0.321936	2.19026	2.06352	0.084067	-1.57153e-08	1.14405	1.33915	7.4447	4.55582	4.60171	4.36319	3.80016	0.344836	0.21412	3.15377	0.565594	0.782421	4.21024	1.22032	2.75275
	TCGA-ZF-AA5H-01	Tumor	BLCA	1.42222	9.4244	0.696007	-1.57153e-08	0.084067	2.01078	0.485434	0.400527	2.92219	4.61648	6.85282	0.782421	4.08324	0.933562	9.47463	3.9088	0.604087	1.49058	3.1293	1.91456	5.76024	2.96902	1.74846	8.09697	3.41815	0.176318	1.50078	0.750459	5.88854	0.0976133	0.201631	3.63228	3.91076	7.15783	4.25626	4.55639	4.87526	6.35531	1.71372	4.67524	2.4803	2.13421	0.823748	5.45054	2.96343	4.19142
	TCGA-ZF-AA54-01	Tumor	BLCA	1.63228	9.78014	0.310339	-1.57153e-08	0.815589	3.32194	0.999979	0.848008	2.60406	4.00086	7.30753	1.32191	4.1747	0.422222	8.80123	4.13666	2.54099	1.77399	4.23722	1.46991	6.20596	3.72466	1.23264	0.807361	4.1243	0.042644	0.941119	1.64213	2.86196	0.124327	0.0976133	4.5404	5.89483	7.04188	5.28281	5.12636	5.3733	7.51271	1.1635	2.7634	2.70044	2.00357	0.604087	5.29021	2.52858	2.80324
	TCGA-XF-A9ST-01	Tumor	BLCA	1.33341	9.18608	0.0285685	-1.57153e-08	0.0143548	2.44362	0.0565848	0.0976133	0.226513	2.72469	7.0137	0.0143548	1.32191	0.0565848	1.79907	0.526084	-1.57153e-08	-1.57153e-08	0.176318	0.042644	7.36517	4.25323	5.72844	7.13608	0.26304	-1.57153e-08	-1.57153e-08	2.77697	0.713697	-1.57153e-08	-1.57153e-08	0.856001	0.555816	2.94862	5.17992	5.62265	5.47928	6.35383	0.356135	0.150557	2.97085	0.0976133	0.978174	1.48029	0.432948	2.63463
	TCGA-KQ-A41R-01	Tumor	BLCA	1.04965	9.99102	0.0285685	0.0565848	-1.57153e-08	1.50078	0.042644	0.042644	1.01436	0.545956	5.10645	0.189038	1.66903	0.0703873	3.63807	0.985488	0.321936	0.0976133	0.99279	0.536053	4.20636	3.0108	2.46988	7.10203	1.04965	0.333419	0.163501	1.21414	0.526084	0.137501	-1.57153e-08	0.790754	1.23264	4.30084	3.69381	2.88943	3.07892	3.01974	0.226513	0.163501	1.9891	0.650778	0.38957	3.78448	1.37853	3.01974
	TCGA-XF-AAN3-01	Tumor	BLCA	1.34485	8.14151	0.555816	0.0143548	0.163501	2.12434	1.95608	0.250954	1.90692	1.07038	6.20339	0.575314	2.29569	0.084067	7.86231	2.90112	1.06353	0.722454	3.01974	1.0072	3.85696	3.08915	0.782421	7.23758	2.47513	0.124327	0.495692	1.02082	2.2898	0.042644	0.0143548	1.07038	3.3205	7.52236	3.64727	3.28536	3.91459	2.53851	0.526084	1.02858	2.37291	1.38958	0.124327	5.88755	3.6264	4.28091
	TCGA-KQ-A41Q-01	Tumor	BLCA	1.37293	8.81909	0.150557	0.0565848	0.084067	1.15058	0.0143548	0.0703873	0.59455	0.687044	5.70323	0.176318	1.37853	-1.57153e-08	4.47577	0.63226	0.367373	0.176318	0.454178	0.26304	5.94322	3.92411	5.27686	7.73399	0.555816	-1.57153e-08	0.0976133	2.75015	0.495692	-1.57153e-08	-1.57153e-08	0.38957	1.13748	5.14774	4.19142	4.33627	4.34626	1.60879	0.275004	0.176318	2.91837	0.176318	4.49956	5.87605	1.37293	4.90541
	TCGA-SY-A9G5-01	Tumor	BLCA	2.33053	9.24588	0.773987	-1.57153e-08	0.378503	2.60406	0.739854	1.32191	3.17154	3.09931	6.64468	0.659921	5.36354	0.333419	6.8329	3.89918	1.57529	1.06353	3.22653	3.0108	5.37847	4.18585	2.16995	5.07297	3.43965	-1.57153e-08	1.31036	0.815222	8.56122	0.111034	0.505893	4.44694	4.35329	9.00251	4.30739	3.64957	3.60646	3.3089	2.26606	2.50077	1.8115	2.70925	1.58975	6.36707	3.90208	4.87574
	TCGA-4Z-AA89-01	Tumor	BLCA	0.76554	9.27523	0.084067	-1.57153e-08	0.378503	1.21411	0.0565848	0.150557	0.790754	1.18271	5.26975	0.137501	4.09086	0.0703873	6.75451	1.13748	0.201631	0.163501	0.97085	0.432948	4.70379	3.92888	1.74846	5.51477	1.02146	-1.57153e-08	0.163501	0.856584	3.05136	-1.57153e-08	-1.57153e-08	1.03564	1.26902	8.09837	4.22803	3.41416	3.01256	1.88359	0.310339	0.150557	2.83793	0.584968	0.38957	6.26417	0.687044	4.46794
	TCGA-C4-A0F0-01	Tumor	BLCA	0.83188	9.82359	0.298665	-1.57153e-08	-1.57153e-08	2.21104	0.21412	0.286878	1.38408	2.15705	5.79725	0.613537	2.97268	0.111034	8.46528	3.8659	1.52607	0.941119	2.50332	0.823748	5.11976	1.33341	1.11105	0.848008	1.84398	-1.57153e-08	0.926	0.34629	2.63463	-1.57153e-08	-1.57153e-08	1.53608	2.00357	4.41213	4.13911	4.52978	5.21416	3.91262	0.238793	1.95979	2.00718	1.13748	-1.57153e-08	2.82778	0.863959	1.50078
	TCGA-K4-AAQO-01	Tumor	BLCA	1.42222	9.14774	0.62293	0.0565848	0.201631	3.91552	0.678058	0.464679	3.20003	0.863959	5.4522	0.678058	4.2683	0.604087	5.92817	4.01793	0.575314	0.422222	2.27502	1.18905	4.18745	3.59215	2.64386	5.80501	1.86395	0.0565848	0.659921	1.24542	2.8258	0.176318	-1.57153e-08	1.73549	3.12097	5.59689	4.47444	3.93542	4.1627	3.44365	0.918387	1.10434	2.58737	1.70927	0.895309	5.24258	2.08403	3.14889
	TCGA-E7-A7DU-01	Tumor	BLCA	1.02858	9.66358	0.0143548	-1.57153e-08	0.042644	0.83188	0.344836	0.0565848	0.650778	0.367373	5.86868	0.201631	3.46464	0.0285685	5.23645	1.19535	0.189038	0.310339	0.848008	0.378503	4.70158	3.04793	1.3505	5.02506	0.443614	-1.57153e-08	0.250954	0.278627	2.48802	-1.57153e-08	-1.57153e-08	0.238793	0.782421	7.14532	3.90497	3.17154	3.00362	2.17633	0.124327	0.150557	2.03212	0.565594	0.422222	5.91548	0.74845	4.70764
	TCGA-DK-A1A3-01	Tumor	BLCA	1.13748	8.9104	0.485434	-1.57153e-08	0.0285685	2.28686	0.659921	3.29128	2.26907	0.856001	6.73876	0.443614	4.15619	0.545956	4.56013	2.99277	0.201631	0.432948	2.38956	1.14405	4.76818	3.41144	1.09085	7.62054	2.33911	-1.57153e-08	0.505893	2.55048	3.69261	-1.57153e-08	0.0285685	1.92597	3.75167	5.67352	4.89043	4.69764	4.91169	5.10102	1.28094	1.37853	3.07725	1.14405	0.555816	3.74954	1.44358	1.75705
	TCGA-KQ-A41N-01	Tumor	BLCA	0.63226	9.53674	0.084067	-1.57153e-08	0.0143548	1.38958	0.150557	0.807361	0.443614	0.696007	6.14895	0.0565848	3.65418	0.0285685	2.64151	0.443614	0.286878	-1.57153e-08	0.443614	0.226513	4.52854	3.70489	1.49568	5.66842	0.411425	0.189038	0.0976133	0.373863	0.333419	0.0143548	-1.57153e-08	0.333419	1.16994	3.04617	3.3205	2.62063	2.90692	1.65077	-1.57153e-08	0.163501	1.3505	0.411425	0.163501	3.85696	0.815589	3.58252
	TCGA-XF-A9T6-01	Tumor	BLCA	0.948623	9.27353	0.0285685	-1.57153e-08	0.0285685	1.15058	0.124327	0.189038	1.36735	2.71586	6.02254	0.0976133	1.82785	-1.57153e-08	8.34235	1.13748	0.475073	0.62293	2.42495	1.20791	5.62843	3.50718	1.58495	7.82079	2.27502	0.0143548	0.704867	1.13833	2.26305	0.0285685	0.0143548	1.75275	2.72681	5.95207	4.93355	4.77396	4.91556	3.78346	0.475073	1.19535	3.52607	0.669016	0.189038	4.20788	3.00537	3.95609
	TCGA-DK-A2I4-01	Tumor	BLCA	2.79074	9.2302	1.19535	-1.57153e-08	1.92597	3.19059	1.66451	2.38406	4.18424	5.57466	6.87483	1.73549	5.46432	0.856001	8.5299	5.50783	1.71372	2.18905	5.12015	2.88554	5.85944	4.1326	1.55087	8.0626	5.21065	0.0143548	1.97453	2.59383	6.04637	0.238793	2.20477	4.39365	6.33892	8.18805	4.84147	4.60584	5.20472	6.74728	3.09931	4.701	2.57287	3.18106	2.00718	5.88972	3.66108	3.99551
	TCGA-BT-A42E-01	Tumor	BLCA	1.07726	8.41164	0.310339	-1.57153e-08	0.443614	1.78243	0.526084	0.790754	3.28689	2.32196	4.5404	0.74845	5.02457	0.275004	8.25094	3.73122	2.78244	1.69596	2.79074	2.5777	5.40297	2.98368	2.89921	5.09383	3.11434	0.0143548	1.67356	0.74376	6.36894	0.21412	0.0285685	4.13835	3.77817	5.40258	3.01615	4.32915	4.65709	5.33232	1.5656	1.50078	1.99997	2.49312	1.08407	4.86589	3.71588	4.42291
	TCGA-FD-A43P-01	Tumor	BLCA	2.60883	8.98575	1.1635	0.189038	0.454178	2.73981	1.04965	1.541	4.67467	3.10939	6.19274	1.56071	4.11686	1.94111	5.64009	5.63951	1.74418	0.941119	3.2234	2.81353	5.65048	4.99231	3.92411	7.70542	3.40329	0.042644	2.44893	2.41584	5.2529	0.495692	0.356135	4.83394	4.15619	8.69019	4.28243	4.77772	5.4141	3.0496	3.16186	1.76128	2.74202	3.31906	1.29868	5.77398	3.32482	4.16827
	TCGA-FD-A3SJ-01	Tumor	BLCA	1.35616	8.73529	0.250954	0.0285685	0.0565848	3.21876	0.226513	0.985488	1.63228	0.516027	6.22924	0.378503	2.79913	0.226513	4.99095	2.93166	0.321936	0.310339	1.75705	0.669016	4.35757	5.11898	2.91646	7.30484	1.96351	-1.57153e-08	0.286878	2.00079	1.12432	0.084067	0.495692	0.669016	3.15546	7.89228	5.48895	4.62761	4.09594	3.50335	0.367373	0.400527	3.52607	1.11105	0.163501	4.88608	1.88359	3.19851
	TCGA-HQ-A2OE-01	Tumor	BLCA	1.04263	8.6462	0.356135	0.26304	0.26304	1.6369	0.275004	0.21412	1.32769	2.26305	6.23013	0.443614	1.97088	0.111034	8.2637	2.02857	0.565594	0.848008	1.71372	0.879716	5.67607	5.76397	3.97359	8.13225	1.20791	0.0285685	0.687044	0.835902	1.62761	0.042644	0.042644	0.933562	1.36735	5.13462	4.91121	5.75435	5.88047	3.57409	0.526084	0.21412	2.84998	1.12432	2.08067	4.40194	1.02146	3.08068
	TCGA-UY-A78O-01	Tumor	BLCA	1.64614	9.37138	0.189038	-1.57153e-08	0.042644	1.69154	0.0976133	1.68705	1.88359	1.84802	5.08451	0.163501	1.92597	0.0565848	4.10602	1.72249	0.871834	0.150557	1.38408	0.443614	4.6352	3.34906	3.2327	5.72707	1.1635	-1.57153e-08	0.163501	1.82838	0.704867	0.042644	-1.57153e-08	0.807361	1.65993	3.87475	4.26005	3.10435	3.47765	1.83994	0.298665	0.238793	2.06002	0.575314	0.333419	4.53916	2.31612	3.02325
	TCGA-BT-A20T-01	Tumor	BLCA	0.956073	8.82069	0.298665	0.286878	0.21412	2.14403	0.400527	0.464679	2.57529	0.863959	5.69264	0.454178	4.54777	0.111034	6.27908	2.58253	0.464679	0.310339	1.75705	1.25095	4.16667	3.94673	1.42762	4.554	1.94488	-1.57153e-08	0.678058	1.66136	5.0206	0.0143548	0.150557	2.10433	2.46988	7.0923	3.07725	3.45682	3.85398	2.48539	1.20162	0.879716	2.2898	2.08403	0.863959	5.69235	2.0566	3.56805
	TCGA-YC-A8S6-01	Tumor	BLCA	2.58253	10.0084	1.275	-1.57153e-08	0.111034	4.93355	0.250954	0.21412	2.38131	2.43562	6.99524	1.06353	4.846	0.226513	7.12576	3.6218	1.2869	1.97453	3.22957	2.0566	5.12471	3.23421	0.963466	6.29172	2.78868	0.344836	1.69154	1.76449	3.3813	0.344836	0.422222	1.66451	3.70378	6.14935	4.35263	3.38682	3.64847	5.50558	1.04965	1.41683	2.04264	1.94111	0.575314	5.84725	3.66679	4.84745
	TCGA-E7-A5KF-01	Tumor	BLCA	0.62293	9.56141	-1.57153e-08	0.310339	0.250954	0.823748	0.495692	0.333419	0.669016	0.823748	5.43393	0.0565848	5.10558	0.0976133	6.43584	0.536053	0.124327	0.0285685	0.956073	0.0565848	4.5273	4.91788	1.28094	6.61805	0.26304	0.0285685	0.042644	0.498277	0.948623	-1.57153e-08	-1.57153e-08	0.163501	0.422222	8.66715	4.62406	4.24792	4.25929	2.25395	0.0143548	0.0976133	2.91837	2.4195	2.3363	6.30267	0.356135	3.88659
	TCGA-BL-A13J-01	Tumor	BLCA	1.59296	7.82051	0.234707	-1.57153e-08	0.581758	1.70045	0.790763	0.89014	0.923468	1.5737	5.90205	0.616684	3.42534	0.163496	7.26611	1.45242	0.167783	0.45417	1.46817	0.890121	4.09336	3.0209	2.37759	6.27145	1.47854	0.0143549	0.572068	1.20957	1.03797	0.0519526	0.00958581	0.963467	1.92345	3.32915	3.64037	3.2555	3.90816	2.96597	0.254998	0.804601	2.58418	0.965941	0.137506	3.33817	1.3006	3.45504
	TCGA-DK-AA6R-01	Tumor	BLCA	1.04965	8.75275	0.26304	-1.57153e-08	0.137501	1.48543	0.432948	0.26304	1.36735	4.21724	6.0444	0.275004	2.52858	0.0703873	10.5263	1.6135	0.454178	0.895309	2.11771	1.45417	6.05898	3.24181	2.67805	6.22145	1.852	0.0565848	0.687044	1.24872	5.64009	0.150557	0.704867	2.35333	1.86787	6.48963	4.00001	4.69937	5.09801	4.22955	0.575314	2.0738	3.01615	1.62295	0.411425	4.47052	2.67358	4.0444
	TCGA-G2-A2EJ-01	Tumor	BLCA	1.02858	9.72101	0.275004	-1.57153e-08	0.163501	0.985488	0.485434	0.310339	1.3505	3.89629	7.18454	0.757041	4.96577	0.0976133	8.90371	2.82168	0.526084	0.526084	2.26907	1.52104	5.36354	2.82984	1.02858	5.81356	1.65535	0.042644	1.38958	1.11038	5.83998	0.084067	0.0565848	2.342	2.02502	5.71755	3.20636	3.8074	4.32554	3.0496	0.687044	2.35897	2.9616	1.25095	0.0976133	4.94206	2.01078	4.56683
	TCGA-FD-A3SN-01	Tumor	BLCA	1.32769	8.84564	0.176318	-1.57153e-08	0.286878	3.42631	0.176318	0.367373	1.24487	2.70265	6.04834	0.137501	2.4725	0.042644	8.33627	1.58495	0.333419	0.238793	1.71372	0.333419	4.5904	3.44492	2.7803	8.36976	1.8115	-1.57153e-08	0.163501	1.64897	2.38406	0.0285685	0.163501	2.2141	2.75275	5.58436	4.45019	3.94299	4.30454	3.11602	0.739854	1.37853	2.32196	0.790754	3.06526	5.53913	3.28392	3.53977
	TCGA-G2-A3VY-01	Tumor	BLCA	1.23264	9.20345	0.0143548	0.650778	0.422222	0.99279	0.250954	0.163501	0.704867	0.799068	7.12973	0.084067	2.10433	0.0143548	3.32194	0.38957	0.084067	0.0703873	0.641556	0.176318	5.5454	5.88215	4.04703	8.58157	0.443614	-1.57153e-08	0.0976133	2.47459	0.275004	-1.57153e-08	-1.57153e-08	0.176318	0.948623	3.26455	3.72577	5.61795	5.47253	2.58495	0.111034	0.0565848	3.5993	0.226513	1.20162	5.30454	1.15058	4.64268
	TCGA-ZF-AA4X-01	Tumor	BLCA	1.32191	8.56431	0.26304	-1.57153e-08	0.111034	2.42227	0.124327	0.59455	1.21411	1.87579	5.4141	0.286878	0.879716	0.111034	4.21261	1.46991	0.0976133	0.286878	0.985488	0.422222	6.12638	3.86786	4.38956	7.15435	0.495692	0.042644	0.26304	2.29064	1.18271	0.137501	-1.57153e-08	0.948623	1.06353	7.24831	4.89575	5.12802	5.36881	1.95979	0.163501	0.238793	3.09931	0.516027	0.871834	6.12106	1.23264	2.90302
	TCGA-DK-A3IK-01	Tumor	BLCA	1.11767	9.31676	0.111034	-1.57153e-08	0.124327	3.29865	0.137501	0.310339	2.31612	0.411425	5.45679	0.189038	3.62998	0.163501	4.02055	2.07037	0.411425	0.137501	0.933562	0.275004	4.01793	3.69935	3.73548	6.45255	0.74845	0.21412	0.163501	0.983607	1.75275	0.042644	0.0285685	1.04965	1.34485	4.80481	3.16026	3.68256	3.53356	2.22651	0.321936	0.367373	2.15705	0.985488	0.856001	4.95929	1.49058	3.93738
	TCGA-XF-AAMY-01	Tumor	BLCA	1.70046	9.15693	0.321936	-1.57153e-08	0.333419	2.88364	0.475073	0.63226	1.35616	0.536053	6.51257	0.443614	4.73718	0.201631	4.46269	2.58495	0.0976133	0.286878	2.43562	0.475073	4.27427	4.65709	2.8699	7.21185	2.29864	0.21412	0.275004	1.7841	1.49568	0.0565848	-1.57153e-08	1.66451	3.88165	4.56195	5.07724	3.5838	4.22188	3.774	0.367373	0.757041	2.83191	1.10434	1.28094	6.24848	1.40055	5.00858
	TCGA-FD-A5C0-01	Tumor	BLCA	0.999979	9.4219	0.475073	-1.57153e-08	0.189038	3.29281	0.333419	0.948623	1.47509	0.722454	5.83261	0.565594	2.17953	0.286878	7.75568	2.71586	0.238793	0.275004	1.50078	0.485434	5.58161	4.29277	3.51849	6.91866	1.69154	-1.57153e-08	0.344836	2.87871	1.6135	0.0703873	0.0285685	0.722454	2.63463	5.40873	5.07258	5.4019	6.00138	2.62993	0.400527	0.454178	2.90692	0.941119	0.731174	5.24599	1.13095	4.33485
	TCGA-XF-A8HI-01	Tumor	BLCA	1.11767	9.43428	0.38957	-1.57153e-08	0.475073	1.546	0.189038	0.0703873	1.82785	0.941119	5.78056	0.310339	4.83539	0.344836	7.29699	1.76128	0.367373	0.310339	1.09761	0.887511	4.83848	4.22415	1.73115	6.11711	0.895309	0.176318	0.526084	1.06504	0.815589	0.0285685	0.084067	0.97085	2.00357	7.63776	4.07383	3.63108	3.96348	3.15218	0.641556	0.21412	2.65993	1.01436	0.238793	6.49744	1.30451	4.94013
	TCGA-GV-A40E-01	Tumor	BLCA	1.87187	8.95351	0.124327	-1.57153e-08	0.0285685	0.910726	0.310339	0.321936	1.32769	4.63232	6.48172	0.176318	4.51792	-1.57153e-08	8.94104	1.51603	5.811	0.454178	2.15379	1.17634	5.57711	2.73335	2.02148	8.34424	2.342	-1.57153e-08	0.495692	1.11619	3.24486	-1.57153e-08	0.0285685	2.58978	2.77612	7.05131	4.87082	4.52605	5.20598	3.88463	1.18271	3.27944	2.76553	1.29275	0.286878	5.14074	4.08324	4.54969
	TCGA-CF-A47W-01	Tumor	BLCA	1.21411	9.80551	-1.57153e-08	0.124327	0.124327	0.941119	0.042644	0.084067	0.432948	0.38957	5.36247	0.0285685	4.67918	0.042644	5.53385	0.62293	-1.57153e-08	-1.57153e-08	0.201631	-1.57153e-08	4.11771	2.42764	0.464679	6.14935	0.344836	0.0143548	-1.57153e-08	0.835835	0.696007	0.0143548	0.0143548	0.0976133	0.584968	7.12337	3.56805	2.49822	2.79288	1.45417	0.0285685	0.0143548	1.9298	0.042644	0.83188	5.92335	1.2869	4.64383
	TCGA-XF-AAN2-01	Tumor	BLCA	0.823748	9.54044	0.422222	-1.57153e-08	0.422222	1.13095	0.443614	0.933562	2.4803	3.74843	5.97273	0.378503	2.94671	0.298665	7.66064	2.86593	0.895309	0.790754	2.28686	1.79907	6.02875	3.80118	2.71586	7.52087	3.05488	-1.57153e-08	1.14405	1.61964	6.098	-1.57153e-08	0.321936	3.43965	3.57895	7.79212	4.42958	5.15862	5.36247	4.92833	2.14728	2.45416	2.84602	2.46201	0.422222	5.55489	2.48802	4.40118
	TCGA-FD-A3B5-01	Tumor	BLCA	0.62293	9.10502	0.0703873	-1.57153e-08	0.0703873	0.782421	0.378503	0.378503	0.584968	1.88359	6.61696	0.400527	4.04788	-1.57153e-08	8.84314	1.02146	0.298665	0.367373	1.91456	0.422222	4.86	3.76445	2.55094	5.31	1.37853	0.956073	0.26304	0.73225	1.38958	-1.57153e-08	-1.57153e-08	1.53104	2.15705	4.74738	4.25702	3.88072	4.85353	3.61353	0.201631	1.0566	3.17474	1.56071	0.0976133	4.31689	3.86395	4.01342
	TCGA-4Z-AA80-01	Tumor	BLCA	0.659921	8.8177	0.124327	0.0703873	0.084067	4.10433	0.124327	0.137501	1.5656	1.2869	5.85669	0.238793	2.49057	0.189038	4.83539	1.75705	0.485434	0.226513	1.02858	0.856001	5.18313	5.31906	4.17309	8.01757	1.10434	-1.57153e-08	0.475073	0.339085	2.15054	0.042644	0.0565848	1.81558	1.36178	5.2199	4.0461	5.64588	4.27873	2.01078	0.545956	0.333419	3.62998	0.948623	0.790754	5.39575	1.04965	2.0531
	TCGA-CF-A3MF-01	Tumor	BLCA	0.76554	9.85266	0.0285685	0.0285685	-1.57153e-08	2.13097	-1.57153e-08	0.042644	0.124327	0.310339	3.30009	0.0143548	2.6064	0.0143548	5.02147	0.176318	-1.57153e-08	-1.57153e-08	0.201631	0.0565848	3.90301	1.34485	1.51096	2.97268	0.226513	-1.57153e-08	-1.57153e-08	0.144259	0.137501	0.0285685	0.0143548	0.0976133	0.575314	2.44893	2.39232	0.823748	0.985488	1.79494	0.0285685	0.0143548	1.10434	0.0143548	0.238793	4.93355	0.111034	2.6713
	TCGA-CF-A3MI-01	Tumor	BLCA	0.687044	9.27153	0.0976133	-1.57153e-08	0.21412	1.42762	0.084067	0.163501	0.704867	0.298665	4.19851	0.0976133	3.47246	-1.57153e-08	4.28983	1.3505	0.176318	0.0143548	0.731174	0.176318	3.62879	1.5656	1.13748	3.54224	0.545956	0.0143548	0.0285685	0.044631	0.978174	0.0285685	0.0143548	0.555816	1.18905	4.94584	2.28392	1.85996	1.66903	2.26305	0.124327	0.124327	1.14405	0.226513	0.286878	4.84243	0.344836	3.20324
	TCGA-G2-A3IE-01	Tumor	BLCA	1.38408	9.38126	0.150557	-1.57153e-08	0.150557	0.773987	0.226513	0.0976133	2.23572	0.895309	5.70902	0.321936	2.46988	0.176318	6.33111	1.7181	0.485434	0.042644	1.07038	0.83188	3.6904	3.74418	2.84998	7.39509	0.926	-1.57153e-08	0.485434	1.41121	0.333419	0.0143548	-1.57153e-08	0.584968	1.59457	4.60287	4.27427	3.40465	2.88165	1.55087	0.26304	0.124327	2.0531	1.0072	1.89915	6.03032	1.69596	4.4128
	TCGA-4Z-AA84-01	Tumor	BLCA	0.782421	9.67167	0.084067	-1.57153e-08	0.432948	1.33915	0.298665	0.555816	1.06353	2.70485	5.20598	0.111034	3.44628	0.0143548	10.3243	1.58015	1.15058	0.411425	0.790754	0.584968	5.44722	2.92975	2.25395	8.73139	1.3505	-1.57153e-08	0.201631	1.90029	1.26306	-1.57153e-08	0.042644	1.62295	1.88359	4.29059	3.84496	4.17073	4.50272	3.08236	0.238793	0.731174	2.83191	0.189038	0.773987	3.60766	4.05314	3.94299
	TCGA-ZF-A9R2-01	Tumor	BLCA	0.298665	9.66867	-1.57153e-08	-1.57153e-08	-1.57153e-08	0.650778	0.275004	0.0143548	0.321936	0.687044	7.11891	0.0143548	1.68705	0.084067	6.72548	0.536053	0.124327	0.150557	1.42222	0.124327	5.19616	4.35406	1.89528	6.81942	0.584968	-1.57153e-08	0.0565848	0.462144	0.485434	-1.57153e-08	-1.57153e-08	0.189038	0.848008	6.23901	4.42291	4.06433	4.72351	3.8934	0.0703873	-1.57153e-08	3.08236	0.201631	0.63226	5.38472	2.70044	4.88164
	TCGA-C4-A0F1-01	Tumor	BLCA	0.584968	8.50208	0.238793	-1.57153e-08	0.111034	1.8115	0.238793	0.163501	1.13095	1.51603	5.40971	0.226513	2.22651	0.201631	9.56391	1.95608	2.27201	0.286878	1.7181	0.59455	3.31906	2.32772	0.669016	3.69713	1.34485	0.74845	0.321936	0.287449	5.50147	0.0285685	-1.57153e-08	0.799068	1.89915	4.03651	4.21649	3.16514	4.49058	3.58133	0.356135	0.575314	2.4195	1.44358	0.310339	3.0687	5.58553	3.5729
	TCGA-DK-A6AV-01	Tumor	BLCA	1.25095	9.75956	0.485434	-1.57153e-08	0.124327	1.73115	0.378503	0.378503	2.58978	0.678058	6.21997	0.454178	2.86593	0.432948	7.36318	3.0179	0.238793	0.62293	1.71372	1.41683	5.64646	4.65651	2.85998	6.66616	1.35616	0.0285685	0.650778	1.34549	2.48539	0.0565848	-1.57153e-08	1.81558	2.17633	4.44952	4.73448	4.7522	4.98136	2.81147	0.76554	0.575314	2.68708	1.53608	0.59455	5.1839	2.26606	3.2824
	TCGA-XF-A9SH-01	Tumor	BLCA	0.918387	7.87525	0.163501	-1.57153e-08	0.042644	1.6369	0.124327	0.176318	1.30451	0.38957	4.52232	0.150557	4.4416	0.111034	5.25777	1.42762	0.238793	0.0976133	1.1635	0.848008	4.0934	3.15377	1.25095	5.41274	0.963466	0.0143548	0.176318	0.708008	0.76554	0.0143548	-1.57153e-08	0.739854	2.06694	5.44859	3.82477	2.81765	3.07892	2.21724	0.176318	0.378503	2.38681	0.773987	0.933562	5.66705	1.57529	4.46403
	TCGA-DK-AA6W-01	Tumor	BLCA	4.36385	8.51255	0.963466	-1.57153e-08	0.400527	4.04093	0.545956	0.163501	2.27201	0.713697	6.74361	0.799068	5.8169	0.137501	5.27988	2.90692	1.42762	0.76554	2.45678	1.45944	6.47845	5.72462	3.42894	8.42041	2.82168	0.0143548	1.01436	2.06652	2.66902	0.432948	-1.57153e-08	2.56805	3.79394	5.23421	4.75114	5.77163	5.85993	4.00629	0.722454	0.62293	2.60172	1.546	0.26304	3.843	4.40527	4.01258
	TCGA-R3-A69X-01	Tumor	BLCA	2.13097	9.0618	1.43297	0.0565848	0.275004	3.27056	1.04965	1.48029	3.50079	1.02146	6.34336	1.38408	5.0917	0.74845	6.8902	4.13751	1.04965	0.704867	3.34627	1.66451	4.95464	3.88557	1.88359	6.75005	3.13258	0.0565848	0.956073	2.41958	2.30159	0.176318	0.137501	1.3505	4.53294	7.38067	5.37954	4.35472	4.40937	4.40327	1.59932	1.65077	4.32192	2.62758	0.773987	5.58436	2.92975	2.73122
	TCGA-FD-A3B6-01	Tumor	BLCA	1.78662	8.73179	0.871834	-1.57153e-08	0.443614	2.14078	0.74845	1.11767	3.15546	6.00384	6.26269	0.555816	4.37508	0.432948	8.88026	4.39708	0.641556	1.02146	3.15218	1.93734	5.87232	3.15218	1.48543	7.71458	3.81251	-1.57153e-08	1.03564	1.00949	4.75431	0.378503	0.454178	4.22879	4.83037	7.33018	4.49956	4.83741	5.00626	5.35651	2.74849	4.28537	3.41008	2.54348	1.61822	4.89091	3.14401	3.83798
	TCGA-ZF-AA5P-01	Tumor	BLCA	1.92597	9.33813	0.83188	-1.57153e-08	0.0565848	4.93123	0.226513	0.286878	3.25998	1.62295	6.23013	0.495692	4.93171	0.0976133	6.87761	3.65077	0.782421	0.275004	1.6135	1.46991	4.5361	3.77613	1.6369	6.06371	1.82375	0.0565848	0.650778	3.04459	2.87378	0.124327	0.0703873	1.8115	2.92219	6.21434	4.28025	3.18106	3.81455	3.49314	0.704867	1.02858	2.17314	1.34485	0.367373	5.15785	2.7803	2.82778
	TCGA-GU-A42Q-01	Tumor	BLCA	0.475073	9.25995	0.0703873	-1.57153e-08	0.124327	1.11767	0.163501	0.189038	0.344836	0.367373	6.56144	0.0565848	4.06433	0.0143548	8.26948	1.17634	1.52104	0.286878	1.29868	0.321936	5.60022	3.14401	1.76128	7.14611	1.04965	0.0285685	0.084067	0.334342	1.07726	0.084067	-1.57153e-08	0.941119	0.948623	3.68929	4.45744	4.01436	4.84745	3.15546	0.124327	0.26304	3.63577	0.422222	0.298665	3.10267	4.40804	4.85952
	TCGA-HQ-A2OF-01	Tumor	BLCA	0.659921	9.5696	0.275004	-1.57153e-08	0.189038	1.06353	0.150557	0.344836	0.485434	0.250954	5.73305	0.275004	3.98736	0.0976133	5.16553	2.67586	-1.57153e-08	0.21412	0.575314	0.238793	5.43794	4.51916	3.31465	10.2431	0.344836	4.56252	0.0285685	0.749221	0.516027	-1.57153e-08	-1.57153e-08	0.189038	1.19535	6.19708	4.60881	3.82784	4.48991	3.39098	0.137501	0.124327	3.35899	0.0976133	0.137501	5.84372	0.26304	2.83595
	TCGA-2F-A9KR-01	Tumor	BLCA	0.903017	10.0068	0.0976133	-1.57153e-08	0.226513	1.22032	0.526084	0.238793	0.62293	0.933562	6.48093	0.084067	5.72216	0.21412	6.81882	1.36735	1.13095	0.21412	1.13095	0.575314	5.17272	3.7613	1.76128	5.22262	1.22032	-1.57153e-08	0.189038	1.14372	5.84293	0.641556	0.0285685	0.863959	1.53608	7.73976	4.21336	3.62529	4.32192	2.90883	0.565594	0.124327	3.00721	0.887511	0.807361	6.68636	3.83695	5.34091
	TCGA-CF-A5U8-01	Tumor	BLCA	0.863959	9.41491	-1.57153e-08	-1.57153e-08	0.286878	0.807361	0.042644	0.0703873	0.669016	0.26304	4.69879	0.0565848	4.91169	0.124327	5.62265	0.63226	0.0703873	0.0143548	0.286878	0.0285685	3.83891	3.25246	1.24487	5.9623	0.111034	-1.57153e-08	0.0285685	0.3864	2.57529	-1.57153e-08	-1.57153e-08	0.163501	0.378503	6.32855	3.59334	2.75701	2.56073	1.541	-1.57153e-08	0.042644	2.26907	0.201631	0.454178	6.17173	0.250954	4.10687
	TCGA-BT-A20R-01	Tumor	BLCA	1.12432	8.89174	0.189038	-1.57153e-08	0.084067	3.67352	0.286878	0.516027	0.63226	1.04965	6.79672	0.565594	3.0215	0.0703873	5.33232	2.64386	0.176318	0.790754	2.92601	0.286878	5.08024	4.1763	1.64152	8.14719	3.10603	-1.57153e-08	0.176318	0.932179	1.0566	0.0285685	0.378503	0.97085	4.00001	7.94337	3.90114	4.70206	4.74257	4.5185	0.226513	1.07038	2.01432	0.411425	0.163501	4.48217	0.871834	2.92975
	TCGA-XF-AAML-01	Tumor	BLCA	1.29275	9.63441	0.298665	0.084067	0.0976133	0.856001	0.150557	0.356135	1.7181	1.97088	6.67755	0.650778	1.67356	0.298665	3.35195	2.04961	0.38957	0.495692	1.42762	1.58975	6.17193	5.05793	2.5993	7.89158	1.76551	-1.57153e-08	0.731174	3.64083	3.81455	-1.57153e-08	0.042644	2.00357	1.91074	8.26489	4.64268	5.38062	5.35407	2.27502	1.70046	0.536053	2.90112	1.80321	1.4489	5.15542	3.04265	4.44627
	TCGA-GV-A3QK-01	Tumor	BLCA	1.32191	8.45003	0.704867	0.298665	0.432948	1.99637	0.298665	0.356135	2.32772	1.26306	4.77714	0.782421	4.23798	0.604087	4.54596	2.73122	0.807361	0.74845	1.97453	2.20164	4.19539	3.50335	1.46467	6.7774	1.47509	-1.57153e-08	1.35616	1.33976	2.80735	0.189038	-1.57153e-08	1.58015	1.65077	7.04118	4.2979	3.82273	4.06527	2.27201	0.918387	0.526084	2.6713	1.85996	0.773987	5.61148	2.50077	4.22501
	TCGA-E7-A6MD-01	Tumor	BLCA	1.83187	9.55232	1.07038	-1.57153e-08	0.333419	2.68261	1.09761	0.790754	3.63458	0.948623	6.64527	1.13095	4.60939	1.11105	6.33427	4.78032	0.298665	0.298665	1.75705	1.46467	5.37017	3.35051	3.24942	5.90741	1.79074	0.176318	0.757041	0.954812	2.23879	0.189038	0.0285685	1.31036	3.39641	7.41696	4.46336	3.72031	3.97181	3.96441	1.37293	0.687044	2.53851	1.95237	1.01436	5.74493	2.4803	4.90493
	TCGA-BL-A0C8-01	Tumor	BLCA	1.08635	8.97642	1.09759	0.0795192	0.588162	2.19115	1.3785	0.163499	0.21412	0.666001	5.27485	0.163497	1.92854	0.0332752	2.90305	0.687061	0.00958581	0.246911	0.953571	0.0426451	4.41393	3.92442	2.6863	6.54384	1.39507	-1.57153e-08	0.0885935	0.290762	0.385897	0.00958581	-1.57153e-08	1.04731	2.00242	4.1843	2.80805	3.43165	3.16885	4.57312	0.023847	0.411425	2.93106	0.222396	0.796338	2.88427	0.146218	2.55501
	TCGA-FD-A6TG-01	Tumor	BLCA	1.85598	9.80172	0.63226	0.0285685	0.238793	3.10435	0.344836	0.356135	3.52479	1.04965	6.67369	0.722454	3.25551	0.321936	7.22606	3.8659	0.641556	0.443614	2.30741	0.545956	4.64614	3.5729	1.2869	6.49121	2.88364	-1.57153e-08	0.344836	2.83767	1.91074	0.042644	0.124327	1.20791	4.28167	6.73579	5.10684	4.56559	4.75701	5.1699	0.856001	1.02858	3.04793	1.48543	0.505893	4.74632	1.78662	3.85398
	TCGA-GU-A766-01	Tumor	BLCA	3.09428	9.57759	0.823748	-1.57153e-08	0.163501	3.74094	0.536053	1.16994	3.96067	5.11519	6.39453	0.933562	6.59241	1.01436	8.59942	5.36559	5.93456	2.90302	4.30008	3.65537	6.22016	2.83388	1.51096	4.691	4.2979	0.0703873	2.90692	1.72207	9.79492	1.06353	0.432948	6.06657	5.00945	8.29629	4.21261	3.20636	3.5534	4.38679	2.82778	3.83798	2.64386	2.81765	0.443614	5.89404	4.89575	3.86888
	TCGA-BT-A20Q-01	Tumor	BLCA	1.75705	9.27383	0.526084	-1.57153e-08	0.0976133	2.71586	0.526084	0.59455	3.55953	1.29868	6.63893	0.63226	6.09149	0.895309	7.04952	3.5838	0.669016	0.63226	4.1293	1.2869	4.3709	2.21104	2.19538	3.67131	2.37017	-1.57153e-08	0.926	0.835087	3.585	0.111034	0.0285685	2.09084	3.48676	7.83702	4.17394	3.22957	3.77715	3.43166	1.546	1.36735	2.54845	2.07724	1.32191	5.74257	2.32772	3.53731
	TCGA-XF-A9T4-01	Tumor	BLCA	0.807361	9.4974	0.411425	-1.57153e-08	0.0143548	1.43827	0.63226	0.411425	1.99637	4.96858	7.88581	0.26304	6.67032	0.042644	9.61364	1.99997	3.09595	0.910726	2.68261	0.933562	5.20083	4.02947	1.41683	5.16067	2.39782	0.0143548	0.505893	1.34934	6.95605	0.124327	0.0143548	2.29275	2.72902	7.55449	4.93974	3.95974	4.74151	6.50951	1.21411	4.16752	2.59454	0.757041	0.422222	5.90977	2.45154	4.6352
	TCGA-GD-A6C6-01	Tumor	BLCA	0.604087	10.0375	-1.57153e-08	-1.57153e-08	-1.57153e-08	0.464679	0.0565848	0.0143548	0.895309	0.545956	6.70112	0.084067	3.73335	-1.57153e-08	3.97265	0.378503	0.201631	0.0565848	0.310339	0.344836	4.78553	2.85601	0.526084	6.38781	0.871834	-1.57153e-08	0.042644	0.873016	3.95421	0.0285685	-1.57153e-08	1.66903	1.28094	8.69508	2.18273	2.22344	3.22957	2.61117	0.0976133	0.163501	2.01432	0.201631	2.19851	5.13462	4.21024	2.89722
	TCGA-BT-A20U-01	Tumor	BLCA	0.918387	8.5302	0.475073	-1.57153e-08	0.111034	2.08748	0.485434	0.310339	1.61822	1.24487	6.72469	0.613537	2.85601	-1.57153e-08	7.01816	1.96716	1.64152	0.238793	2.18273	0.704867	5.26605	3.91552	2.18273	7.11444	2.15705	0.124327	0.400527	0.986826	4.41614	-1.57153e-08	-1.57153e-08	1.69596	2.85196	6.63834	5.06394	4.26375	5.3176	3.00537	0.536053	0.74845	3.08068	1.26306	0.111034	4.74199	4.77926	2.99461
	TCGA-FD-A6TK-01	Tumor	BLCA	1.94859	9.27712	0.933562	-1.57153e-08	0.0285685	2.94488	0.669016	0.669016	3.55706	4.42491	6.85828	0.807361	4.86396	0.432948	9.51907	3.87084	4.85952	1.13095	3.72466	2.74415	5.54902	3.73548	2.16031	7.4963	3.79802	0.124327	1.90304	1.1747	6.34148	0.201631	-1.57153e-08	4.12016	4.62118	6.91777	4.67015	3.8074	4.62291	4.89381	1.99637	4.15949	2.61351	2.69376	0.731174	5.35329	3.44755	4.37994
	TCGA-K4-A3WV-01	Tumor	BLCA	1.6369	9.3575	0.084067	0.124327	0.124327	1.96716	0.0703873	0.084067	0.526084	3.34482	7.19616	0.0703873	5.31974	-1.57153e-08	6.75312	1.09761	0.910726	0.137501	0.773987	0.333419	5.30191	5.88627	2.19851	8.62575	0.669016	0.0143548	-1.57153e-08	0.971315	5.64872	-1.57153e-08	-1.57153e-08	2.62063	1.09761	7.76484	3.60169	4.44227	4.80269	4.04967	0.21412	0.454178	3.65307	1.01436	0.042644	6.3563	0.575314	4.79758
	TCGA-DK-A3X2-01	Tumor	BLCA	0.526084	8.79136	0.042644	-1.57153e-08	0.367373	1.0072	0.137501	0.250954	0.584968	1.0566	5.93289	0.74845	3.63688	0.0285685	7.19666	0.815589	0.0976133	0.150557	1.62761	0.344836	6.32539	5.10267	3.55212	5.67469	1.10434	-1.57153e-08	0.0565848	2.33779	1.257	-1.57153e-08	-1.57153e-08	0.926	1.64614	4.17149	5.67273	6.00492	5.16553	4.01436	0.124327	0.189038	3.6679	0.201631	0.238793	5.62206	1.02146	4.45553
	TCGA-CF-A9FM-01	Tumor	BLCA	1.04965	9.80271	0.0703873	0.536053	0.176318	1.33341	1.09761	0.137501	1.11767	1.71372	5.21844	0.464679	5.87428	0.201631	7.87684	2.06352	0.422222	0.604087	1.29868	1.03564	4.04967	3.76872	1.49568	6.51069	1.07038	0.0976133	0.575314	0.932799	1.64614	0.084067	-1.57153e-08	1.01436	2.15054	8.07207	4.65132	3.50718	3.49952	2.65993	0.454178	0.21412	2.6848	0.475073	2.35897	6.47796	1.66903	4.74738
	TCGA-CU-A3YL-01	Tumor	BLCA	1.99997	9.24088	0.163501	-1.57153e-08	0.226513	2.92219	0.226513	0.111034	1.74418	0.704867	6.20181	0.124327	3.1177	0.0703873	6.07977	1.96716	0.298665	0.176318	0.739854	0.99279	5.23645	3.64157	1.7049	4.25323	1.15058	0.0285685	0.367373	0.798578	1.4489	0.0976133	0.0143548	0.926	1.59457	7.78455	4.10018	2.92792	2.75488	3.47765	0.807361	0.21412	1.96351	1.13095	0.432948	5.74601	1.79494	4.84446
	TCGA-ZF-A9R3-01	Tumor	BLCA	1.37853	8.91758	0.505893	-1.57153e-08	0.0565848	1.8115	0.411425	3.61353	2.52106	1.14405	5.42289	0.526084	6.03958	0.38957	4.33342	2.68033	0.782421	0.367373	1.58015	1.29275	4.78244	4.52481	2.0356	7.08843	1.21411	0.084067	0.815589	2.30223	2.23572	0.163501	0.0565848	1.43297	1.99277	7.89636	4.60526	4.18188	4.06264	2.56805	0.536053	0.815589	3.75056	1.42222	0.807361	7.44678	1.74846	3.20948
	TCGA-DK-AA6M-01	Tumor	BLCA	1.65535	10.6248	0.516027	-1.57153e-08	0.38957	1.92221	0.669016	0.887511	3.05488	3.37019	7.1616	0.454178	4.39232	0.333419	7.82208	3.75593	1.76975	1.2265	3.54599	1.7049	6.1882	2.85998	1.2265	5.74738	3.57409	-1.57153e-08	1.48029	1.68619	3.29425	0.298665	0.0285685	4.19218	4.49058	6.70171	4.59577	4.16752	4.59395	4.12185	1.41683	1.6781	1.98551	1.42762	1.77817	5.66019	4.09594	4.359
	TCGA-CF-A47Y-01	Tumor	BLCA	0.83188	9.02138	0.0565848	0.0285685	0.0565848	1.22032	0.0143548	0.0703873	0.536053	0.432948	4.17715	0.0143548	3.797	0.042644	6.58766	0.62293	-1.57153e-08	0.0143548	0.176318	0.0565848	3.38401	2.44362	1.2869	4.06348	0.150557	0.0143548	0.0285685	0.345851	2.22651	0.0285685	-1.57153e-08	0.189038	0.613537	5.01217	2.99094	1.88359	1.87579	1.36178	0.0976133	0.042644	1.60879	0.0703873	0.613537	6.0448	0.918387	4.17149
	TCGA-BT-A3PH-01	Tumor	BLCA	0.83188	8.8625	0.042644	-1.57153e-08	0.0285685	2.27201	0.0565848	2.64151	0.422222	0.443614	5.64333	0.0976133	1.55582	0.111034	6.84767	0.895309	0.137501	0.250954	0.575314	0.137501	4.71755	3.1457	1.97819	6.5842	0.815589	0.0143548	0.0703873	1.20678	0.356135	-1.57153e-08	-1.57153e-08	1.02858	1.62761	3.60527	4.59213	4.01342	4.08154	2.81353	0.150557	0.238793	2.37849	0.275004	0.76554	5.13666	0.275004	3.08915
	TCGA-CF-A3MH-01	Tumor	BLCA	0.650778	10.3347	0.0565848	-1.57153e-08	0.111034	1.03564	0.111034	0.124327	0.485434	0.163501	5.86494	0.084067	4.34198	0.0143548	7.03741	0.903017	-1.57153e-08	0.084067	1.275	0.21412	4.5904	3.07725	1.15058	6.62191	0.422222	-1.57153e-08	0.0703873	0.0444147	0.150557	-1.57153e-08	-1.57153e-08	0.505893	2.13754	6.03081	3.79598	2.67805	3.34627	3.49441	0.0143548	0.0703873	2.23265	0.201631	1.51096	5.66989	0.839938	3.89433
	TCGA-CF-A27C-01	Tumor	BLCA	0.678058	8.93874	0.0976133	-1.57153e-08	0.176318	0.722454	0.189038	0.084067	0.516027	0.985488	5.58044	0.084067	5.57466	0.042644	6.71697	0.918387	0.137501	0.084067	0.238793	0.124327	4.26005	3.56319	1.37293	6.74351	0.367373	0.0285685	0.0703873	0.354776	1.18271	0.0285685	0.0143548	0.333419	0.731174	6.64428	3.843	3.76872	3.93355	2.53106	0.084067	0.0285685	2.31324	0.378503	0.59455	5.64186	0.516027	4.40604
	TCGA-BT-A2LA-01	Tumor	BLCA	2.63689	9.1169	0.0143548	0.696007	0.201631	4.80789	0.584968	0.0143548	0.696007	0.150557	7.13171	0.545956	3.68929	0.0285685	2.98552	0.926	4.65881	0.201631	0.887511	0.201631	6.38959	5.45875	1.99277	6.52246	0.536053	-1.57153e-08	0.111034	0.577096	0.0565848	0.0285685	0.0143548	2.74849	1.18271	3.22653	4.94671	4.70822	5.70264	4.01521	0.111034	0.238793	2.71145	0.584968	0.124327	3.35899	0.879716	3.81251
	TCGA-G2-AA3F-01	Tumor	BLCA	1.14405	9.32455	0.176318	1.6369	0.150557	1.26902	0.0565848	0.669016	1.09761	0.757041	6.83746	0.163501	1.73549	0.084067	5.46403	1.11767	0.042644	0.150557	0.839938	0.367373	4.19218	4.91837	2.99636	8.10813	1.25095	-1.57153e-08	0.176318	2.28165	1.38958	-1.57153e-08	0.0285685	0.536053	2.18905	6.70181	3.54846	4.21024	3.93832	2.9616	0.150557	0.454178	3.52607	0.475073	1.0072	3.81149	0.99279	3.6679
	TCGA-FD-A5BZ-01	Tumor	BLCA	1.58015	8.85522	0.189038	1.10434	-1.57153e-08	4.33561	0.333419	1.72249	2.50843	0.999979	6.72697	0.613537	3.69824	0.124327	6.94078	2.37017	1.0566	0.275004	2.0356	0.926	4.74902	4.2683	2.69376	7.27623	1.98185	-1.57153e-08	0.411425	2.42919	1.14405	0.0285685	0.0285685	1.257	3.10435	5.44263	4.14892	3.92598	4.03473	4.10602	0.97085	1.40055	2.64613	0.807361	0.641556	5.55949	2.15705	3.851
	TCGA-DK-A1A5-01	Tumor	BLCA	0.948623	9.23629	0.250954	-1.57153e-08	0.516027	2.35333	0.238793	1.03564	1.65993	1.8914	7.25487	0.411425	2.38681	0.150557	8.07884	1.97453	0.545956	0.411425	2.02502	1.26306	4.99453	4.02947	3.06526	6.74064	2.14403	0.0285685	0.545956	1.13729	3.83286	0.042644	-1.57153e-08	1.66451	3.07381	6.28648	5.34305	5.04047	5.52671	3.83891	0.731174	1.51603	3.0215	1.35616	0.238793	5.21182	1.68257	3.16994
	TCGA-K4-A5RJ-01	Tumor	BLCA	1.79494	9.0079	1.17634	-1.57153e-08	1.88753	1.95979	1.65535	1.99637	4.16431	2.2203	4.71428	1.2869	5.18313	1.13748	7.04734	5.07209	1.58015	1.40597	4.06348	2.47513	4.63347	2.7803	0.839938	1.38408	4.26233	0.38957	1.95979	1.01149	5.20161	0.422222	0.286878	4.6519	5.79234	6.54274	4.37156	4.27276	4.37508	5.9258	3.67352	3.09763	2.29864	2.73981	0.903017	5.79853	2.36179	2.51099
	TCGA-XF-A9SY-01	Tumor	BLCA	2.36461	8.77948	1.2265	-1.57153e-08	0.0703873	2.13421	0.856001	0.83188	3.774	5.5638	6.86988	1.11767	6.32302	0.575314	10.6423	4.71755	3.49058	2.4195	3.93738	2.9982	5.85571	3.56072	3.09763	6.71538	4.13015	0.0976133	2.35897	1.97595	6.799	0.275004	0.0976133	5.48895	4.97449	6.96578	4.26754	4.21876	5.04086	5.03126	2.77612	4.71149	3.44492	2.54348	0.659921	5.41654	3.33626	3.58738
	TCGA-CF-A8HX-01	Tumor	BLCA	0.999979	9.15852	0.0565848	0.042644	0.0285685	1.02146	0.321936	0.189038	0.26304	0.464679	4.16346	0.084067	3.16186	0.0285685	6.98254	0.344836	0.0285685	0.0143548	0.575314	0.201631	4.97681	3.41688	2.64613	6.1387	0.378503	0.0565848	0.0565848	0.763008	0.432948	0.0143548	0.0285685	1.55582	0.773987	4.84494	3.30009	2.26004	2.82778	0.948623	0.0143548	0.0703873	2.18585	0.084067	0.378503	6.59697	2.43293	5.62118
	TCGA-BT-A20J-01	Tumor	BLCA	1.95979	8.28084	0.443614	-1.57153e-08	0.298665	2.15054	0.641556	0.903017	3.22957	2.31908	6.36578	0.739854	5.76259	0.687044	7.20282	5.44126	0.613537	2.13754	3.97359	1.97088	4.7186	3.90012	1.76551	8.01568	3.20948	0.454178	1.25095	0.856943	6.11209	1.88359	-1.57153e-08	3.3533	4.03736	8.07735	3.96994	4.82632	5.4915	2.90112	1.58015	1.94488	2.45939	2.73335	0.111034	5.45552	2.4195	3.78763
	TCGA-DK-A1AF-01	Tumor	BLCA	1.94488	8.97996	1.04263	0.042644	0.454178	4.65536	0.879716	0.704867	3.29865	2.06694	7.11513	1.53608	4.31974	0.963466	7.78455	4.42224	0.807361	0.739854	3.2824	1.87973	4.93171	3.8934	1.2265	6.78612	3.22492	-1.57153e-08	1.257	2.17357	4.01342	0.238793	-1.57153e-08	2.18585	4.37223	7.86261	4.4209	3.94954	4.43826	5.97657	1.75275	1.94859	2.59454	2.58253	1.55582	5.5638	2.52354	2.74202
	TCGA-GU-A764-01	Tumor	BLCA	1.45944	8.82448	0.863959	0.042644	0.21412	2.62297	0.275004	0.555816	3.67131	4.73881	6.04174	0.584968	3.63458	0.226513	6.88475	3.56438	0.613537	0.848008	2.6713	1.87973	6.12451	4.27503	1.45944	7.69467	3.20788	0.0703873	0.918387	1.77757	3.72031	0.38957	0.0703873	2.85998	3.89722	6.02195	4.00808	4.61946	4.80375	3.86693	1.52104	5.46403	2.26305	1.88753	1.42222	5.09849	3.26455	3.93261
	TCGA-GC-A6I3-01	Tumor	BLCA	1.69154	9.03475	1.09761	-1.57153e-08	0.0976133	1.31616	0.137501	0.485434	4.00808	1.33341	6.02215	0.526084	2.99277	0.26304	5.12063	4.31613	1.53104	0.879716	2.00718	2.30454	4.77772	3.31762	1.20162	6.57015	2.18585	-1.57153e-08	1.21411	1.41646	2.61585	0.201631	0.111034	3.2327	2.93548	9.15014	3.14889	3.01256	3.7463	1.71372	1.8359	0.650778	1.87973	1.69596	0.704867	6.04834	4.14081	4.89091
	TCGA-DK-A6B1-01	Tumor	BLCA	1.25095	9.72281	0.400527	0.084067	0.0703873	2.80735	0.0976133	0.084067	1.03564	0.815589	6.47054	0.189038	3.1293	0.084067	3.78132	1.65077	0.111034	0.137501	0.956073	0.443614	5.63078	4.11101	1.6369	7.63815	0.669016	0.084067	0.367373	0.472786	0.495692	0.0143548	-1.57153e-08	0.321936	1.2869	5.13219	4.28907	4.93926	5.14531	3.6241	0.150557	0.310339	2.91074	0.678058	1.40055	5.21844	0.871834	3.10603
	TCGA-FD-A5BY-01	Tumor	BLCA	1.2265	8.84045	0.042644	-1.57153e-08	0.0285685	1.98551	0.400527	0.604087	0.74845	2.24187	5.65019	0.275004	3.72244	0.333419	7.60801	2.51099	0.790754	0.63226	2.79493	0.485434	5.49697	4.04967	2.31037	7.148	2.35333	0.0285685	0.150557	1.42988	3.81353	0.0703873	-1.57153e-08	1.71372	3.0409	6.47262	5.10014	4.67015	4.97778	4.48542	0.226513	1.46991	2.9891	1.09085	1.546	5.46667	3.37714	3.99008
	TCGA-FD-A43U-01	Tumor	BLCA	2.24187	9.37867	0.782421	-1.57153e-08	0.111034	2.31037	0.344836	0.575314	4.18188	1.60879	6.5469	0.565594	4.47052	0.713697	6.7662	4.6887	1.64152	0.545956	3.211	1.84802	4.85247	2.68261	0.926	5.38647	3.50207	0.0285685	0.63226	1.36178	3.16186	0.201631	0.0285685	2.72902	4.80886	6.61439	3.58976	2.46201	2.84395	3.22189	1.6135	1.60409	1.56071	1.38408	1.06353	6.37398	3.83891	5.03562
	TCGA-GV-A3JV-01	Tumor	BLCA	1.60879	9.73539	0.910726	0.275004	0.0976133	5.54099	0.475073	0.344836	3.08236	2.53602	6.3082	0.678058	5.93141	0.464679	5.43032	3.31465	0.731174	0.669016	1.96351	1.22032	4.84349	2.75488	1.35616	5.9444	2.16031	0.0143548	0.941119	1.72047	3.49314	0.176318	0.0565848	1.80321	2.90493	5.24453	4.3434	2.98735	3.13258	3.16026	1.19535	0.74845	2.06002	1.73983	0.310339	5.87212	2.25095	3.09428
	TCGA-E7-A3Y1-01	Tumor	BLCA	0.823748	9.14585	0.084067	-1.57153e-08	0.0976133	0.999979	0.321936	0.0976133	1.31616	0.321936	4.1342	0.0976133	3.57171	0.226513	6.29389	1.57529	0.0703873	-1.57153e-08	0.687044	0.21412	3.98277	1.73549	0.526084	4.4067	0.400527	0.0285685	0.0703873	0.510521	0.895309	0.0285685	-1.57153e-08	0.286878	1.08407	6.84896	3.12602	2.47513	2.43293	2.93357	0.084067	0.111034	1.72249	0.26304	0.298665	6.61201	0.378503	5.31867
	TCGA-GD-A3OS-01	Tumor	BLCA	2.00357	9.59866	0.356135	0.0703873	0.400527	1.09761	0.669016	0.150557	1.94111	0.696007	6.84727	0.895309	5.15017	0.0703873	6.46471	1.95608	6.53354	0.516027	1.73115	0.879716	5.67528	4.75383	2.19851	4.30008	1.81966	0.0143548	0.739854	1.63205	1.84398	0.0703873	0.0143548	1.62761	4.09256	5.51761	4.8943	5.14891	5.07724	4.8405	0.97085	0.411425	2.93548	1.16994	0.0976133	5.76417	3.49441	4.71476
	TCGA-E7-A97Q-01	Tumor	BLCA	1.28094	9.38156	0.333419	-1.57153e-08	0.464679	2.48802	0.226513	0.189038	2.10771	1.44358	5.33769	0.250954	5.20316	0.124327	3.89237	2.06002	0.176318	0.163501	1.61822	0.871834	4.49058	4.32554	2.56805	6.98998	1.78662	0.150557	0.38957	1.55196	3.18907	0.111034	-1.57153e-08	1.76975	2.86593	4.61121	4.41347	3.77928	3.46992	3.29865	0.201631	0.495692	3.0409	0.773987	0.378503	6.60835	2.10096	4.12515
	TCGA-2F-A9KT-01	Tumor	BLCA	1.25095	9.22241	0.124327	-1.57153e-08	0.189038	1.46467	0.201631	0.464679	1.07038	0.238793	7.16011	0.163501	7.13727	0.111034	7.38614	1.08407	0.367373	0.226513	0.933562	0.150557	5.81817	4.36737	3.49441	6.34978	1.06353	0.0703873	0.042644	2.01203	0.137501	-1.57153e-08	-1.57153e-08	0.189038	2.08067	4.16912	4.10517	3.59811	3.0215	2.6622	0.201631	0.367373	3.17154	0.584968	0.367373	5.53228	0.76554	5.30337
	TCGA-FD-A6TB-01	Tumor	BLCA	2.57287	8.13504	1.73983	-1.57153e-08	0.321936	3.51101	0.83188	0.731174	4.21649	1.3505	5.86544	1.5059	5.0426	0.83188	6.66062	5.48123	1.19535	0.757041	3.09428	2.49567	4.91885	3.38546	5.57799	7.39221	3.11434	0.298665	1.40055	1.51333	4.32268	0.26304	0.042644	3.46992	4.30673	6.56926	4.52356	3.76344	4.31328	3.48539	2.32196	1.5656	2.64151	3.21724	1.38958	6.42408	2.86791	4.20863
	TCGA-CF-A5UA-01	Tumor	BLCA	0.871834	9.82069	0.137501	-1.57153e-08	0.0976133	1.257	0.0565848	0.084067	0.62293	0.0565848	6.3486	0.226513	2.02857	-1.57153e-08	4.36595	1.17634	0.189038	-1.57153e-08	0.985488	0.21412	5.00228	2.6622	0.895309	5.88952	0.696007	-1.57153e-08	0.084067	0.966224	0.59455	-1.57153e-08	0.0285685	0.807361	1.0566	6.51811	3.32482	2.54845	3.43693	2.87975	0.084067	0.042644	0.722454	0.0703873	0.464679	6.02343	1.20791	3.33347
	TCGA-UY-A8OC-01	Tumor	BLCA	1.6135	9.78903	0.176318	-1.57153e-08	-1.57153e-08	2.42227	0.400527	0.0285685	1.47509	1.58015	7.2347	0.137501	3.21564	0.084067	9.22791	1.47509	2.11102	0.641556	1.99637	0.367373	5.57652	1.98551	0.963466	5.4185	1.73549	-1.57153e-08	0.422222	0.0707916	0.604087	0.0285685	-1.57153e-08	0.575314	2.70705	5.30308	4.57833	3.1177	3.36594	4.58733	0.0703873	1.13095	1.94488	0.422222	-1.57153e-08	4.81812	1.46991	4.58916
	TCGA-GV-A3QG-01	Tumor	BLCA	2.87188	9.07138	2.65076	0.0285685	0.189038	4.5097	1.37293	0.99279	5.15221	2.55094	6.53493	2.6622	5.05832	2.13754	6.65032	6.83904	1.33341	1.546	3.94673	2.40601	5.35827	3.89722	2.06352	7.65019	3.6915	0.0565848	1.82785	2.26987	4.57172	0.26304	0.163501	3.48676	5.23421	7.41527	4.62291	4.02412	4.28907	5.18828	2.61351	2.28686	2.24487	3.30449	2.91646	5.47928	2.79913	3.64037
	TCGA-FD-A6TI-01	Tumor	BLCA	0.799068	8.76661	0.042644	-1.57153e-08	0.084067	2.65538	0.604087	7.26272	1.13095	0.454178	5.51888	0.432948	3.67131	0.189038	4.08832	2.2898	0.163501	0.124327	1.28094	0.21412	3.63228	2.94671	1.39509	4.17309	1.23881	0.0976133	0.163501	1.2027	1.18905	-1.57153e-08	0.042644	0.871834	2.22651	4.78032	4.65824	3.16026	3.40193	3.13089	0.432948	0.286878	2.99636	0.443614	0.475073	5.27053	0.454178	2.14403
	TCGA-C4-A0EZ-01	Tumor	BLCA	1.95237	9.57569	0.189038	-1.57153e-08	0.0703873	4.67246	0.150557	0.0565848	1.06353	0.189038	5.78763	0.432948	2.73981	-1.57153e-08	4.4396	1.546	0.333419	0.275004	0.815589	0.411425	6.99951	4.62234	3.10939	8.58516	0.848008	0.286878	0.150557	0.701448	1.88359	0.042644	-1.57153e-08	3.32626	1.14405	3.87186	5.31253	5.76446	6.13939	3.16186	0.189038	0.485434	2.42227	0.275004	0.422222	3.50973	1.41683	6.44741
	TCGA-ZF-A9RF-01	Tumor	BLCA	2.61351	9.93677	0.895309	-1.57153e-08	2.49567	1.51603	0.985488	1.92597	3.82069	4.55764	6.44049	0.782421	3.46073	0.432948	8.84614	4.26678	1.29868	0.799068	3.03563	1.72682	6.82695	3.87084	1.36735	3.51101	3.61115	0.0285685	1.49058	1.70518	2.17633	0.124327	0.21412	4.86	5.38511	6.27404	4.63164	5.02457	5.18546	6.26832	3.30449	4.10094	2.91455	2.86791	0.310339	5.75572	5.88559	3.11107
	TCGA-UY-A78P-01	Tumor	BLCA	1.40597	8.86719	0.411425	-1.57153e-08	0.176318	2.4005	0.565594	0.731174	2.70925	2.5993	6.68072	0.696007	4.73718	0.378503	7.76584	4.55706	1.0072	0.99279	3.466	2.26907	5.30814	3.07725	2.29864	6.13939	3.54599	0.321936	1.67356	1.22215	7.22656	0.0976133	0.163501	3.36314	4.46011	6.89109	4.41004	3.55459	3.96348	4.3263	1.69154	1.80735	2.53354	2.40601	0.432948	5.79391	4.61236	3.8768
	TCGA-ZF-AA4R-01	Tumor	BLCA	1.97819	9.16062	0.344836	0.084067	0.250954	2.18585	0.163501	0.687044	2.19851	1.67356	6.98611	0.26304	3.51219	0.0565848	6.68062	1.73983	2.95602	0.400527	1.24487	1.02858	6.16394	5.48475	3.19691	8.46658	1.66903	0.0285685	0.536053	1.36475	6.96627	0.0565848	-1.57153e-08	1.92597	2.17314	5.84824	4.41957	5.70156	5.94459	3.46209	0.722454	1.48029	2.71366	1.58015	0.613537	4.89333	4.93597	4.98136
	TCGA-DK-A1AE-01	Tumor	BLCA	0.516027	8.40426	0.137501	-1.57153e-08	0.26304	1.32769	0.26304	0.321936	0.839938	1.31616	5.34803	0.310339	1.59932	0.0565848	7.29481	1.7049	0.150557	0.275004	1.0072	0.83188	5.20949	3.6264	1.48543	7.1903	1.37293	0.0143548	0.526084	1.90766	5.61472	0.0565848	0.344836	1.32191	1.50078	5.49062	4.36528	4.62589	5.41147	5.24414	0.38957	0.475073	3.46464	1.31036	0.575314	4.22037	5.85571	2.52354
	TCGA-DK-A3IU-01	Tumor	BLCA	2.81971	9.48571	2.38131	-1.57153e-08	0.863959	3.15706	1.36735	1.59457	5.51448	5.03213	5.75435	2.00357	5.62765	1.66451	6.83567	6.36736	1.257	1.29275	4.09171	2.43024	5.37954	3.31465	1.51603	5.36949	3.9088	0.042644	1.51096	1.74667	6.20961	0.201631	0.286878	4.91605	5.1081	7.32204	4.54165	4.1293	4.66506	3.7071	4.1243	3.53977	2.53602	3.77298	0.863959	5.76289	3.25246	3.14242
	TCGA-XF-A9T2-01	Tumor	BLCA	2.1144	10.4439	-1.57153e-08	0.38957	0.111034	3.25398	0.111034	0.137501	0.704867	0.59455	6.91827	0.505893	4.65132	0.238793	9.4943	1.90304	0.526084	0.344836	1.48029	1.81558	5.43227	4.59635	1.58015	8.68391	1.70927	0.38957	0.084067	1.342	0.464679	-1.57153e-08	-1.57153e-08	0.910726	2.61117	5.02942	4.28025	4.36671	4.42291	4.73824	1.20791	0.555816	2.61117	0.201631	0.485434	4.68091	1.73115	3.39369
	TCGA-GU-A763-01	Tumor	BLCA	0.799068	9.68705	0.042644	-1.57153e-08	0.0976133	1.11767	0.124327	0.111034	0.367373	0.669016	4.4067	0.042644	4.74151	0.0565848	4.65939	0.879716	0.0143548	0.0976133	1.03564	0.0285685	4.47768	2.4005	0.941119	4.97042	0.454178	0.0143548	0.0285685	0.208668	0.613537	0.0143548	0.0143548	0.400527	0.74845	7.31528	3.77187	2.55824	2.97635	1.07038	0.0285685	0.0703873	1.13095	0.042644	0.641556	6.21681	0.344836	3.27056
	TCGA-XF-AAN8-01	Tumor	BLCA	1.87973	8.85242	0.933562	-1.57153e-08	0.298665	4.33913	0.687044	0.298665	2.43562	1.33341	7.23043	1.76128	4.9649	0.641556	7.50068	4.19454	2.56805	0.863959	3.53731	1.37853	4.22879	2.43024	0.226513	2.06694	4.08493	-1.57153e-08	0.555816	2.00256	2.71586	0.137501	-1.57153e-08	1.60879	5.21649	6.58103	3.85296	1.81558	3.56191	5.0492	1.22032	1.49058	1.62761	1.34485	1.2265	5.70872	2.08067	2.32484
	TCGA-FD-A5BR-01	Tumor	BLCA	2.01432	8.82339	1.1635	0.0976133	0.137501	2.4725	0.443614	0.516027	4.00358	1.257	5.71147	1.04965	4.03914	0.815589	6.70845	4.0807	0.807361	0.704867	2.22651	1.83187	4.26602	3.18426	2.03915	6.28816	1.57529	-1.57153e-08	1.18271	2.29084	2.41145	0.189038	-1.57153e-08	1.71372	3.04793	5.84627	4.21024	3.37434	3.37985	3.3277	1.33341	0.895309	2.37017	1.91838	1.31036	5.72001	3.1177	3.83389
	TCGA-G2-A2EC-01	Tumor	BLCA	2.0356	8.74137	0.807361	-1.57153e-08	0.0976133	2.39782	0.613537	0.238793	3.53849	0.782421	5.94695	1.257	5.68205	1.28094	5.79107	4.23959	0.526084	0.226513	1.75275	1.9891	3.82477	3.25094	2.52354	5.92197	1.46991	0.0285685	1.76128	2.15535	2.83388	0.286878	0.0143548	1.0566	2.63924	5.80786	3.96629	3.12097	3.65767	3.61353	0.985488	0.871834	2.71145	1.92597	1.87973	5.15133	2.61585	2.93548
	TCGA-LC-A66R-01	Tumor	BLCA	1.98551	9.92169	0.613537	-1.57153e-08	0.042644	4.31547	0.485434	0.773987	3.74205	3.36459	5.54814	1.275	3.23725	0.189038	7.89218	4.20863	1.15703	1.38958	2.96343	2.08067	6.32963	3.64957	1.64614	4.90058	2.94488	-1.57153e-08	1.73115	1.5725	5.65166	0.163501	-1.57153e-08	3.42495	3.729	5.92453	3.85296	4.81609	4.80732	4.39365	1.88359	2.90883	2.60172	2.63924	0.815589	4.90299	3.2824	3.70156
	TCGA-K4-A4AB-01	Tumor	BLCA	1.37853	9.66707	0.111034	-1.57153e-08	0.0565848	2.43562	0.713697	0.298665	1.25095	1.36178	5.88165	0.604087	4.95697	0.0703873	6.74391	1.64152	1.26902	0.505893	2.67805	0.856001	3.92888	3.25998	0.895309	5.45191	2.36461	0.0285685	0.310339	1.80135	3.56438	0.0285685	-1.57153e-08	0.985488	3.03563	6.88366	4.51725	2.98185	3.91841	4.09679	0.411425	0.704867	2.52106	0.99279	0.356135	5.96781	2.84998	2.77185
	TCGA-XF-AAN7-01	Tumor	BLCA	2.4803	10.349	0.443614	-1.57153e-08	0.137501	3.90114	0.38957	0.21412	1.52104	0.782421	8.11501	0.815589	3.57171	0.0976133	7.12179	3.85296	0.298665	0.26304	1.88359	0.839938	6.82001	4.91363	2.65993	2.01078	1.52607	-1.57153e-08	0.275004	1.56719	3.39369	-1.57153e-08	-1.57153e-08	1.64152	3.18907	6.17153	4.69379	5.42563	5.79549	6.17735	0.298665	0.985488	3.19059	0.963466	1.04965	4.48351	1.14405	3.19691
	TCGA-GV-A3JZ-01	Tumor	BLCA	1.10434	8.78886	0.111034	-1.57153e-08	0.150557	2.13421	0.454178	0.150557	1.70927	4.07891	6.45957	0.201631	2.77398	0.084067	5.202	1.7049	0.163501	0.584968	2.08748	0.565594	5.22029	4.60411	2.99094	8.85482	2.09421	2.19538	0.286878	1.09038	2.36179	0.0565848	0.042644	1.275	3.1457	7.90712	4.46661	4.82275	4.31252	4.59098	0.536053	0.99279	2.53354	0.641556	1.53608	4.04788	3.54718	2.30454
	TCGA-4Z-AA7N-01	Tumor	BLCA	3.63458	8.66136	3.04265	-1.57153e-08	0.696007	4.72524	1.07038	0.978174	5.37047	2.51099	5.69519	3.60885	5.99252	2.36461	7.06788	6.9266	1.93357	1.8115	3.71699	3.47246	5.23304	4.44227	1.6369	5.03562	3.15377	0.422222	3.48284	3.27114	4.23419	0.298665	0.176318	2.83999	4.66448	7.02312	4.2304	3.38401	3.90208	4.20476	3.08236	1.59932	2.51602	4.38127	1.66903	6.25855	4.26005	4.87034
	TCGA-E7-A677-01	Tumor	BLCA	1.93357	9.2911	0.21412	0.042644	0.0703873	5.6109	0.454178	0.333419	1.43827	2.91265	5.96604	0.250954	6.08893	0.201631	9.28082	1.91838	1.25095	0.565594	1.0566	1.10434	5.33447	3.78448	2.40326	7.37004	1.66451	-1.57153e-08	0.641556	2.76408	2.02857	0.084067	0.111034	2.02857	1.82785	6.82576	4.37508	3.83695	3.6218	3.44755	0.63226	1.51603	2.96535	0.839938	0.76554	6.32144	1.91074	3.82989
	TCGA-XF-A9SW-01	Tumor	BLCA	2.07724	9.30468	1.21411	0.0976133	0.111034	3.85398	0.871834	0.378503	2.6713	1.0072	6.15605	0.887511	3.5059	0.641556	6.52543	3.71255	0.536053	0.084067	2.55335	1.15703	4.95648	3.30009	2.08403	6.35225	2.69824	0.0285685	0.432948	1.67683	1.92597	0.0976133	0.189038	1.36178	3.77502	5.60972	4.61236	3.41815	4.33627	4.59692	0.454178	1.49058	2.08403	1.01436	1.18905	5.30922	0.941119	3.17314
	TCGA-DK-A3WX-01	Tumor	BLCA	1.852	8.57828	0.226513	-1.57153e-08	0.536053	2.04961	0.475073	1.18271	2.6182	2.72681	7.84528	0.696007	4.59874	0.356135	9.26544	3.40601	1.34485	0.669016	1.94859	1.86395	5.34091	2.91265	3.85203	6.86591	2.65538	-1.57153e-08	1.58975	1.57869	5.47253	0.250954	2.03915	2.55335	3.74418	5.46334	4.0444	3.96254	4.48284	5.02322	1.58495	1.94859	3.3533	2.35052	0.956073	4.68149	5.59542	4.76077
	TCGA-G2-AA3C-01	Tumor	BLCA	1.53608	10.1315	0.400527	-1.57153e-08	0.400527	1.09761	1.275	0.555816	1.58015	1.6369	6.73361	0.613537	4.75971	0.150557	8.49031	3.95515	4.89671	0.163501	3.0286	0.226513	5.30122	3.19059	1.275	0.948623	4.08663	-1.57153e-08	0.084067	1.01063	1.06353	-1.57153e-08	0.124327	2.21724	5.95768	7.68313	4.41414	3.26455	3.58252	6.23052	0.687044	1.37293	1.55582	0.59455	0.21412	5.50362	1.51603	2.73768
	TCGA-C8-A1HL-01	Tumor	BRCA	1.50078	9.62353	0.26304	-1.57153e-08	0.26304	4.09001	0.400527	0.286878	1.19535	0.411425	6.713	1.15058	3.2234	0.422222	5.75484	3.22492	0.150557	0.59455	2.7803	0.464679	5.12636	4.06866	1.84398	8.99183	3.10099	0.0143548	0.189038	0.830104	0.815589	-1.57153e-08	-1.57153e-08	0.956073	4.07552	6.29497	4.11017	4.19927	4.20088	5.18507	0.176318	0.948623	2.11102	0.545956	0.201631	4.28907	2.56564	2.24187
	TCGA-EW-A2FS-01	Tumor	BRCA	3.91552	8.87647	0.678058	0.0285685	0.650778	4.15137	0.604087	0.475073	4.4087	0.918387	5.57868	0.903017	3.22653	0.978174	7.31925	4.46928	0.956073	0.464679	2.26606	1.23881	5.40834	4.0695	1.40055	7.93381	2.02502	0.0565848	0.731174	1.48138	1.63228	0.124327	0.042644	1.69596	3.00721	5.20715	3.0179	3.38682	3.96254	3.69824	1.18905	1.01436	1.90692	1.79907	0.0565848	5.5223	2.80118	3.0286
	TCGA-A2-A3XX-01	Tumor	BRCA	2.09084	9.01818	1.04965	0.042644	0.0976133	3.66108	0.26304	0.226513	3.87475	0.871834	6.41904	0.63226	3.51219	0.659921	6.41647	3.99729	1.58975	1.02858	2.6848	1.86787	5.38608	3.97087	4.01614	8.41652	2.88753	0.0285685	1.06353	3.49724	3.48029	0.137501	0.084067	2.24795	3.64617	5.70127	4.04525	4.61764	4.89285	3.73548	1.42762	1.257	2.94114	1.79907	0.97085	4.95464	3.33059	3.43965
	TCGA-Z7-A8R5-01	Tumor	BRCA	2.83999	8.6457	0.978174	-1.57153e-08	0.669016	3.32482	0.356135	0.807361	3.53356	0.641556	5.78812	0.59455	3.74205	0.790754	6.99177	4.96761	0.978174	0.687044	2.2079	0.773987	4.81657	2.94862	0.790754	6.58994	3.15546	0.0143548	0.565594	1.43745	1.13095	0.0285685	0.0703873	2.16031	3.93355	6.00423	4.0321	2.92975	3.31906	3.65648	0.739854	0.848008	1.6369	1.04965	0.59455	6.03997	2.5993	3.41416
	TCGA-B6-A0RL-01	Tumor	BRCA	3.00003	8.76013	0.137501	0.042644	0.443614	0.575314	0.124327	0.0976133	0.604087	0.704867	6.20655	0.238793	1.04965	0.0143548	8.23679	1.73549	0.344836	0.333419	1.19535	0.137501	4.87574	4.32335	2.39782	8.01628	1.55582	0.0285685	0.0703873	2.42454	1.48029	0.250954	0.0143548	1.52104	1.94859	5.01255	4.8186	4.83645	5.45347	1.30451	0.485434	0.124327	3.62529	0.0565848	0.0565848	5.37125	3.01256	2.84998
	TCGA-E2-A2P6-01	Tumor	BRCA	2.63228	9.08605	0.124327	-1.57153e-08	0.555816	3.09595	0.356135	0.163501	1.6781	1.17634	6.02816	0.201631	3.12434	0.475073	8.23469	3.45418	0.344836	0.526084	2.62758	0.378503	5.08277	3.74306	1.90304	7.48974	2.92975	0.0143548	0.201631	1.0511	1.42762	0.0285685	0.042644	1.65535	4.20712	6.51762	4.23419	3.94112	3.92028	3.98914	0.298665	0.879716	2.04264	0.526084	0.422222	6.67834	4.45486	2.90493
	TCGA-AO-A1KT-01	Tumor	BRCA	4.41614	8.65528	0.464679	0.111034	0.0565848	3.49569	0.485434	0.226513	1.62295	1.52104	7.08744	0.516027	3.45418	0.111034	7.07294	3.47246	1.11767	1.42762	3.41815	0.722454	4.56923	4.01971	2.12102	7.17511	3.84896	-1.57153e-08	0.475073	2.01699	5.35964	0.422222	0.0285685	1.35616	4.49507	5.41821	5.13997	4.06527	4.99182	3.93542	0.226513	1.29275	2.99277	1.0566	0.0285685	4.45019	1.63228	1.53104
	TCGA-E9-A3HO-01	Tumor	BRCA	2.00357	9.46274	0.275004	0.0703873	0.367373	2.54845	0.310339	0.298665	3.00721	1.15703	5.71314	0.823748	3.04441	0.650778	7.11285	3.92691	0.124327	0.238793	1.82785	0.985488	5.68479	3.26303	1.42762	6.30801	1.77399	0.0143548	0.83188	1.40329	2.65538	0.0703873	0.0703873	2.23572	3.03387	6.30929	4.19851	3.36314	3.60169	4.00629	1.03564	0.863959	2.70044	1.83994	0.475073	5.00316	1.52607	3.5993
	TCGA-D8-A1XJ-01	Tumor	BRCA	1.18271	9.12738	0.084067	0.111034	0.042644	2.98185	0.310339	0.0703873	1.07038	0.74845	7.0267	1.01436	2.58253	0.176318	5.28056	2.51099	0.250954	1.02858	2.65538	0.669016	5.33808	4.39851	1.40597	8.31204	2.97635	-1.57153e-08	0.443614	1.82171	1.40597	0.0285685	0.084067	5.78085	3.60408	6.79197	4.61533	5.31653	6.34573	4.26678	0.526084	1.03564	2.96902	0.739854	-1.57153e-08	3.08915	1.95608	0.807361
	TCGA-AC-A2FK-01	Tumor	BRCA	1.87187	8.37086	0.856001	0.356135	1.06353	4.28907	1.50078	1.18271	2.93731	1.70927	5.94558	1.22032	4.28243	1.4489	8.23449	4.65709	0.0565848	0.400527	2.53851	0.63226	5.15425	3.88659	1.57044	7.60602	2.74628	0.0143548	0.536053	2.91824	2.36735	0.0976133	-1.57153e-08	1.33341	4.03032	5.80757	4.62061	4.36243	4.83442	5.90446	0.475073	1.66451	3.95047	1.42222	0.124327	5.50998	2.69156	2.62758
	TCGA-E9-A1R4-01	Tumor	BRCA	5.16387	9.06659	1.41683	0.0703873	0.321936	2.99094	1.82785	0.704867	3.79079	2.83999	6.46323	1.85996	4.41004	1.82375	7.78674	5.34022	0.713697	2.2898	4.56865	2.35897	5.76367	4.16506	1.36735	8.28602	4.51285	0.0976133	2.22958	1.6666	4.29201	0.111034	0.321936	2.90692	5.7306	7.50893	4.58618	5.04833	5.36208	4.97778	1.96716	2.99461	4.66794	2.91074	0.565594	5.57466	2.98735	4.23798
	TCGA-LL-A740-01	Tumor	BRCA	2.41145	9.24328	0.38957	-1.57153e-08	0.084067	3.46855	0.575314	0.475073	2.2079	0.903017	7.03473	1.2869	3.59453	0.344836	6.88177	3.24181	0.807361	0.713697	3.00896	1.33341	4.58733	4.1326	2.56805	8.39678	3.44891	0.137501	0.773987	2.33967	1.4489	0.584968	0.0565848	0.941119	4.47444	5.72982	4.64383	3.79394	4.58494	6.47134	0.696007	1.57044	3.19219	1.7181	0.163501	4.90976	1.72249	3.14401
	TCGA-BH-A0BZ-01	Tumor	BRCA	2.49567	9.63711	1.20162	0.042644	0.26304	3.7181	1.13095	1.04263	4.53045	2.5261	6.86432	1.45417	4.71918	1.49058	6.48142	5.65911	1.73115	1.3505	4.05831	1.84802	5.68117	4.23959	1.87187	9.25057	4.3434	0.0285685	1.72249	2.50814	5.76682	0.163501	0.367373	3.41815	5.6299	7.64273	4.4751	4.77878	5.27238	4.90348	2.13097	2.82778	3.41416	3.1473	0.790754	5.24219	3.30746	3.0179
	TCGA-C8-A3M8-01	Tumor	BRCA	2.59696	9.46484	0.0565848	-1.57153e-08	0.432948	3.58857	0.321936	0.201631	1.18271	0.378503	7.15266	0.669016	3.6241	0.400527	7.0007	2.37849	1.541	0.321936	1.73549	0.176318	5.47898	4.33989	1.81558	8.30068	2.30741	0.0565848	0.0565848	0.910586	0.941119	0.0285685	0.0285685	0.485434	3.8166	5.81758	4.71264	4.34768	4.94671	5.16951	0.189038	0.516027	3.18266	0.378503	0.084067	5.23956	5.34803	2.16031
	TCGA-BH-A0BM-01	Tumor	BRCA	3.03738	8.5689	0.367373	-1.57153e-08	0.163501	3.55953	0.275004	0.333419	2.57046	1.12432	5.02011	0.74845	3.49314	1.10434	6.10056	3.69824	0.201631	0.26304	2.01432	0.298665	4.90638	2.86791	0.757041	7.19517	2.06352	0.042644	0.163501	2.1576	1.17634	-1.57153e-08	0.0565848	0.823748	3.25246	4.99366	3.92981	3.63458	3.85799	5.37222	0.443614	1.18905	2.32484	0.839938	0.111034	4.90831	2.80118	2.61585
	TCGA-AN-A0XW-01	Tumor	BRCA	1.98185	8.51026	1.16994	-1.57153e-08	0.823748	3.90786	1.57529	0.978174	4.26451	2.72248	6.64141	1.53608	4.89623	1.13748	8.60999	5.10849	1.51096	1.46467	4.17234	2.54845	5.48123	3.65418	1.36735	7.58433	4.06866	0.250954	2.13097	1.44757	6.05415	0.21412	0.613537	3.66338	5.18702	6.79315	4.83645	4.09256	5.03388	5.59787	2.3363	3.17955	3.278	3.26608	0.378503	5.05046	3.68818	2.24487
	TCGA-E2-A1LL-01	Tumor	BRCA	1.80735	9.52136	0.565594	-1.57153e-08	0.084067	2.58978	0.26304	0.226513	1.36735	1.541	8.16314	0.189038	2.70044	0.201631	9.74039	2.17314	0.790754	0.722454	1.97453	0.839938	4.93075	3.64957	2.25095	7.64999	1.90304	-1.57153e-08	0.526084	1.77934	2.04612	-1.57153e-08	0.0703873	1.10434	2.9891	4.82989	4.3847	4.34626	5.41313	4.83442	0.310339	1.0566	3.34627	0.879716	0.575314	3.80842	1.37853	2.64151
	TCGA-BH-A18K-01	Tumor	BRCA	2.72027	8.80203	0.367373	-1.57153e-08	0.201631	3.42758	0.286878	0.0976133	1.31036	0.823748	6.67309	0.310339	4.20088	0.21412	5.43129	3.17635	1.58495	0.687044	2.8053	0.250954	5.08364	3.8166	1.53104	7.99147	2.95794	0.0143548	0.189038	1.04212	1.26902	0.0565848	0.0565848	1.32769	3.63458	5.86367	4.52921	4.47186	4.88608	4.97913	0.137501	1.08407	3.11938	0.545956	0.176318	4.701	1.01436	2.3477
	TCGA-BH-A28O-01	Tumor	BRCA	3.3813	8.46189	0.704867	0.0976133	0.978174	3.98277	0.641556	0.454178	3.65878	1.22032	6.27888	0.495692	3.9882	1.23264	7.12665	4.00358	0.464679	0.226513	2.12102	1.09761	4.77772	3.48029	1.29275	6.62468	2.25095	0.0285685	0.367373	2.89722	2.18905	0.0285685	-1.57153e-08	1.20162	4.09594	6.37922	4.39575	3.76445	4.20551	5.53453	1.52104	1.86395	2.83793	0.999979	0.526084	6.22243	3.48284	3.72679
	TCGA-A7-A4SC-01	Tumor	BRCA	2.30454	9.01509	1.15703	0.084067	0.475073	3.39777	1.06353	0.613537	3.24486	1.53608	7.11394	0.887511	3.58738	1.04263	7.89019	4.06094	0.238793	0.584968	2.55335	1.12432	5.50235	4.28907	1.78243	7.43883	2.62297	-1.57153e-08	0.422222	2.54364	1.84398	0.111034	0.163501	0.799068	4.46536	6.16976	4.6542	4.34274	4.701	5.4522	1.2869	1.43827	3.70932	1.42222	0.985488	6.09534	1.13748	3.33203
	TCGA-E9-A24A-01	Tumor	BRCA	1.77399	8.23848	0.26304	-1.57153e-08	0.604087	3.50718	0.887511	0.38957	1.80321	1.73115	6.5278	0.918387	3.31177	0.669016	7.6085	4.46594	1.546	1.41146	4.11771	0.933562	4.92601	3.4128	0.895309	7.67577	4.48542	0.042644	0.926	1.51613	2.45416	0.0285685	0.137501	1.22032	5.20355	7.18444	5.10179	4.79594	4.78871	5.1185	0.411425	2.36735	4.18188	1.42222	0.0285685	4.97952	3.66449	2.53602
	TCGA-AC-A6IV-01	Tumor	BRCA	3.10771	8.70127	1.275	-1.57153e-08	0.669016	3.91552	1.45417	1.06353	3.57895	1.5656	7.07155	1.94111	4.70927	2.24487	6.84559	5.23031	1.0072	1.45417	3.59692	2.09084	5.26186	4.13911	1.67356	6.66121	4.39918	0.275004	1.275	2.26614	2.73122	0.26304	0.0976133	2.09758	6.17913	7.24533	4.54538	3.93832	4.44026	5.98799	1.76128	2.06694	3.23725	2.30159	0.63226	5.92718	3.211	4.11017
	TCGA-B6-A400-01	Tumor	BRCA	3.2824	8.74087	0.485434	0.042644	0.163501	3.39369	0.871834	0.356135	2.84395	2.0356	7.65676	0.941119	4.37223	0.790754	6.91341	3.34482	2.00718	1.94488	3.38817	2.51099	5.76848	4.85498	2.46463	8.52133	3.43829	0.0143548	1.79907	2.59917	4.18348	0.333419	-1.57153e-08	2.2898	4.37223	6.5013	3.83389	4.96297	5.48866	4.46336	1.41146	2.01078	2.78663	2.38131	0.310339	6.30633	5.48446	3.55953
	TCGA-A8-A096-01	Tumor	BRCA	2.19851	8.71813	1.0566	-1.57153e-08	0.464679	3.92122	0.999979	0.650778	3.03387	2.97818	6.82963	1.4489	4.51285	1.3505	8.10365	4.86493	2.57529	2.29569	4.61351	1.95979	4.84098	3.88846	0.956073	6.82933	4.65997	0.042644	1.49568	2.3194	4.41823	0.250954	0.0703873	2.17953	5.78871	7.61338	5.30522	4.62761	5.21727	5.78184	1.22032	3.22653	3.59215	2.49567	0.536053	5.51164	4.98688	1.98551
	TCGA-E2-A1LH-01	Tumor	BRCA	2.1635	8.83915	1.6781	0.0565848	0.62293	2.94862	0.815589	0.62293	4.81503	1.77817	5.06482	1.32191	4.63107	1.39509	6.45828	5.40434	1.66451	0.83188	3.39369	1.74846	5.33661	2.5777	0.773987	7.4092	3.16026	0.0565848	1.29868	1.55153	6.40195	0.137501	0.137501	3.15218	4.42958	6.32065	2.40869	3.22957	2.79913	3.51849	1.91074	1.82375	1.52104	3.04441	0.495692	5.37398	2.83191	3.2234
	TCGA-B6-A0RH-01	Tumor	BRCA	3.96629	9.48891	0.613537	-1.57153e-08	0.111034	2.3477	0.084067	0.189038	2.18585	1.52607	6.94376	0.516027	2.89332	0.163501	6.52276	3.12266	0.807361	1.09761	2.06352	0.536053	4.89913	3.07557	1.18905	7.68353	2.53106	0.0703873	0.516027	1.50263	3.26751	-1.57153e-08	0.0976133	2.54099	3.0286	8.01737	4.00986	3.46337	4.15383	4.29135	0.238793	1.17634	2.04264	0.83188	0.042644	4.6542	5.50558	2.31612
	TCGA-A8-A07W-01	Tumor	BRCA	1.32191	9.34731	0.238793	-1.57153e-08	0.565594	3.53849	0.485434	0.286878	2.28392	1.0566	7.43635	0.910726	3.466	0.367373	6.36983	3.61353	0.722454	1.45417	3.56557	1.21411	5.59248	4.16912	2.48539	8.13494	3.90404	-1.57153e-08	0.687044	2.2052	1.90692	-1.57153e-08	0.0285685	1.56071	4.98001	5.89699	5.26566	5.05269	5.48993	5.03165	0.613537	1.70046	3.27199	1.852	0.0285685	3.81353	3.6904	1.90304
	TCGA-B6-A0X7-01	Tumor	BRCA	2.4725	8.69538	0.084067	-1.57153e-08	0.21412	3.55578	0.422222	0.21412	2.16031	1.26902	6.2321	0.26304	3.36874	0.310339	9.16222	3.03914	0.321936	0.0976133	1.8115	0.286878	5.13958	3.57171	2.04961	6.42744	2.20477	-1.57153e-08	0.111034	1.88498	1.546	-1.57153e-08	0.0976133	0.731174	3.31034	6.09425	4.4107	4.09425	4.01793	4.98049	0.21412	1.08407	3.25998	0.495692	-1.57153e-08	4.90976	3.81762	2.3363
	TCGA-EW-A1P0-01	Tumor	BRCA	6.07809	8.78138	0.526084	-1.57153e-08	0.333419	2.89532	0.848008	0.411425	2.32196	1.44358	5.87821	1.02858	2.72681	0.963466	5.20988	3.90693	1.10434	1.04263	3.00721	0.83188	4.75008	3.4751	1.61822	7.20083	3.20636	0.124327	1.02146	1.59213	2.13754	0.111034	0.0976133	1.37853	4.13015	5.71255	5.14609	4.90009	4.82275	5.27423	0.757041	1.1635	4.88463	1.98185	0.150557	5.57173	3.34627	2.88165
	TCGA-EW-A1PC-01	Tumor	BRCA	1.5059	8.93704	0.124327	0.137501	0.189038	1.6135	0.201631	0.111034	1.02858	2.20164	6.1955	0.310339	2.11771	0.111034	6.11229	2.37291	0.344836	0.704867	1.75275	0.773987	5.07083	4.78293	4.53485	8.25552	2.00718	0.0565848	0.516027	1.54962	5.54755	0.344836	0.0285685	2.31324	3.13089	8.53758	4.01258	4.86589	5.27949	3.64957	0.298665	1.04263	3.77085	1.32191	0.042644	4.62646	4.66045	3.14889
	TCGA-A7-A0CH-01	Tumor	BRCA	3.86991	8.41413	0.454178	-1.57153e-08	0.650778	2.76767	0.333419	0.150557	1.44358	1.07038	6.49902	0.454178	2.81971	0.464679	9.04184	2.56564	0.201631	0.454178	2.13421	0.26304	5.0206	3.84198	0.926	7.35443	2.6713	-1.57153e-08	0.176318	1.64556	2.82168	0.0285685	-1.57153e-08	0.659921	3.36594	5.81041	4.97681	4.45219	4.85295	4.8212	0.0976133	0.956073	3.59811	0.641556	0.21412	4.87478	3.22492	2.63228
	TCGA-E9-A2JS-01	Tumor	BRCA	5.00626	8.67912	0.298665	-1.57153e-08	0.333419	2.56073	0.226513	0.201631	1.58495	1.25095	6.53107	0.782421	2.71586	0.150557	9.011	3.07725	0.536053	1.15703	2.54596	1.01436	5.34052	4.58618	2.64613	7.81014	3.03211	-1.57153e-08	0.604087	2.28237	1.50078	0.042644	0.042644	1.84802	4.08663	5.92502	5.2716	4.21724	5.31321	4.02506	0.367373	1.33915	3.35754	1.2265	-1.57153e-08	4.02853	4.24868	1.70927
	TCGA-A2-A1G6-01	Tumor	BRCA	1.6135	8.43736	0.678058	0.042644	0.400527	4.37156	1.2869	0.963466	3.18106	1.58975	6.08578	0.895309	4.01971	0.799068	7.18434	4.33627	0.298665	0.38957	2.88165	0.321936	5.22379	3.01256	0.848008	7.91568	2.73768	0.042644	0.495692	2.0577	1.04965	-1.57153e-08	0.042644	1.32769	4.03651	4.94903	4.80327	4.56377	4.96345	5.13754	0.443614	1.97088	3.19851	1.07726	-1.57153e-08	5.15017	0.933562	2.87577
	TCGA-B6-A0WV-01	Tumor	BRCA	2.7698	9.09733	0.084067	-1.57153e-08	0.555816	2.01794	0.0976133	0.124327	1.07038	1.03564	6.33951	0.286878	1.87187	0.0976133	9.23809	1.30451	0.367373	0.310339	0.879716	0.298665	5.83821	3.87475	2.92028	7.97335	2.01794	-1.57153e-08	0.137501	1.38673	0.38957	-1.57153e-08	0.0703873	0.74845	1.98185	4.3709	5.68254	4.86242	5.66166	3.81251	0.0976133	0.555816	4.29135	0.150557	0.0976133	4.31613	1.73983	1.29868
	TCGA-UL-AAZ6-01	Tumor	BRCA	3.58252	10.3216	0.163501	0.321936	0.111034	1.14405	0.189038	0.163501	1.257	0.879716	6.28283	0.443614	2.27502	0.137501	6.27612	2.42227	0.189038	0.584968	1.98551	0.344836	5.66303	4.18273	1.75275	8.2633	1.88753	0.084067	0.163501	3.01177	1.8115	-1.57153e-08	0.0285685	2.40869	2.83388	6.1179	4.44427	3.40872	4.48542	2.92792	0.333419	1.04263	1.91838	0.38957	0.0285685	5.50401	2.84602	4.32478
	TCGA-B6-A0RG-01	Tumor	BRCA	3.51603	8.2033	0.084067	-1.57153e-08	0.38957	2.5993	0.310339	0.0703873	1.11105	0.650778	7.35105	0.042644	2.14078	0.201631	9.02926	2.38681	-1.57153e-08	0.26304	1.81966	0.526084	4.90686	4.15137	2.00357	8.63792	1.96351	0.111034	0.201631	1.57922	1.43827	-1.57153e-08	-1.57153e-08	0.495692	2.39232	5.66362	4.74363	4.18188	4.2304	4.2411	0.163501	0.773987	3.09083	0.367373	0.584968	4.06781	2.30454	0.903017
	TCGA-A7-A0DC-01	Tumor	BRCA	2.62994	8.30455	0.189038	0.00480086	1.1166	1.58093	0.220333	0.0565824	0.318078	0.594553	5.05179	0.252979	1.79908	0.415036	9.5112	0.913299	0.0635029	0.341034	1.23879	0.154888	4.69134	3.16646	1.39141	5.88511	1.48884	0.00719523	0.0214798	1.4194	0.193249	0.00958581	0.00480086	0.284907	2.02561	2.33151	4.52149	3.42063	4.00851	4.01333	0.0749621	0.411428	2.95235	0.3084	0.0309247	4.05337	2.36877	1.55091
	TCGA-A2-A0CR-01	Tumor	BRCA	3.59334	8.95211	2.52858	-1.57153e-08	0.536053	2.74415	0.903017	1.36178	6.31038	1.17634	6.28244	1.62761	4.74469	2.49057	6.42191	6.45858	1.7049	0.871834	3.00178	2.17314	4.90686	3.18426	0.411425	5.65195	2.86196	0.0565848	1.97453	0.649343	4.21261	0.485434	0.0976133	3.91262	4.48991	7.28765	3.73548	2.84998	3.16834	3.68486	2.52354	1.58495	1.17634	3.44628	1.61822	6.71845	4.1309	4.10178
	TCGA-GM-A2DD-01	Tumor	BRCA	2.30454	9.53564	1.8115	-1.57153e-08	0.62293	2.98185	1.39509	0.575314	4.14732	2.11771	6.37665	1.85996	4.35967	2.30741	6.57866	5.99931	1.0072	1.20162	3.55953	2.78244	5.01788	4.10263	2.5777	7.81163	3.466	0.176318	1.92221	1.59671	5.04435	0.344836	0.0143548	2.78449	4.62704	6.87999	4.2357	4.02853	4.84649	6.93086	1.546	1.92597	1.89528	2.98368	0.63226	5.01885	2.92792	2.70044
	TCGA-BH-A6R9-01	Tumor	BRCA	1.97819	9.25446	0.887511	-1.57153e-08	0.38957	4.05051	1.6135	0.650778	3.44628	3.93261	8.61129	1.43297	4.99686	0.475073	7.83383	4.14081	4.66736	1.95979	3.969	2.2079	4.80375	3.70046	1.35616	2.78449	4.44895	0.111034	1.21411	2.17972	3.8659	0.150557	0.137501	2.60406	5.99665	7.18822	4.47377	2.95602	4.10857	6.38367	1.80321	3.706	2.56805	2.35615	0.782421	5.57535	2.85196	2.97451
	TCGA-HN-A2OB-01	Tumor	BRCA	4.42691	8.7744	0.422222	0.0565848	0.400527	4.05568	0.76554	0.201631	2.70044	1.03564	7.05716	0.926	3.68034	0.555816	7.67805	3.48803	0.163501	0.378503	2.4005	1.2869	4.96026	3.82273	1.2869	7.147	2.60406	0.0143548	0.238793	2.74253	1.15058	0.0285685	0.111034	0.773987	4.16912	5.85246	4.38337	3.86395	4.23959	5.42387	0.565594	1.46991	3.25094	0.782421	0.38957	5.48925	3.00896	2.87188
	TCGA-UU-A93S-01	Tumor	BRCA	2.98001	7.98092	0.111034	-1.57153e-08	0.226513	1.32191	0.0143548	0.042644	1.6781	2.21724	6.47509	0.201631	2.03915	0.189038	3.28536	2.8699	0.275004	0.59455	1.62295	0.722454	5.92246	3.16834	2.12434	7.06441	2.17953	0.111034	0.367373	1.19338	1.76975	0.0285685	0.0976133	2.63463	2.97268	7.75797	5.23148	3.9059	4.37299	3.78763	0.378503	0.565594	2.83388	0.454178	0.275004	3.7538	3.30162	2.62523
	TCGA-AR-A24P-01	Tumor	BRCA	3.54846	8.05065	0.400527	-1.57153e-08	0.176318	3.24942	0.604087	0.356135	2.29864	1.55087	6.78255	1.08407	3.01256	0.903017	8.82109	3.69492	0.584968	1.04965	2.95237	0.871834	5.51282	3.50973	1.257	7.71836	3.42894	0.0703873	0.545956	1.90304	1.15703	-1.57153e-08	0.111034	0.604087	4.12685	6.36559	5.03824	4.83037	5.58347	5.15299	0.321936	1.49058	3.83798	1.32769	0.137501	4.65017	3.66338	1.65535
	TCGA-E9-A1N9-01	Tumor	BRCA	1.8115	8.31154	0.871834	-1.57153e-08	0.59455	3.24181	0.739854	0.378503	2.86196	0.948623	6.73955	1.10434	3.25094	1.17634	7.43873	4.35187	0.344836	0.641556	2.4005	1.04965	7.53658	4.20324	3.54718	8.74247	2.25704	0.0565848	0.739854	2.98963	2.23265	0.042644	0.0285685	1.10434	3.17314	5.51732	5.06695	5.09044	5.6062	5.07335	0.713697	1.26306	3.27504	1.91456	0.238793	4.32839	2.04612	2.31908
	TCGA-B6-A0I9-01	Tumor	BRCA	1.79907	10.5508	0.443614	0.0285685	1.26306	2.35615	0.454178	0.356135	2.44362	1.41683	6.58242	0.344836	3.31321	0.782421	6.14708	3.4751	0.378503	0.475073	2.12765	0.799068	5.22029	3.96994	2.11102	7.59099	2.78663	0.0143548	0.555816	2.00808	3.84598	-1.57153e-08	-1.57153e-08	0.985488	4.04703	5.91981	4.6837	4.32554	5.2566	4.13505	0.722454	1.20791	3.82886	0.910726	0.443614	4.81918	3.67131	3.13426
	TCGA-E2-A1L9-01	Tumor	BRCA	2.23572	9.05332	0.298665	-1.57153e-08	0.26304	3.95421	0.696007	0.250954	2.10433	2.16995	7.15604	1.26306	3.86199	0.310339	8.10166	4.3455	2.04961	1.82375	3.74741	1.08407	5.20988	3.89629	1.39509	7.68711	4.42825	0.0285685	0.773987	1.14805	2.53106	-1.57153e-08	0.0285685	1.5656	4.94816	7.04168	4.85653	4.26527	4.59098	6.09681	0.333419	1.89915	3.0858	1.5059	0.137501	4.7186	2.56073	3.49569
	TCGA-AC-A23H-01	Tumor	BRCA	2.62523	9.14046	0.0703873	0.0285685	0.189038	3.05136	0.321936	0.163501	1.12432	1.82785	6.92888	0.286878	2.92028	0.176318	5.51976	2.48284	1.02858	0.848008	2.27201	0.584968	5.32296	3.91841	2.03915	9.50988	3.10603	-1.57153e-08	0.443614	2.03291	1.65535	0.0143548	-1.57153e-08	0.545956	3.88268	5.57075	6.09928	4.81407	6.05741	4.24413	0.163501	1.32769	3.24638	0.584968	0.0565848	4.48733	4.15053	1.41146
	TCGA-AR-A1AP-01	Tumor	BRCA	1.36178	9.37447	0.516027	-1.57153e-08	0.411425	3.17154	0.887511	0.545956	2.2203	1.38958	6.6421	1.02146	5.45552	0.978174	6.81466	4.00901	0.76554	1.52104	3.11602	1.30451	5.12015	3.91169	1.38408	7.59667	3.6229	0.0565848	0.76554	2.06759	2.17633	0.124327	-1.57153e-08	1.32769	4.60287	6.65359	5.21766	4.36176	5.30892	5.09296	1.78662	1.82375	3.57409	1.5656	0.464679	6.11229	2.4195	2.5993
	TCGA-BH-A0H5-01	Tumor	BRCA	3.45946	7.83722	4.18745	0.042644	1.98185	3.50207	1.87973	1.65535	6.36894	3.12602	5.43266	2.95602	4.99502	3.00537	8.00871	7.27007	1.28094	1.38408	4.17555	3.28689	5.02234	3.48931	0.871834	6.59469	4.19454	0.176318	2.49057	2.33618	5.92699	0.584968	0.176318	3.88846	5.62824	7.53827	4.74151	4.02506	4.57651	4.77772	3.28689	2.97268	3.10435	4.50654	2.0738	6.17933	3.13258	2.98552
	TCGA-OK-A5Q2-01	Tumor	BRCA	4.38194	8.71384	1.95608	0.0285685	0.333419	3.45155	1.16994	0.641556	4.5317	1.32769	6.60825	1.36735	4.12845	2.16031	8.02255	5.83006	0.790754	0.378503	2.58737	1.6369	5.65136	4.00986	1.57529	6.96597	2.73122	0.0976133	1.03564	2.63148	2.87188	0.226513	0.226513	1.65077	5.625	6.67834	4.88657	4.14326	4.64671	4.58436	2.08403	1.42762	3.04617	2.47767	0.76554	5.65764	3.55212	3.84598
	TCGA-BH-A0E6-01	Tumor	BRCA	1.64152	10.2306	0.59455	-1.57153e-08	0.0976133	2.43832	0.310339	0.21412	3.80424	0.59455	5.44526	0.38957	2.67358	0.286878	6.28619	4.27579	5.15221	0.250954	1.86787	0.613537	4.90154	3.6904	1.32191	8.72581	2.02502	-1.57153e-08	0.367373	1.09176	2.54348	0.0565848	0.124327	2.00357	2.91646	4.85102	3.3561	3.851	4.359	3.28536	1.69596	1.20162	1.60409	1.49568	0.189038	4.11356	3.57656	2.25395
	TCGA-D8-A1JA-01	Tumor	BRCA	3.88557	9.06569	0.687044	-1.57153e-08	0.495692	3.26608	0.978174	0.275004	1.11767	2.26606	7.55787	0.59455	2.54596	0.485434	8.42849	3.3533	1.97453	1.6135	3.55953	0.704867	5.73521	4.18509	1.3505	9.0636	3.669	-1.57153e-08	0.76554	1.67102	3.71921	-1.57153e-08	-1.57153e-08	1.95979	4.35329	6.0188	5.14929	4.99453	5.48475	6.20655	0.21412	2.70265	4.30378	1.06353	-1.57153e-08	2.12434	0.536053	1.09085
	TCGA-BH-A0BW-01	Tumor	BRCA	4.37223	7.88441	2.0531	0.0703873	0.378503	3.08915	1.24487	1.37293	3.87578	3.61702	7.60373	1.5656	4.93829	1.82785	8.85452	5.42993	1.79907	2.73768	4.84446	2.97451	5.57652	5.7466	1.68257	9.64041	4.65363	0.310339	2.83999	2.20328	7.0387	0.38957	0.63226	5.05958	5.70961	8.93066	4.90541	6.30455	7.08218	4.87381	2.72681	3.96254	3.2479	2.95602	0.985488	6.08982	3.46855	4.00273
	TCGA-B6-A0WZ-01	Tumor	BRCA	3.39921	9.38096	0.124327	-1.57153e-08	0.084067	2.44093	0.0703873	0.111034	0.659921	1.5656	6.40689	0.275004	2.3363	0.0976133	8.60221	1.88359	0.613537	0.495692	1.85598	0.321936	5.80786	3.84896	1.30451	7.9356	2.01078	-1.57153e-08	0.124327	1.50444	0.926	-1.57153e-08	-1.57153e-08	0.333419	2.46726	6.16473	4.65248	3.83184	4.4148	4.20712	0.176318	0.565594	2.79699	0.176318	-1.57153e-08	5.4226	2.31908	3.20163
	TCGA-C8-A135-01	Tumor	BRCA	1.86395	9.0606	1.16994	0.0976133	0.042644	3.13089	0.565594	0.545956	3.15218	0.856001	6.48884	0.903017	2.94114	0.757041	6.39108	4.20863	0.250954	0.613537	2.75701	0.516027	4.60526	4.50272	3.69713	8.30058	3.0144	0.0565848	0.545956	3.52292	1.79074	0.042644	-1.57153e-08	1.13748	4.13751	5.93712	3.89042	4.20788	5.10976	5.18906	0.59455	1.24487	2.95602	1.82785	0.298665	3.27944	1.35616	1.51603
	TCGA-BH-A0E2-01	Tumor	BRCA	4.01877	9.28751	0.696007	-1.57153e-08	0.584968	3.36179	0.59455	0.516027	2.43024	1.29868	7.08734	0.731174	3.39921	0.422222	6.96072	3.8659	1.2265	0.782421	2.07724	0.485434	5.42563	3.12097	1.66903	8.24905	2.84395	0.0285685	0.659921	1.88775	2.70925	-1.57153e-08	0.084067	1.31036	3.21412	5.41078	4.84649	4.3205	4.50654	4.81503	0.696007	1.69154	3.05312	1.74846	0.0976133	4.32696	3.90497	2.02857
	TCGA-BH-A0BJ-01	Tumor	BRCA	3.85203	9.22162	0.739854	-1.57153e-08	0.38957	3.09931	0.848008	0.526084	3.29721	0.903017	6.97738	1.20162	3.67924	0.76554	9.33633	4.69158	0.400527	0.584968	2.92792	0.432948	4.86242	3.71154	1.11105	8.01379	3.48284	-1.57153e-08	0.238793	1.47997	1.58015	0.0703873	0.084067	0.903017	3.90973	6.65834	4.53045	4.84851	5.46891	5.81631	0.713697	1.35616	3.69935	1.37293	0.321936	5.50176	2.46988	2.04264
	TCGA-BH-A203-01	Tumor	BRCA	2.62063	9.56141	1.2869	-1.57153e-08	0.275004	2.81147	0.678058	0.38957	3.42894	1.37853	6.6826	1.09085	3.22957	0.97085	6.79841	4.31907	0.863959	1.03564	3.36314	2.18905	4.78293	4.14732	3.67804	7.94157	3.3277	-1.57153e-08	1.6135	2.04821	3.8728	0.163501	0.084067	1.92597	4.52797	6.22125	5.64901	4.40118	4.90058	4.23192	0.63226	1.44358	3.05312	2.38681	0.176318	4.51601	1.91456	2.43293
	TCGA-A2-A1G1-01	Tumor	BRCA	2.46988	9.1174	1.31616	-1.57153e-08	0.378503	3.20163	1.07726	0.76554	3.1293	2.78663	7.14691	1.5059	3.99364	1.41683	9.71941	4.62992	0.926	1.89528	4.17791	2.38131	6.30455	3.86097	2.02857	8.58476	4.15619	0.111034	2.15379	2.43921	5.80894	0.084067	0.0565848	2.64613	5.15464	6.36964	4.26299	5.72383	5.24141	5.24531	0.704867	2.73556	2.86593	2.6064	0.0285685	4.31176	1.22032	1.92221
	TCGA-BH-A0C7-01	Tumor	BRCA	3.95234	9.28801	0.815589	-1.57153e-08	0.422222	2.58012	0.823748	0.226513	2.08403	1.33341	7.17719	0.83188	2.91074	0.99279	9.13417	3.73335	0.250954	0.516027	2.62758	0.604087	6.77502	4.33342	2.19217	8.73149	2.81559	0.0703873	0.495692	1.58192	1.74846	0.042644	0.0285685	1.10434	3.70046	7.92474	5.50108	5.86121	6.92759	5.28612	0.505893	1.2869	3.50462	1.39509	0.310339	4.41347	3.00537	2.19217
	TCGA-E2-A14X-01	Tumor	BRCA	2.5261	8.43228	1.4489	0.0285685	0.516027	3.20788	0.76554	2.37017	4.19927	1.26306	5.46334	1.6135	3.22189	1.77817	6.7236	4.93355	0.333419	0.659921	2.48539	1.48543	5.07636	3.44365	1.91074	8.23599	2.25095	0.310339	1.31616	3.05928	4.30008	0.176318	0.124327	1.60879	3.4128	5.96437	3.33059	4.88212	4.64441	4.16827	1.55087	1.91074	2.64849	2.80941	0.201631	4.63807	1.68257	2.43024
	TCGA-BH-A8FZ-01	Tumor	BRCA	4.86242	7.87426	1.38408	-1.57153e-08	0.495692	4.64441	1.3505	0.650778	3.71366	2.96718	6.50159	2.17633	4.37432	1.10434	8.0639	5.13297	0.74845	1.29868	4.11356	2.13754	6.40293	3.37154	1.4489	6.16414	3.93542	0.0285685	1.7049	2.66949	2.46463	0.333419	0.084067	1.52104	4.93926	6.91311	4.78611	3.88268	4.55639	5.80531	1.81558	2.30454	2.82374	2.53106	0.687044	5.94272	3.24638	3.33626
	TCGA-S3-AA17-01	Tumor	BRCA	4.33124	8.6868	2.80941	0.0285685	1.31616	2.7698	1.15703	0.411425	4.79758	1.96351	5.17787	2.09758	4.3111	1.87973	9.30189	5.60855	1.257	2.27201	3.95421	3.42087	5.61913	3.84896	1.55087	6.91261	4.00273	0.042644	2.58495	2.5249	5.44194	0.443614	0.26304	4.71312	5.47869	8.11511	3.97453	3.9882	4.45677	4.22501	2.54099	2.79074	3.0858	3.94767	1.28094	5.70568	3.66679	3.53849
	TCGA-AR-A1AR-01	Tumor	BRCA	1.76128	8.94114	1.89915	-1.57153e-08	0.731174	4.24565	1.69596	0.918387	3.14082	2.12102	6.33427	2.26305	4.14156	1.98185	7.20848	5.69068	1.32769	1.62761	4.45677	1.72682	6.07701	4.04177	1.80735	8.84085	4.81812	0.084067	1.70046	2.4078	4.1747	0.356135	0.111034	2.45154	5.81817	7.48765	4.95048	6.11958	5.58103	7.6095	0.807361	2.56564	3.97087	2.91074	0.505893	4.39918	2.21724	2.89722
	TCGA-D8-A13Z-01	Tumor	BRCA	1.96716	9.70133	1.37293	0.042644	0.367373	3.60527	0.782421	0.687044	3.05488	2.38681	7.58811	1.07726	4.19615	1.12432	8.35441	4.27276	1.04263	1.8359	3.57895	1.62761	6.28244	5.49766	3.17635	9.98312	3.77928	0.0143548	1.58015	3.0112	3.91262	0.0976133	0.21412	2.28392	5.0081	7.50346	4.5053	5.96555	6.93443	6.61924	1.18905	2.19851	3.31034	2.24187	0.505893	4.39641	1.99637	2.60406
	TCGA-A7-A6VX-01	Tumor	BRCA	8.36219	9.23629	0.21412	-1.57153e-08	0.443614	2.64849	0.321936	0.250954	1.73983	1.93734	6.91351	1.17634	2.98001	0.124327	8.30746	3.00721	0.62293	1.23881	2.57046	0.839938	5.56556	3.49569	1.90304	6.84013	3.29425	0.38957	0.545956	2.75931	2.24795	0.0565848	-1.57153e-08	1.56071	4.06094	7.4971	4.27721	4.36947	5.16271	4.95648	0.62293	1.24487	2.73768	1.18271	0.124327	5.69323	5.33739	2.99636
	TCGA-AR-A255-01	Tumor	BRCA	5.03427	8.6473	1.20791	0.042644	0.799068	4.06348	1.28094	0.659921	2.85601	2.02502	7.2656	1.99637	3.72133	1.01436	7.53688	4.88067	0.823748	2.15379	4.07806	2.06694	5.35476	3.68145	2.11771	7.73707	4.28907	0.0703873	1.90692	1.59805	2.87577	0.321936	0.0703873	2.11771	4.83288	8.38153	4.69043	4.81146	5.53669	5.55401	0.887511	2.61351	3.34771	2.70044	0.124327	4.50779	2.77817	2.342
	TCGA-AR-A1AT-01	Tumor	BRCA	2.44893	8.6877	2.33911	-1.57153e-08	0.356135	3.04441	0.956073	0.790754	3.82784	2.07037	6.7029	1.53608	4.01521	1.63228	7.71299	5.25777	0.782421	0.773987	3.57043	1.70927	5.16475	4.21488	1.58015	7.29302	3.70378	0.042644	1.66451	2.06835	4.19379	0.163501	0.150557	2.41682	4.98001	9.54793	4.57651	4.39708	4.62934	4.46727	1.84802	2.38681	3.04441	2.54845	0.669016	4.90541	2.13421	2.65538
	TCGA-A2-A0CU-01	Tumor	BRCA	1.94111	9.40842	0.411425	-1.57153e-08	0.97085	3.34482	0.432948	0.163501	1.85996	1.36735	6.17676	0.678058	3.24334	0.400527	7.29799	3.09428	0.604087	0.344836	1.90692	0.378503	5.13297	3.35754	1.49058	7.0526	2.44093	0.0565848	0.250954	2.13437	1.23264	0.0285685	0.0565848	0.464679	3.40329	5.09636	4.48093	4.4542	4.68649	4.91266	0.275004	0.739854	3.30746	1.07726	0.189038	4.74363	1.09761	3.1457
	TCGA-BH-A0AZ-01	Tumor	BRCA	2.0356	9.43908	0.378503	-1.57153e-08	0.356135	4.05483	0.704867	0.0976133	2.73768	0.848008	7.25914	0.713697	4.16752	0.696007	7.11851	3.73335	1.03564	0.38957	2.50077	0.400527	4.57354	3.05312	1.10434	7.35473	3.14401	0.0285685	0.298665	1.57749	2.43293	-1.57153e-08	0.201631	0.505893	3.93075	5.98228	4.32335	3.72789	4.69264	5.79598	0.443614	1.72249	2.55584	1.08407	0.111034	4.34416	3.99458	1.7049
	TCGA-E2-A1IH-01	Tumor	BRCA	3.10267	7.99247	2.23572	-1.57153e-08	0.687044	4.88212	1.63228	0.83188	4.77878	1.89528	6.69696	2.01078	4.09764	2.33911	8.18287	6.22628	2.56805	1.5059	3.79496	2.22344	5.79549	2.91455	1.30451	6.44197	4.11356	0.163501	1.79907	1.20508	4.3709	0.176318	0.084067	2.18273	5.04435	6.24759	4.32192	4.32411	4.71264	5.31935	1.31036	2.33341	3.13258	3.28392	0.286878	4.55333	3.0108	1.88753
	TCGA-BH-A18R-01	Tumor	BRCA	4.5904	8.62625	0.879716	-1.57153e-08	0.454178	2.52354	0.99279	0.432948	2.64151	1.11105	6.52009	1.0566	2.86394	0.807361	6.85342	3.8728	0.238793	0.495692	2.28686	0.926	5.62824	4.11601	3.5059	7.77898	2.43832	0.0703873	0.871834	2.79322	1.81966	0.042644	-1.57153e-08	1.26902	3.53356	4.93307	5.44497	4.31328	5.50147	4.04262	0.411425	1.38958	3.82171	1.72682	0.485434	3.5236	1.24487	1.97453
	TCGA-AC-A4ZE-01	Tumor	BRCA	4.17073	8.86529	0.150557	-1.57153e-08	0.823748	2.88165	0.97085	0.286878	2.31324	1.02146	6.16227	0.948623	3.16994	0.887511	7.83562	3.26303	0.084067	0.201631	1.82785	0.38957	6.1815	3.91169	2.12765	7.59875	2.29569	-1.57153e-08	0.545956	1.80082	2.81353	0.0703873	0.042644	1.50078	4.21649	5.26342	4.83539	4.86	4.93829	5.34764	1.51096	0.687044	3.26151	1.02146	0.201631	6.4222	3.13258	3.59453
	TCGA-B6-A0RS-01	Tumor	BRCA	2.13754	8.91998	0.918387	-1.57153e-08	0.163501	3.06174	0.505893	0.400527	2.73335	1.78662	7.2964	0.99279	2.85196	0.565594	7.06123	4.57651	1.0072	1.32191	3.18266	1.64614	4.78244	3.59573	2.03915	7.85116	3.51977	0.084067	1.38958	2.30454	3.82375	0.042644	0.0285685	1.98185	4.3455	7.20043	4.74257	3.91262	4.38613	4.01699	1.1635	1.53608	2.59212	2.08067	0.286878	3.96161	3.05831	1.69596
	TCGA-AR-A24H-01	Tumor	BRCA	4.10178	8.03391	0.871834	0.0285685	0.432948	2.44362	1.10434	0.38957	2.66902	1.71372	6.00945	1.67356	2.82984	0.903017	6.72043	4.5789	0.464679	1.18905	3.55093	1.8914	6.01654	3.71588	2.48802	8.84803	3.729	0.042644	1.57529	1.6535	2.55824	0.124327	-1.57153e-08	2.84395	4.76549	6.22519	5.76417	6.52652	7.14869	5.0652	1.08407	1.65077	4.41547	2.64613	0.150557	4.06527	1.45417	2.49312
	TCGA-A8-A099-01	Tumor	BRCA	5.59483	8.59972	0.298665	-1.57153e-08	0.21412	3.61473	0.604087	0.26304	1.74846	1.257	6.3085	0.863959	2.93922	0.74845	8.64919	3.56319	1.26902	0.704867	2.7698	0.999979	4.84697	4.32192	1.09761	8.25802	2.92792	-1.57153e-08	0.545956	1.6713	2.10433	0.0565848	0.0565848	1.07726	4.01877	6.07918	5.50558	4.83442	5.68372	4.92929	0.333419	1.40055	4.12685	1.48029	0.176318	4.46536	3.25551	1.37293
	TCGA-A8-A09R-01	Tumor	BRCA	1.58495	8.89383	0.978174	0.0285685	0.604087	3.35899	0.879716	0.76554	2.76553	2.45939	7.22159	1.02858	4.332	0.76554	8.93036	4.17555	0.722454	1.51603	3.89918	1.68705	5.61119	4.60344	2.44623	8.33796	4.29201	0.084067	1.41683	2.59408	5.61207	0.111034	-1.57153e-08	2.66447	5.34803	7.05101	5.35407	4.7703	5.40668	5.37154	1.83187	2.70925	3.8258	2.15054	0.201631	5.46012	3.75917	2.24187
	TCGA-EW-A6SC-01	Tumor	BRCA	4.22728	9.02038	0.62293	-1.57153e-08	0.59455	3.19379	1.10434	0.378503	2.42764	1.08407	7.15286	1.09085	3.39369	1.0566	7	4.1326	0.941119	0.918387	3.42631	0.887511	5.59454	3.53109	1.55087	7.67238	3.3089	0.0976133	0.722454	2.51334	1.62295	0.084067	0.084067	2.00718	4.41347	6.41291	4.73496	4.62704	4.86242	4.97226	1.0072	1.19535	3.3813	1.10434	0.400527	5.65597	5.00228	3.48284
	TCGA-D8-A1XC-01	Tumor	BRCA	2.81559	9.69414	0.124327	-1.57153e-08	0.432948	2.08067	0.575314	0.150557	0.176318	0.536053	5.78085	1.07038	1.78662	0.0285685	9.31427	2.44893	-1.57153e-08	0.575314	2.15379	0.0565848	4.52108	3.21724	0.659921	8.70975	2.64613	0.042644	0.042644	2.54741	1.11767	-1.57153e-08	0.124327	0.815589	3.43166	4.6519	5.06656	4.33342	4.95842	4.31176	0.0565848	0.26304	3.56319	0.111034	0.333419	5.17515	2.74628	2.84602
	TCGA-EW-A1PE-01	Tumor	BRCA	2.02857	8.91659	0.757041	0.0565848	0.807361	3.19851	1.18271	0.799068	3.3785	3.17314	6.85619	1.42222	4.18585	0.99279	7.7101	4.80992	1.20162	2.49057	4.04703	1.7181	5.34198	3.58252	1.38958	7.36119	4.17309	0.0285685	1.852	2.00368	4.60766	0.0976133	0.163501	4.14241	5.35476	8.80642	5.14891	4.22879	4.60114	5.40903	0.856001	2.90302	3.36459	2.06002	0.286878	5.79313	2.43562	3.05136
	TCGA-E2-A1II-01	Tumor	BRCA	2.87577	8.43497	1.84398	-1.57153e-08	1.546	3.43965	1.81966	1.68705	5.13336	3.50845	5.89866	2.22651	5.3733	1.90304	6.71191	6.26003	2.2141	2.16668	4.6837	3.20948	6.04046	4.77926	2.09084	8.40177	4.75326	0.111034	3.11266	2.1777	7.06699	0.799068	0.432948	5.15503	5.85148	7.47592	3.92224	5.6011	6.52533	3.50718	2.77612	2.94862	3.97181	4.3016	2.31324	5.15056	2.28392	3.17154
	TCGA-S3-AA14-01	Tumor	BRCA	2.75701	8.76512	0.545956	-1.57153e-08	0.823748	3.72789	0.565594	0.275004	2.30159	1.01436	6.59034	0.62293	2.56073	1.06353	7.59099	2.92792	0.454178	0.696007	2.19538	1.32769	5.8001	3.65988	1.98551	6.41865	2.35615	-1.57153e-08	0.286878	2.61318	1.0566	0.0976133	-1.57153e-08	0.815589	3.47765	5.18108	5.09849	3.93075	5.0622	6.15162	0.604087	1.02146	3.24181	0.584968	0.176318	4.66333	1.79074	3.49696
	TCGA-A8-A09B-01	Tumor	BRCA	4.84745	8.6077	0.21412	-1.57153e-08	0.411425	2.81147	0.367373	0.21412	1.38958	1.31036	6.49477	0.432948	2.51099	0.286878	8.6061	3.08236	0.807361	0.286878	1.91074	0.298665	5.07762	3.729	1.33915	6.93413	2.67586	-1.57153e-08	0.176318	1.96917	0.731174	0.0285685	-1.57153e-08	1.04263	3.797	5.52172	5.00316	3.88361	4.8826	5.32121	0.38957	0.613537	3.60288	0.63226	0.124327	4.93877	4.22501	2.95045
	TCGA-AR-A5QP-01	Tumor	BRCA	2.21724	8.61817	0.807361	0.111034	1.852	2.9542	0.863959	0.565594	3.75167	1.12432	6.49774	0.659921	3.26751	0.948623	7.49441	4.06527	0.226513	0.422222	2.33053	0.485434	4.63923	3.40601	1.25095	7.23212	2.47767	0.0976133	0.189038	2.09306	1.67356	0.042644	-1.57153e-08	1.20791	3.65418	5.47703	4.87082	4.01614	4.58139	3.99008	0.74845	1.15058	3.32914	0.895309	0.344836	5.69568	2.19538	2.90302
	TCGA-E9-A6HE-01	Tumor	BRCA	5.13219	9.24957	0.333419	-1.57153e-08	0.0565848	2.19538	0.176318	0.124327	1.87973	1.04965	7.15187	0.713697	2.98185	0.21412	6.33536	3.61592	1.76128	0.848008	2.35615	0.63226	5.28797	3.56072	0.856001	6.63052	3.24638	-1.57153e-08	0.0976133	2.047	2.16995	-1.57153e-08	0.0565848	1.58495	4.02947	6.51772	4.33124	3.05136	4.31689	3.96807	0.545956	0.650778	1.9298	0.400527	0.963466	5.82633	5.27053	2.43293
	TCGA-BH-A0HI-01	Tumor	BRCA	2.15705	9.08645	0.21412	-1.57153e-08	0.163501	3.53849	0.400527	0.321936	1.546	1.11767	6.58351	0.475073	3.37154	0.344836	7.2356	3.53849	0.38957	0.76554	2.60172	0.505893	4.51601	3.64957	0.83188	8.06529	3.34203	-1.57153e-08	0.400527	1.46228	1.42762	-1.57153e-08	0.0285685	0.604087	3.71043	6.38969	5.20316	4.46928	4.98688	5.2418	0.464679	0.918387	3.0144	0.895309	0.201631	5.406	5.23956	1.42762
	TCGA-EW-A1P1-01	Tumor	BRCA	1.94111	8.61807	0.895309	0.137501	1.10434	4.91982	0.704867	0.687044	2.8699	1.86787	7.30435	2.20477	4.33485	1.20162	7.81581	4.75171	0.378503	1.20791	3.8934	1.37853	4.92881	3.79802	2.16031	7.16875	3.83993	0.042644	1.33915	1.67965	4.0321	0.137501	-1.57153e-08	1.78662	4.90106	6.87602	4.57287	4.19379	5.34803	6.82874	1.36178	2.38406	3.13754	2.75914	0.485434	4.85402	2.18905	2.24795
	TCGA-OL-A66P-01	Tumor	BRCA	2.62063	8.53818	1.13748	0.042644	0.678058	2.21724	0.641556	1.2869	5.89866	0.848008	5.67577	0.757041	3.63347	0.400527	5.4825	5.22068	1.0072	0.839938	2.81971	2.0356	4.00808	2.51099	1.13095	6.94435	3.19851	0.0285685	0.956073	1.67418	3.73881	0.201631	1.23264	3.86395	3.75917	5.99911	4.05399	2.17314	3.18426	2.95977	2.79913	1.49058	1.23264	2.56314	0.38957	5.55332	3.17154	2.2898
	TCGA-A2-A1G4-01	Tumor	BRCA	1.04263	8.70396	0.443614	-1.57153e-08	0.485434	2.55094	0.464679	0.26304	2.57287	1.32191	5.91381	1.80735	2.53602	0.422222	7.97982	3.20475	0.21412	0.356135	2.51346	0.411425	5.46266	3.34771	0.97085	8.10684	2.96902	0.0143548	0.411425	2.38616	0.999979	-1.57153e-08	0.042644	0.604087	3.86693	5.34451	5.18225	4.99453	5.20316	4.80635	0.584968	0.739854	4.1867	1.09761	-1.57153e-08	4.03651	1.32191	1.64152
	TCGA-E2-A105-01	Tumor	BRCA	1.21411	9.30498	0.137501	0.042644	0.333419	1.97453	0.124327	0.111034	1.29275	0.475073	6.91529	0.536053	2.54099	0.176318	6.3891	2.78663	0.150557	0.238793	1.97088	0.545956	5.72658	4.67697	1.81558	8.5316	2.96718	0.0143548	0.21412	0.767584	1.70927	0.0285685	0.0285685	1.48029	3.3377	5.46432	4.82169	5.04871	4.77348	4.00001	0.59455	0.823748	2.68261	0.613537	0.0285685	4.73448	5.52416	3.54105
	TCGA-E2-A573-01	Tumor	BRCA	2.80324	9.20664	1.60879	-1.57153e-08	0.432948	3.26903	0.963466	0.641556	4.20636	2.10096	5.86465	1.10434	3.75491	0.903017	7.66183	5.35086	0.985488	0.83188	3.3813	2.12765	5.938	3.43293	2.4005	8.87687	3.24486	0.042644	2.13421	2.21386	5.70765	0.286878	0.400527	3.53603	4.34483	7.43287	4.63347	5.92217	5.4439	4.48542	2.25095	2.13754	2.13754	3.01615	0.704867	5.05706	3.466	4.10094
	TCGA-A2-A0EV-01	Tumor	BRCA	2.0566	9.1144	0.516027	-1.57153e-08	0.443614	2.5993	0.963466	0.505893	3.45809	1.74418	6.7554	0.903017	3.34627	1.08407	7.79291	4.51601	0.895309	1.13748	3.31618	1.23264	5.24375	3.56805	1.09761	7.61696	3.6904	0.084067	0.99279	1.28693	2.69824	0.0703873	0.084067	1.57044	4.44895	7.79252	4.44761	4.36804	4.79131	4.90879	0.604087	1.82375	3.63927	1.852	0.226513	4.87777	1.57044	2.92792
	TCGA-A8-A08A-01	Tumor	BRCA	2.36735	9.26664	0.275004	-1.57153e-08	0.432948	2.35052	0.516027	0.575314	1.91838	0.848008	6.7029	0.310339	3.29721	0.978174	8.44724	3.93832	0.669016	0.704867	3.2126	0.454178	5.13627	3.74954	1.08407	7.23222	3.67352	0.0143548	0.464679	2.2937	1.48029	0.0285685	-1.57153e-08	0.871834	4.4561	6.33516	4.96026	3.93168	4.64326	4.24338	0.687044	1.12432	3.21564	1.04263	0.422222	5.43696	4.55275	2.51346
	TCGA-E9-A1RG-01	Tumor	BRCA	2.27796	9.18398	0.189038	-1.57153e-08	0.321936	1.75275	0.226513	0.275004	2.76767	0.62293	6.73945	0.526084	4.25247	0.38957	5.17515	3.44891	0.475073	0.918387	2.46463	0.941119	5.78842	3.24486	1.59932	6.76937	2.83793	-1.57153e-08	0.505893	1.3714	1.80735	0.0285685	0.0285685	1.62295	3.70489	5.74522	4.42357	3.41144	4.18348	2.848	0.807361	0.918387	2.6713	1.15703	0.321936	4.93171	5.79519	3.07381
	TCGA-D8-A1XL-01	Tumor	BRCA	6.80366	8.3245	1.68257	-1.57153e-08	0.21412	2.24487	0.731174	0.641556	4.17149	2.6848	6.01102	0.918387	3.95796	1.07726	7.97106	5.478	0.910726	1.51603	3.63807	2.27502	5.84047	4.37642	2.4803	8.41932	3.797	0.0143548	2.00357	1.44836	4.58733	0.124327	0.250954	4.06264	4.69764	7.39529	4.49765	4.44427	5.50685	3.18747	1.99277	2.11102	2.86791	2.66447	0.848008	4.99821	2.48802	2.65993
	TCGA-A2-A0ER-01	Tumor	BRCA	1.41683	9.84087	0.613537	-1.57153e-08	0.275004	2.52858	0.475073	0.21412	1.85598	0.545956	5.93377	0.895309	2.30454	0.584968	10.2359	3.32194	0.111034	0.411425	2.75275	0.411425	5.22652	3.65307	1.11767	7.56752	3.02676	-1.57153e-08	0.286878	1.90674	1.50078	0.0565848	0.0143548	0.555816	3.41144	5.17554	5.34022	4.74574	5.29352	4.37851	0.26304	0.910726	3.61702	0.807361	-1.57153e-08	4.45219	2.29275	1.36178
	TCGA-OL-A66K-01	Tumor	BRCA	6.70419	8.83316	0.084067	-1.57153e-08	0.286878	3.71699	0.310339	0.250954	1.76551	3.1457	6.47618	0.495692	2.91837	0.201631	8.62685	3.2479	0.163501	0.226513	2.44623	0.226513	5.36032	4.06179	1.275	7.92962	2.58012	-1.57153e-08	0.0565848	2.82211	0.555816	0.0565848	-1.57153e-08	1.04263	3.41951	5.14482	4.51983	4.15704	4.44952	4.42958	1.09085	0.871834	3.71043	0.475073	0.150557	5.75759	4.92359	4.05483
	TCGA-EW-A1OX-01	Tumor	BRCA	2.4195	8.80652	0.111034	0.124327	0.26304	2.43024	0.163501	0.0976133	0.189038	0.604087	6.73737	0.678058	1.99277	0.0285685	7.84289	0.978174	-1.57153e-08	0.226513	0.887511	0.124327	4.46202	4.49316	0.432948	8.73489	1.18271	-1.57153e-08	0.042644	1.08259	0.201631	-1.57153e-08	0.0285685	0.941119	1.8359	3.92888	5.09723	4.47119	5.40092	4.15298	-1.57153e-08	0.137501	3.6005	0.111034	-1.57153e-08	5.78184	3.11434	0.63226
	TCGA-S3-AA10-01	Tumor	BRCA	2.93731	8.68979	1.83187	0.042644	0.485434	3.20003	1.13748	0.941119	5.34266	3.10099	5.86819	1.94488	4.77454	1.45417	7.08228	5.78341	1.65993	2.23265	4.12185	3.25551	6.62735	4.13336	2.35333	7.41477	4.26754	0.124327	2.72469	2.87253	9.09524	0.526084	0.226513	4.65593	5.31614	7.10699	4.51983	4.54538	4.85701	3.90208	3.15377	2.79074	2.31612	3.85501	1.52104	5.88116	3.46337	3.80016
	TCGA-A8-A0A9-01	Tumor	BRCA	1.5656	9.54743	0.432948	-1.57153e-08	0.613537	2.62523	0.411425	0.310339	2.02148	2.1144	7.12685	0.63226	3.34482	0.807361	7.47572	3.91169	0.933562	1.275	2.95045	0.485434	5.64441	4.16591	1.57044	7.51639	3.79181	0.0565848	0.443614	1.69551	2.82374	0.0143548	0.084067	1.58015	4.4731	6.17597	4.69043	4.46269	4.97449	4.63865	0.454178	1.53104	3.54471	1.19535	0.189038	5.41518	4.38746	1.83187
	TCGA-BH-A1FB-01	Tumor	BRCA	4.49125	8.22592	2.848	-1.57153e-08	0.696007	4.24641	2.19538	1.40055	4.46403	2.48802	6.43881	2.56314	4.20636	1.78243	8.83007	5.8615	0.536053	1.16994	3.76872	2.64849	5.2346	3.71588	1.17634	6.79702	3.68145	0.0285685	2.1635	2.39373	4.3111	0.378503	0.422222	1.62761	5.01255	6.87305	5.1663	4.41747	5.02234	5.69431	1.38408	2.66675	3.83491	3.52853	0.526084	5.34734	2.56564	2.40601
	TCGA-A2-A04T-01	Tumor	BRCA	2.4803	8.80074	1.257	0.150557	0.422222	2.41145	0.74845	0.659921	3.60408	1.84802	7.0522	1.18271	3.63807	1.51096	6.32657	4.44561	2.61351	1.45417	3.64387	2.49057	5.33847	4.58254	2.81147	8.83316	3.40329	0.0143548	1.78662	1.31948	4.44427	0.21412	0.084067	3.64617	3.96348	5.76132	4.88753	5.92217	6.56105	3.13089	1.76128	2.73981	2.94296	2.86593	0.344836	3.91935	2.31908	2.27796
	TCGA-OL-A5S0-01	Tumor	BRCA	3.0496	9.09025	1.15703	-1.57153e-08	0.137501	3.31906	0.400527	0.26304	2.98735	1.16994	6.95516	0.687044	3.68708	0.669016	6.65339	4.54596	1.275	0.669016	2.69156	1.8115	5.30376	4.01877	1.62761	7.66174	2.68033	0.0143548	1.28094	1.78616	3.33347	0.0703873	0.0285685	2.18905	4.26906	6.11711	4.04703	3.78559	4.53361	3.81762	1.41683	1.7181	2.23879	2.19538	0.575314	5.27462	4.10857	3.30009
	TCGA-A8-A07J-01	Tumor	BRCA	2.24795	8.70825	1.0566	-1.57153e-08	0.400527	3.55093	1.50078	0.505893	2.18585	1.4489	7.48029	2.09758	4.20712	0.575314	8.04557	5.54843	1.41146	1.71372	4.52672	0.74845	4.88463	3.65878	0.83188	6.5744	5.37437	-1.57153e-08	0.367373	2.3694	2.24187	-1.57153e-08	0.042644	1.30451	5.92049	7.7302	4.56137	4.23883	5.03785	6.18485	0.367373	2.0531	3.71366	1.33341	0.286878	5.30269	3.27944	1.70046
	TCGA-E9-A229-01	Tumor	BRCA	1.65535	9.11121	0.678058	-1.57153e-08	0.790754	3.7463	1.19535	0.495692	2.9891	1.78662	7.54444	1.46467	4.03295	1.0072	6.65418	4.70264	1.68705	2.10433	4.13996	1.33915	5.4479	4.85353	1.74418	8.24536	4.25171	-1.57153e-08	1.5059	2.41678	2.71807	0.0143548	0.0143548	1.83187	4.92078	7.84239	4.4816	4.75653	5.38374	5.66538	1.08407	2.49057	3.83091	2.46988	0.26304	5.14035	2.64151	3.09251
	TCGA-A2-A0SX-01	Tumor	BRCA	2.49312	7.55996	2.01432	-1.57153e-08	0.926	3.38401	1.61822	0.985488	5.23343	2.42764	6.47489	2.38406	4.54596	2.0738	7.22844	5.69401	1.88753	1.67356	3.72355	2.90302	6.17637	5.1285	1.44358	7.5892	3.90301	0.0143548	2.26305	2.704	5.32335	0.21412	0.111034	3.00362	4.74526	7.48865	4.26233	5.12063	5.88854	6.65072	2.20164	2.28392	2.4005	3.77715	0.678058	5.0018	3.08236	3.77085
	TCGA-BH-A0AW-01	Tumor	BRCA	2.76553	8.82658	1.94111	-1.57153e-08	0.584968	3.42087	1.28094	0.76554	4.68591	1.70046	5.43833	1.94859	4.05747	2.18585	6.79117	6.1391	0.985488	1.42762	3.57171	2.3477	4.37299	3.59692	2.39782	8.58935	3.86292	0.042644	2.08067	1.91357	4.53792	0.238793	0.687044	2.62523	4.8268	6.73727	4.19454	3.92794	4.15383	4.54845	1.97088	2.52354	2.68261	3.55578	0.903017	4.7468	2.83595	2.30454
	TCGA-BH-A2L8-01	Tumor	BRCA	3.0215	8.70855	1.65077	-1.57153e-08	0.59455	2.80735	1.35616	0.926	4.91692	1.76128	6.38663	1.85598	4.47119	2.01432	6.94534	5.79568	1.79074	0.903017	3.58252	2.27502	5.41078	4.27646	1.22032	7.29163	3.69492	0.111034	1.58015	2.41141	4.85054	0.250954	0.084067	2.97268	4.85353	7.21394	4.91692	3.90404	4.51352	5.34764	2.19538	1.89915	3.1177	3.70046	0.956073	5.68058	2.63228	3.19379
	TCGA-BH-A0B6-01	Tumor	BRCA	4.92601	9.45416	1.96351	-1.57153e-08	1.541	3.16345	1.66903	1.94488	5.97342	2.82778	5.88313	2.26907	4.80481	1.90304	6.61152	6.75352	1.36735	1.11105	3.82682	1.97453	4.85595	3.5059	0.926	7.80685	3.33626	0.084067	2.06694	3.66702	6.09405	0.150557	0.97085	4.1627	4.78293	7.81969	4.40261	3.68597	4.42691	4.36033	3.43829	2.62758	2.26004	3.81047	2.25395	6.08873	3.69261	2.27502
	TCGA-AO-A0JL-01	Tumor	BRCA	1.87973	9.83028	0.163501	0.042644	0.238793	3.13258	0.298665	0.150557	1.23264	0.378503	5.63225	0.21412	2.58737	0.201631	4.95561	1.60879	0.137501	0.26304	1.06353	0.238793	5.38823	3.00178	3.83798	7.79132	1.17634	-1.57153e-08	0.0976133	1.26674	0.941119	0.0703873	-1.57153e-08	0.926	2.19851	4.34198	2.6848	2.64849	2.94671	4.54845	0.475073	0.687044	1.24487	0.895309	0.124327	2.72902	4.44561	2.75488
	TCGA-BH-A0BS-01	Tumor	BRCA	1.69596	9.76606	0.084067	-1.57153e-08	0.0565848	2.90493	0.150557	0.0976133	0.432948	0.887511	6.87463	0.189038	2.70485	0.0565848	8.95311	2.80735	0.084067	0.641556	2.30741	0.176318	4.62992	3.38817	1.07726	8.99852	2.48284	-1.57153e-08	0.0285685	1.81418	0.378503	-1.57153e-08	-1.57153e-08	0.084067	2.89332	5.86819	5.4825	4.51534	5.36978	4.70543	0.124327	0.536053	3.42894	0.432948	-1.57153e-08	5.09888	4.04703	1.20791
	TCGA-B6-A0IG-01	Tumor	BRCA	3.3205	9.82039	0.432948	-1.57153e-08	0.124327	2.09758	0.163501	0.176318	2.27796	0.76554	6.88128	0.475073	2.50588	0.378503	4.94768	3.18426	0.333419	0.367373	1.37293	0.565594	6.15162	4.02149	2.08403	8.21366	1.96351	-1.57153e-08	0.687044	1.14791	2.01078	0.0143548	0.084067	1.26306	2.26004	7.33118	4.03473	4.23116	4.97729	3.65187	0.321936	0.856001	2.44623	0.99279	0.21412	4.23495	1.35616	1.59457
	TCGA-OL-A66L-01	Tumor	BRCA	2.14403	9.26684	1.03564	-1.57153e-08	0.111034	1.9891	0.21412	0.454178	3.71043	0.650778	6.90865	0.59455	3.38401	0.604087	6.00423	4.18585	0.887511	0.321936	2.02148	0.963466	4.93829	2.83999	0.411425	6.33289	2.96343	0.0143548	0.495692	2.25292	1.94488	0.111034	-1.57153e-08	2.70705	3.54105	6.7339	3.98005	2.92028	3.79904	3.87186	1.2265	0.999979	1.07726	1.13095	0.344836	6.78394	3.09595	3.17154
	TCGA-BH-A0DO-01	Tumor	BRCA	1.74418	8.75464	0.895309	-1.57153e-08	0.536053	3.56686	0.555816	0.310339	2.5185	1.45417	6.098	0.62293	3.81966	0.536053	7.6283	3.74741	0.367373	0.298665	1.82375	0.26304	5.03213	3.44228	1.01436	7.42084	2.32196	0.042644	0.189038	1.68447	0.516027	0.0285685	-1.57153e-08	0.411425	3.3377	5.81532	4.69706	4.49507	5.03911	5.00131	0.526084	0.887511	3.57656	0.74845	0.163501	5.24599	1.88359	3.16834
	TCGA-LL-A73Y-01	Tumor	BRCA	2.55824	8.64989	2.20477	-1.57153e-08	0.505893	3.65187	1.42762	0.575314	3.91645	1.69154	6.72004	1.79074	4.10857	1.79907	7.23848	4.90009	0.659921	0.62293	3.00896	3.01256	4.97226	4.09679	1.51603	6.75768	3.0144	0.111034	1.6369	3.0108	3.06174	0.333419	0.0565848	1.65993	5.06909	6.03101	4.3263	3.82477	4.38679	5.14978	1.45944	1.83994	2.79074	2.68261	0.516027	5.44028	2.68708	3.95234
	TCGA-BH-A0DK-01	Tumor	BRCA	3.97087	8.74596	2.40601	-1.57153e-08	0.298665	3.67693	1.09085	0.704867	4.59989	1.31036	6.4922	1.91838	3.74519	2.04264	6.54531	5.70706	0.687044	1.08407	3.18587	2.13754	4.25399	3.72466	0.799068	7.74842	3.2479	0.042644	1.48543	1.58728	3.39098	0.124327	0.400527	2.36179	4.40527	7.07533	3.77502	3.61702	4.52041	5.81149	1.5656	1.8359	2.52858	3.21876	0.344836	4.56683	2.58012	1.8914
	TCGA-BH-A0BG-01	Tumor	BRCA	2.32484	8.16752	1.73983	-1.57153e-08	0.575314	2.87975	0.903017	0.669016	4.16591	2.47513	6.1385	1.63228	4.34055	1.63228	7.89985	5.39506	1.48029	1.32191	3.37299	2.01432	4.61706	4.21024	1.77817	9.01679	3.51219	0.0703873	1.89528	1.98465	7.30097	0.124327	0.286878	3.06694	4.23192	7.50874	3.95234	5.1048	5.2056	4.22037	1.8359	2.35333	2.6713	3.27944	0.918387	5.75867	2.44362	1.7049
	TCGA-A8-A06Z-01	Tumor	BRCA	1.04263	9.51797	0.226513	-1.57153e-08	0.310339	2.02857	0.26304	0.189038	0.310339	0.799068	6.30228	0.76554	2.32772	0.111034	7.94546	2.04612	0.238793	0.356135	2.22958	0.137501	4.40804	2.66902	0.903017	7.80157	2.31324	0.59455	0.0565848	1.26405	0.275004	-1.57153e-08	0.042644	0.575314	3.36459	5.01217	4.47959	4.17149	4.42825	4.39784	0.0976133	0.367373	3.36034	0.163501	0.042644	4.19142	5.75965	1.37853
	TCGA-AN-A0AT-01	Tumor	BRCA	2.21104	8.55254	0.978174	-1.57153e-08	0.250954	2.50843	0.575314	0.344836	2.60172	1.23881	7.14581	0.918387	3.39777	0.687044	7.63686	3.84095	0.731174	0.669016	2.45678	1.11105	6.50555	4.1763	2.56314	8.58616	2.54348	0.124327	0.887511	4.06927	2.82984	0.084067	0.0565848	1.72682	3.55953	4.70543	6.18662	5.61325	5.81022	3.57043	1.38958	1.53608	3.84896	2.00357	0.250954	4.0695	2.83999	1.90692
	TCGA-E2-A14U-01	Tumor	BRCA	1.51096	8.71284	0.163501	0.042644	0.38957	4.06696	0.333419	0.516027	1.74418	0.933562	5.63804	0.201631	2.99094	0.669016	8.42161	3.27648	0.150557	0.238793	1.80321	0.443614	5.36734	3.48412	1.26902	7.30087	2.28098	-1.57153e-08	0.201631	2.35136	1.18271	0.0143548	0.042644	1.04965	2.97085	5.25962	4.63635	3.77613	3.94019	2.9616	0.516027	0.722454	3.46337	0.555816	0.137501	6.27375	3.49186	3.3533
	TCGA-AR-A24Q-01	Tumor	BRCA	2.16668	8.44953	0.918387	0.042644	0.782421	3.54471	1.06353	0.475073	4.37299	1.36178	6.60944	1.37293	3.35754	1.18905	8.48014	4.332	0.59455	0.678058	3.07381	1.22032	4.7442	3.92122	1.89528	8.204	3.07037	0.042644	1.0072	1.53012	3.28689	0.042644	0.0565848	1.7049	4.22803	5.33593	4.57411	4.78399	5.86711	4.58139	0.956073	2.04612	3.18266	2.44362	0.21412	4.39641	3.2479	1.87973
	TCGA-EW-A1P5-01	Tumor	BRCA	1.26306	9.44107	0.310339	-1.57153e-08	0.238793	2.16668	0.941119	0.321936	2.23572	1.99997	7.1903	0.669016	3.40736	0.505893	7.36716	4.30521	0.613537	1.72249	3.67352	1.30451	5.24716	3.55706	0.963466	7.42292	3.93738	0.0143548	1.2265	1.87518	5.66587	0.0285685	-1.57153e-08	3.89144	4.80066	8.35291	4.8545	4.54347	4.84803	5.09509	0.790754	1.98185	3.62061	1.7049	0.432948	5.65881	2.58495	1.81966
	TCGA-BH-A1FN-01	Tumor	BRCA	6.28708	8.7713	0.163501	-1.57153e-08	0.76554	2.63924	0.333419	0.042644	1.38958	2.06694	6.87255	0.536053	3.3205	0.310339	8.19762	3.24638	0.238793	1.3505	3.50079	0.74845	5.49922	3.96161	1.95608	8.13374	3.40465	0.042644	0.659921	1.90274	3.06007	-1.57153e-08	-1.57153e-08	1.79074	4.37918	6.39108	4.59098	5.64617	5.91213	5.18663	0.344836	2.21104	4.21176	0.933562	-1.57153e-08	3.94767	2.35615	2.01794
	TCGA-A7-A4SE-01	Tumor	BRCA	1.91456	8.46977	0.584968	-1.57153e-08	0.286878	3.92505	0.505893	1.31036	2.04264	1.32191	7.12188	0.650778	3.45546	0.678058	6.49695	3.2479	0.565594	0.83188	2.70925	1.37293	6.0909	4.46794	2.32772	7.80018	2.93357	-1.57153e-08	1.01436	3.44673	2.90883	0.163501	0.124327	2.02148	5.32842	6.66517	3.74519	4.60411	5.60708	6.01329	0.722454	1.68257	2.6713	1.24487	0.400527	4.50903	2.40326	3.13754
	TCGA-A1-A0SJ-01	Tumor	BRCA	2.23572	9.36758	0.650778	-1.57153e-08	0.604087	2.71586	0.454178	0.226513	2.96343	0.76554	6.20517	0.604087	2.97268	0.948623	7.22129	4.01258	0.21412	0.275004	2.24187	0.545956	4.31176	3.11266	1.01436	7.81083	2.60406	0.0143548	0.163501	2.15531	1.26306	-1.57153e-08	0.0285685	0.650778	4.50272	5.40903	4.49058	4.82834	4.78032	5.5919	0.790754	1.08407	3.45282	0.910726	0.333419	4.39232	5.33125	1.29275
	TCGA-E2-A570-01	Tumor	BRCA	2.53354	9.18138	0.310339	-1.57153e-08	0.0285685	3.63458	0.26304	0.124327	1.41683	1.83994	6.56114	0.411425	3.01974	0.084067	7.97743	2.32772	0.948623	0.536053	2.08403	0.848008	5.56556	3.37714	1.7049	6.77452	2.70705	0.111034	0.26304	2.2861	0.378503	-1.57153e-08	-1.57153e-08	0.999979	2.82778	5.50841	4.9439	3.78976	4.19615	4.40261	0.443614	1.16994	3.17635	0.704867	0.163501	5.59004	3.41688	3.84803
	TCGA-BH-A201-01	Tumor	BRCA	2.13097	8.61727	0.286878	0.042644	0.999979	4.11271	0.378503	0.275004	1.21411	2.67805	7.05369	0.38957	3.47893	0.21412	9.20105	3.20003	0.226513	0.713697	2.70485	0.150557	4.99182	4.51668	1.1635	7.02441	3.36179	-1.57153e-08	0.163501	1.6812	1.275	0.0143548	0.0565848	0.613537	3.84998	6.30248	4.68533	4.77078	5.37925	5.55861	0.226513	1.87973	3.40193	0.485434	0.137501	4.62704	3.86497	1.93357
	TCGA-A8-A09E-01	Tumor	BRCA	1.20791	9.38216	0.124327	-1.57153e-08	0.238793	1.91838	0.38957	0.150557	0.848008	0.848008	6.9389	0.400527	2.31612	0.286878	6.1249	2.70925	0.731174	0.63226	1.91838	0.298665	5.3331	3.6241	2.22651	7.79341	2.52106	0.137501	0.201631	0.880676	2.41414	0.0285685	0.0285685	0.799068	3.31177	6.66448	5.81611	4.88367	5.66048	3.65537	0.310339	0.823748	3.5838	0.575314	0.0285685	4.3455	5.46598	1.42762
	TCGA-D8-A27V-01	Tumor	BRCA	3.16345	7.9349	0.584968	-1.57153e-08	1.20162	2.79913	1.21411	0.495692	1.76551	2.02502	6.38732	0.823748	3.12434	1.11105	8.71992	3.67693	0.137501	0.298665	2.52106	0.356135	5.2126	3.37434	0.948623	7.80486	2.2079	0.0285685	0.59455	2.12769	1.45944	0.0565848	0.0285685	1.24487	3.17635	5.8166	4.46269	4.65017	5.3975	5.02147	0.333419	1.92597	3.67131	1.49058	0.111034	4.55218	3.09083	2.75275
	TCGA-E2-A14Y-01	Tumor	BRCA	0.696007	8.13593	0.176318	0.0285685	0.0285685	2.30741	0.111034	0.163501	0.83188	1.257	6.03032	0.084067	1.80321	0.163501	8.33497	2.21724	0.565594	0.378503	1.87579	0.807361	6.05701	3.89918	1.58015	7.83562	2.03212	-1.57153e-08	0.555816	1.46088	3.63577	0.0285685	0.0285685	0.848008	2.49057	6.05662	4.1309	4.84349	5.0717	4.52978	0.084067	0.83188	3.02325	0.790754	0.226513	2.93548	1.18271	1.98185
	TCGA-MS-A51U-01	Tumor	BRCA	2.23265	8.93385	0.464679	-1.57153e-08	0.722454	3.61234	0.432948	0.613537	3.38682	1.85598	6.50911	1.32191	3.70489	1.04263	7.45404	4.22264	0.400527	0.464679	2.28686	0.97085	5.58857	3.60408	0.895309	6.90865	2.35052	0.0143548	0.895309	1.79266	1.87579	0.0976133	-1.57153e-08	1.42222	3.65307	6.62765	4.53543	3.93448	3.87084	4.94487	0.839938	1.33341	3.16026	1.73983	0.536053	6.13131	3.48157	3.65537
	TCGA-A8-A06Y-01	Tumor	BRCA	3.5838	8.9108	-1.57153e-08	-1.57153e-08	0.124327	2.24795	0.0703873	0.111034	0.613537	0.731174	5.93643	0.189038	2.11771	0.0285685	9.05541	1.58015	1.19535	0.310339	1.01436	-1.57153e-08	4.67188	3.43293	1.23881	7.83831	1.51603	-1.57153e-08	0.150557	1.0916	1.6135	0.0285685	-1.57153e-08	0.62293	1.76551	4.64268	4.80635	3.66219	4.44952	4.59395	0.042644	0.333419	3.40057	0.042644	0.0285685	4.50272	4.02149	1.43297
	TCGA-GI-A2C8-01	Tumor	BRCA	5.4912	8.43786	0.516027	-1.57153e-08	0.604087	3.88752	1.20162	0.310339	1.94488	1.86395	6.49171	0.879716	3.76344	0.495692	11.0157	4.25778	0.422222	0.731174	3.61822	0.604087	4.17234	2.77398	0.956073	6.28856	3.85398	0.0285685	0.505893	2.07762	0.933562	0.0143548	0.042644	1.34485	4.80423	7.25944	4.27276	2.97268	3.73548	5.61619	0.536053	1.76551	3.26903	1.60409	0.0565848	4.81146	1.73115	1.71372
	TCGA-AR-A1AM-01	Tumor	BRCA	2.26004	8.68291	0.713697	0.0565848	0.604087	3.98642	0.848008	0.584968	3.5838	1.18905	6.24009	1.04965	3.49186	0.963466	7.87336	4.33342	0.704867	0.356135	2.8258	1.25095	5.40629	3.44365	1.94111	7.07582	3.0409	0.084067	0.887511	2.35997	1.7049	0.150557	0.0565848	1.40055	3.8934	6.92372	4.90831	4.211	4.28983	4.69543	1.09761	1.44358	3.3533	1.98185	0.378503	6.17173	4.00451	3.38953
	TCGA-AN-A041-01	Tumor	BRCA	2.88165	7.62552	0.201631	-1.57153e-08	0.150557	3.4751	0.400527	0.38957	1.7049	0.887511	7.66989	0.344836	3.23725	0.454178	5.85669	3.17635	1.55087	0.613537	2.31324	0.310339	5.07297	4.66842	1.87973	7.59438	2.95237	0.0285685	0.201631	2.20767	1.20791	-1.57153e-08	0.0565848	0.356135	3.6229	6.04086	4.46269	4.6837	4.84649	5.44761	0.176318	1.16994	3.19219	0.641556	0.176318	4.68312	4.10348	1.97453
	TCGA-B6-A409-01	Tumor	BRCA	2.45154	9.6426	0.432948	-1.57153e-08	0.163501	2.44623	0.226513	0.150557	2.4803	0.526084	6.43367	0.526084	3.45282	0.464679	5.70049	3.37299	0.475073	0.545956	1.90304	0.650778	5.17117	3.93168	1.96716	8.31394	2.43293	0.0143548	0.475073	2.93544	2.17953	0.0565848	0.042644	1.23881	3.0409	6.27947	3.67131	3.57656	4.33846	3.89918	0.495692	0.823748	1.87973	0.799068	0.111034	5.238	5.23723	3.14401
	TCGA-BH-A1EX-01	Tumor	BRCA	1.257	8.19702	0.584968	0.0565848	0.669016	3.65418	1.26902	0.584968	2.83999	1.46467	6.68537	1.34485	3.7613	0.978174	8.21954	4.2683	1.23264	1.21411	3.58857	1.49058	4.97265	3.969	2.04612	7.27672	4.04873	0.0565848	1.09085	1.37773	2.01794	0.042644	0.0565848	1.12432	5.28982	6.32479	5.09509	4.45019	4.94439	5.06734	0.799068	2.06002	4.39918	2.14078	0.189038	4.94487	1.55087	2.83793
	TCGA-A7-A0CJ-01	Tumor	BRCA	3.55825	9.06699	0.163501	-1.57153e-08	0.333419	1.8914	0.26304	0.201631	1.19535	1.541	6.05051	0.333419	2.45678	0.565594	7.22507	3.81762	0.516027	1.04965	2.59454	1.03564	5.50783	4.80114	1.92597	8.82827	2.91265	-1.57153e-08	0.757041	1.26215	2.33341	-1.57153e-08	0.0703873	2.50077	3.68486	6.53859	4.52978	4.87333	5.5777	3.89237	0.454178	1.33915	2.7698	0.739854	0.475073	5.23576	1.30451	1.76128
[truncated: 9,159 more rows]
[truncated: 9 more columns]

## Sheet: Sheet4_TNM
BSG expression data	Sample ID	BSG_log2(TPM+1)	Group	Cancer		AJCC stage	Sample ID	AJCC_stage		Age	Sample ID	Age_in_year		Gender	Sample ID	Gender
[truncated: 9,781 more rows]

## Sheet: Sheet5_OS DSS DFI PFI
BSG expression data	Sample ID	BSG_log2(TPM+1)	Group	Cancer		OS	Sample ID	Survival time (days)	Status (1=endpoint event occur, 0=endpoint event did not occur)	CancerType		DSS	Sample ID	Survival time (days)	Status (1=endpoint event occur, 0=endpoint event did not occur)	CancerType		DFI	Sample ID	Survival time (days)	Status (1=endpoint event occur, 0=endpoint event did not occur)	CancerType		PFI	Sample ID	Survival time (days)	Status (1=endpoint event occur, 0=endpoint event did not occur)	CancerType
[truncated: 9,781 more rows]

[truncated: 2 more sheets: Sheet6_TIMER, Sheet7_ESTIMATE]
