# Supplementary material for: Pan-Cancer Analysis, Reveals COVID-19-Related BSG as a Novel Marker for Treatment and Identification of Multiple Human Cancers
Source: Front Cell Dev Biol. 2022 May 13;10:876180. doi: 10.3389/fcell.2022.876180 (PMC9136262; doi:10.3389/fcell.2022.876180)
Supplement: Supplementary file 19 [file Table7.xlsx]

## Sheet: KEGG summary results
KEGG Pathways (total number = 39)	Cancer count (the numer of cancers detected for the pathway)
OLFACTORY TRANSDUCTION	15
HEMATOPOIETIC CELL LINEAGE	8
METABOLISM OF XENOBIOTICS BY CYTOCHROME P450	5
DRUG METABOLISM CYTOCHROME P450	4
JAK STAT SIGNALING PATHWAY	4
LEISHMANIA INFECTION	4
PENTOSE AND GLUCURONATE INTERCONVERSIONS	4
ASCORBATE AND ALDARATE METABOLISM	3
CELL ADHESION MOLECULES CAMS	3
CHEMOKINE SIGNALING PATHWAY	3
CYTOKINE CYTOKINE RECEPTOR INTERACTION	3
PATHWAYS IN CANCER	3
ARRHYTHMOGENIC RIGHT VENTRICULAR CARDIOMYOPATHY ARVC	2
DILATED CARDIOMYOPATHY	2
HEDGEHOG SIGNALING PATHWAY	2
HYPERTROPHIC CARDIOMYOPATHY HCM	2
LINOLEIC ACID METABOLISM	2
NATURAL KILLER CELL MEDIATED CYTOTOXICITY	2
NEUROACTIVE LIGAND RECEPTOR INTERACTION	2
OXIDATIVE PHOSPHORYLATION	2
RETINOL METABOLISM	2
STEROID HORMONE BIOSYNTHESIS	2
ALPHA LINOLENIC ACID METABOLISM	1
AUTOIMMUNE THYROID DISEASE	1
AXON GUIDANCE	1
CALCIUM SIGNALING PATHWAY	1
CELL CYCLE	1
FOCAL ADHESION	1
GLYCOSAMINOGLYCAN BIOSYNTHESIS HEPARAN SULFATE	1
GLYCOSPHINGOLIPID BIOSYNTHESIS GANGLIO SERIES	1
MAPK SIGNALING PATHWAY	1
MATURITY ONSET DIABETES OF THE YOUNG	1
PRIMARY BILE ACID BIOSYNTHESIS	1
PRIMARY IMMUNODEFICIENCY	1
T CELL RECEPTOR SIGNALING PATHWAY	1
TASTE TRANSDUCTION	1
TAURINE AND HYPOTAURINE METABOLISM	1
TOLL LIKE RECEPTOR SIGNALING PATHWAY	1
TYROSINE METABOLISM	1

## Sheet: KEGG raw results
KEGG results	Cancer	Description	enrichmentScore	NES	pvalue	Core enrichment
	ACC	HYPERTROPHIC CARDIOMYOPATHY HCM	0.946037	1.27884	0.0225352	ITGB8/LAMA2/ITGA8/CACNA2D3/SGCD/CACNA1D/CACNB2/ITGA2/TNNI3/CACNA2D1/DMD
	ACC	ARRHYTHMOGENIC RIGHT VENTRICULAR CARDIOMYOPATHY ARVC	0.947863	1.26668	0.0256776	ITGB8/LAMA2/ITGA8/CACNA2D3/DSG2/SGCD/CACNA1D/CACNB2/CDH2/TCF7/ITGA2/CACNA2D1/DMD/LEF1/CACNB1/DSP
	ACC	LEISHMANIA INFECTION	-0.946057	-1.34046	0.0299003	PTPN6/FCGR1A/JAK2/HLA-DPA1/HLA-DRA/HLA-DMA/FOS/HLA-DPB1/HLA-DMB/HLA-DQA1/HLA-DRB1/FCGR3A/HLA-DRB5/HLA-DQB1/FCGR2A/ITGB2/TLR2/NCF4/TLR4/ITGAM/HLA-DOA/NCF1/NCF2
	ACC	DILATED CARDIOMYOPATHY	0.939304	1.2735	0.0325779	ITGB8/LAMA2/ITGA8/CACNA2D3/SGCD/CACNA1D/CACNB2/ITGA2/TNNI3/CACNA2D1/DMD
	ACC	HYPERTROPHIC CARDIOMYOPATHY HCM	0.946037	1.27884	0.0225352	ITGB8/LAMA2/ITGA8/CACNA2D3/SGCD/CACNA1D/CACNB2/ITGA2/TNNI3/CACNA2D1/DMD
	ACC	ARRHYTHMOGENIC RIGHT VENTRICULAR CARDIOMYOPATHY ARVC	0.947863	1.26668	0.0256776	ITGB8/LAMA2/ITGA8/CACNA2D3/DSG2/SGCD/CACNA1D/CACNB2/CDH2/TCF7/ITGA2/CACNA2D1/DMD/LEF1/CACNB1/DSP
	ACC	LEISHMANIA INFECTION	-0.946057	-1.34046	0.0299003	PTPN6/FCGR1A/JAK2/HLA-DPA1/HLA-DRA/HLA-DMA/FOS/HLA-DPB1/HLA-DMB/HLA-DQA1/HLA-DRB1/FCGR3A/HLA-DRB5/HLA-DQB1/FCGR2A/ITGB2/TLR2/NCF4/TLR4/ITGAM/HLA-DOA/NCF1/NCF2
	ACC	DILATED CARDIOMYOPATHY	0.939304	1.2735	0.0325779	ITGB8/LAMA2/ITGA8/CACNA2D3/SGCD/CACNA1D/CACNB2/ITGA2/TNNI3/CACNA2D1/DMD
	BLCA	JAK STAT SIGNALING PATHWAY	-0.918353	-1.2752	0.0304348	PIK3CA/IFNLR1/PIK3CD/CSF3R/SOCS7/JAK2/CBL/IL10RA/AKT3/IL2RB/LEPR/IL6R/IL7R/IL11/IL6/CSF2RB/IL12RB1/PIK3R5/LIFR/IL2RA/OSM/IL24
	BLCA	PRIMARY BILE ACID BIOSYNTHESIS	-0.984733	-1.25778	0.0392749	CYP27A1/CH25H/CYP7B1/ACOX2
	BRCA	OLFACTORY TRANSDUCTION	0.792753	1.4386	0.0103093	CAMK2B
	BRCA	HEMATOPOIETIC CELL LINEAGE	-0.937218	-1.23115	0.043956	CD8A/MME/IL1B/IL6R/CD8B/IL7R/KIT/ITGA4/IL6/ITGB3/CD5/CD3G/CD1E/CD1C/IL2RA/TNF/MS4A1/CD38
	CHOL	OLFACTORY TRANSDUCTION	-0.956593	-1.36319	0.0010627	GNAL/PRKACB/PRKG1/PDE1C/OR2A7
	CHOL	ASCORBATE AND ALDARATE METABOLISM	0.976415	1.35531	0.0305085	UGT2B11/UGT1A9/UGT1A10/UGT2B7/UGT2A3/UGT2B4
	CHOL	HEMATOPOIETIC CELL LINEAGE	-0.942924	-1.22453	0.037831	CD7/KITLG/CD2/CD33/IL7/CD3E/CD22/CD1D/ITGA4/CD36/IL1B/CD38/CD3G/GP1BA/CD1C/CD8B/CD5/IL6/IL7R
	CHOL	PENTOSE AND GLUCURONATE INTERCONVERSIONS	0.965616	1.35381	0.0412371	UGT2B11/UGT1A9/UGT1A10/UGT2B7/UGT2A3/UGT2B4
	COAD	METABOLISM OF XENOBIOTICS BY CYTOCHROME P450	0.94909	1.35567	0.0223881	CYP2C18/UGT2B7/DHDH/GSTM1/UGT1A6/ALDH3A1/UGT2B17/UGT1A10
	COAD	RETINOL METABOLISM	0.953916	1.36201	0.0240296	CYP2C18/UGT2B7/DHRS9/UGT1A6/BCO1/UGT2B17/UGT1A10
	COAD	PENTOSE AND GLUCURONATE INTERCONVERSIONS	0.973154	1.30307	0.0370995	UGT2B7/DHDH/UGT1A6/UGT2B17/UGT1A10
	DLBC	ASCORBATE AND ALDARATE METABOLISM	-0.980834	-1.26245	0.021875	UGDH/MIOX
	ESCA	OLFACTORY TRANSDUCTION	-0.948168	-1.34024	0.00114025	CALML3/PRKX/CLCA2/CALML5/GNAL/OR2A7/PRKG1/PRKG2/CLCA4
	ESCA	CALCIUM SIGNALING PATHWAY	-0.92233	-1.25255	0.0271941	CACNA1C/GNAL/PLN/PLCB4/CD38/PRKCB/P2RX5/TRPC1/P2RX7/SLC8A1/CYSLTR1/PDE1A/TACR2/ADRB2/GNA14/NOS2/PTGER3
	ESCA	NEUROACTIVE LIGAND RECEPTOR INTERACTION	-0.908301	-1.25613	0.0287081	GABRE/VIPR1/ADORA2A/THRB/TRPV1/LPAR1/EDNRB/GABRP/F2RL2/S1PR4/P2RY1/P2RX5/ADRA2A/P2RX7/CYSLTR1/GHR/TACR2/GIPR/ADRB2/PTGER3
	ESCA	RETINOL METABOLISM	-0.959746	-1.26124	0.0336606	DHRS9/ALDH1A1/CYP2C18/UGT1A6/UGT1A10/RDH12/ADH6/ADH1C/ADH7
	ESCA	METABOLISM OF XENOBIOTICS BY CYTOCHROME P450	-0.952431	-1.25323	0.0484765	ALDH3B2/CYP3A5/AKR1C3/AKR1C1/ALDH3A1/GSTM2/AKR1C2/CYP2C18/GSTM1/UGT1A6/CYP2E1/UGT1A10/GSTA1/ADH6/ADH1C/ADH7
	GBM	METABOLISM OF XENOBIOTICS BY CYTOCHROME P450	-0.968316	-1.3778	0.00278552	CYP2S1/MGST1/AKR1C3/GSTM5/AKR1C1/CYP1B1/ALDH1A3/CYP3A5/AKR1C2/ALDH3A1/GSTO2
	GBM	DRUG METABOLISM CYTOCHROME P450	-0.969908	-1.3782	0.00282486	FMO5/FMO4/GSTM5/AOX1/ALDH1A3/CYP3A5/ALDH3A1/GSTO2
	GBM	HEMATOPOIETIC CELL LINEAGE	-0.932657	-1.36102	0.0162602	ITGAM/IL6R/CD33/IL1B/CD38/IL1R1/CD36/IL6/CD7/IL7/CD3E/IL1R2/CD8A/CD3D/CD2/IL7R/CD1D/TNF/CD22
	GBM	TYROSINE METABOLISM	-0.963617	-1.31767	0.028125	IL4I1/HPD/AOX1/ALDH1A3/ALDH3A1/PNMT
	HNSCC	DRUG METABOLISM CYTOCHROME P450	-0.958706	-1.30279	0.0417311	FMO1/ALDH3B2/GSTA4/GSTM3/GSTM4/GSTM2/ALDH3A1/MGST1/MAOB/GSTM1/UGT1A6/CYP2C18/ADH7/FMO3/CYP3A5/UGT1A7/FMO2/CYP2E1
	HNSCC	LINOLEIC ACID METABOLISM	-0.975777	-1.30043	0.0499139	PLA2G4E/PLA2G4B/JMJD7-PLA2G4B/PLA2G2A/CYP2C18/CYP3A5/CYP2E1/PLA2G3
	KICH	CHEMOKINE SIGNALING PATHWAY	-0.929967	-1.41813	0.00197628	ADCY1/CX3CL1/CXCL16/ROCK2/ADCY5/ADCY3/PIK3R1/CCL5/CCL14/GNB4/LYN/ELMO1/CCL2/GNG2/CXCL12/GRK4/ARRB1/RAC2/SHC2/ADCY4/PIK3CD/CCL4/CCL3/PRKX/ADCY7/CCL4L2/PLCB2/WAS/FGR/CCL18/CXCL9/GNAI3/NCF1/VAV1/GNGT2/CX3CR1/CCR1/RASGRP2/DOCK2
	KICH	DRUG METABOLISM CYTOCHROME P450	-0.952591	-1.31527	0.0227273	GSTO2/GSTM2/FMO5/ALDH3B1/FMO3/MAOB/UGT1A6/MGST1/GSTM1
	KICH	TOLL LIKE RECEPTOR SIGNALING PATHWAY	-0.930347	-1.31528	0.0269151	MAP2K3/TRAF3/CXCL10/CTSK/TICAM1/PIK3R1/CCL5/CD14/IFNAR2/MAPK10/TLR2/LY96/MYD88/IRF5/TLR3/PIK3CD/CCL4/CCL3/IKBKE/TICAM2/MAPK12/CXCL9/TLR1/CD86/IL1B
	KICH	LEISHMANIA INFECTION	-0.938767	-1.29445	0.0410678	HLA-DRA/HLA-DPA1/CYBA/HLA-DMA/HLA-DMB/HLA-DRB1/HLA-DPB1/TGFB1/FCGR2A/C3/TGFB3/HLA-DRB5/HLA-DQA1/TLR2/ITGB2/MYD88/FCGR3A/NCF2/HLA-DOA/FCGR1A/NCF4/HLA-DQA2/MAPK12/NCF1/FCGR2C/ITGAM/IL1B
	KICH	METABOLISM OF XENOBIOTICS BY CYTOCHROME P450	-0.941452	-1.29397	0.0438413	AKR1C3/GSTO2/GSTM2/AKR1C2/ALDH3B1/UGT1A6/CYP1B1/MGST1/GSTM1
	KICH	HEMATOPOIETIC CELL LINEAGE	-0.927893	-1.28649	0.0443038	HLA-DRB1/ITGA5/FLT3LG/ITGA2/ITGB3/CSF1/CD14/HLA-DRB5/CSF1R/CD4/CD37/IL4R/FCGR1A/IL1R1/CD7/CSF3R/CD33/CD3D/ANPEP/ITGAM/IL1B/CD3E
	KIRC	OLFACTORY TRANSDUCTION	-0.939023	-1.36564	0.00111235	PRKG1/PDE1C/OR51E1/OR51E2/OR2A4
	KIRC	STEROID HORMONE BIOSYNTHESIS	-0.952462	-1.23151	0.0202532	CYP1B1/UGT1A3/UGT1A1/HSD11B1
	KIRC	OXIDATIVE PHOSPHORYLATION	0.889494	1.34847	0.0213904	COX6A2/ATP6V0E2/NDUFS7/NDUFS8/NDUFA3/NDUFB7/LHPP/UQCR11/NDUFA2/UQCRQ/ATP6V1H/NDUFS6/UQCR10/CYC1/NDUFC1/COX17/COX6A1/ATP6V0C/NDUFA11/COX5B/NDUFB9/NDUFA1/NDUFA6/COX8A/COX6C/NDUFA8/COX5A/NDUFB8/ATP6V1F/COX4I1/NDUFB2/ATP6V0B/SDHA/NDUFB10/NDUFS3/NDUFB6/COX7B/COX7A2/COX7A1/COX6B1/NDUFA9/NDUFA4/UQCRC1/NDUFS5/NDUFC2/NDUFB1/NDUFB4/NDUFV2/NDUFB3/UQCRFS1/COX7C/NDUFV1/NDUFAB1/NDUFA5/NDUFA10/SDHB/PPA2/ATP6V0A…
	KIRC	HEDGEHOG SIGNALING PATHWAY	-0.946346	-1.22489	0.0265487	BMP6/RAB23/PTCH1/SHH/WNT5B/BMP8B/GLI1/GAS1/WNT5A/WNT2B/GLI3
	KIRC	ASCORBATE AND ALDARATE METABOLISM	-0.971578	-1.23375	0.0388098	UGT2A3/UGDH/UGT1A3/UGT1A1
	KIRC	PENTOSE AND GLUCURONATE INTERCONVERSIONS	-0.965188	-1.22707	0.0437018	UGT2A3/UGDH/UGT1A3/UGT1A1
	KIRP	NATURAL KILLER CELL MEDIATED CYTOTOXICITY	-0.924305	-1.4469	0.00740741	NFATC3/CD48/PIK3CA/TNFRSF10A/LCP2/VAV1/PIK3R5/ITGAL/PLCG2/ZAP70/MICB/CD247/PRF1/LCK/NFATC2/PRKCB/ULBP3/KLRK1/GZMB
	KIRP	TASTE TRANSDUCTION	-0.96942	-1.36984	0.0103448	ITPR3/ADCY4/PDE1A
	KIRP	CELL CYCLE	-0.900496	-1.39952	0.0184502	STAG1/TFDP2/PRKDC/PTTG1/WEE1/MCM4/MCM6/CCNB1/TGFB3/MCM2/CDC27/SMC1A/E2F3/DBF4/MYC/PLK1/CCNA2/MAD2L1/CDK1/ORC6/CDC45/CCNE1/CCNB2/RBL1/CDKN2B/TGFB2/ESPL1/BUB1/CDC6
	KIRP	JAK STAT SIGNALING PATHWAY	-0.853023	-1.3619	0.046332	STAT1/SOCS3/OSMR/SPRED2/JAK2/SOCS1/CBL/PIK3CA/MYC/IL7/IL2RG/IL10RA/SPRY4/PIK3R5/SPRY1/IL15RA/IL7R/STAT4/IL2RB/IL12RB1/OSM/CSF2RB
	KIRP	LEISHMANIA INFECTION	-0.928979	-1.34078	0.0496454	ITGAM/HLA-DPA1/TAB2/MAPK1/NCF4/HLA-DRB5/HLA-DQA1/FCGR3A/FCGR2A/STAT1/TGFB3/JAK2/TRAF6/NCF2/HLA-DOA/MAPK12/IL1B/TLR4/HLA-DQA2/HLA-DOB/PRKCB/TGFB2/ITGA4
	LAML	MAPK SIGNALING PATHWAY	0.808493	1.42867	0.041543	MRAS/CACNA2D3/FGFR3/HSPA6/IL1R1/TNF/PDGFRB/RAC3/MAPK11/FGF11/MAP3K6/FGFR1/RRAS/MAPK13/PRKCA/CACNA2D4/PLA2G4B/GADD45B/HRAS/RELB/IKBKG/MAPK7/HSPB1/JMJD7-PLA2G4B/NFKB2/TRAF2/DDIT3/JUN/MAPK12/HSPA1B/MKNK2/TAB1/RASGRP4/SRF/MAP4K2/MAP2K7/ELK1/RPS6KA4/AKT1/MKNK1/CACNB1/MAP2K2/RPS6KA1/JUND/FLNA/TAOK2/ECSIT/NR4A1/AKT2/CDC25B/MAP3K11/MAP3K12/CACNB3/MAPK3/MAPKAPK2/RPS6KA2/RAC1/MAP2K3/FAS/GNA12/GRB2/MAP4K1/P…
	LAML	PATHWAYS IN CANCER	0.748314	1.35444	0.0460123	PPARG/PAX8/FGFR3/ITGA3/TGFA/APC2/RET/PTCH1/FZD2/FZD1/CDKN2A/PDGFRB/LAMC1/RAC3/VEGFA/FGF11/CDKN1A/CCNA1/FGFR1/EPAS1/PPARD/PRKCA/LAMA5/TRAF1/HRAS/RXRA/DVL1/MMP2/IKBKG/BAD/LAMB2/CCNE1
	LIHC	OLFACTORY TRANSDUCTION	0.949425	1.34089	0.0010929	PRKX
	LIHC	DRUG METABOLISM CYTOCHROME P450	-0.944523	-1.36935	0.0178571	MAOB/MAOA/UGT1A6/MGST1/UGT2B4/CYP2E1/CYP3A7/GSTZ1/CYP3A5/FMO5/CYP2D6/UGT2B7/CYP2C18/AOX1/ADH1A/ADH6/GSTA1/UGT1A9/FMO3/ADH1B/UGT1A1/CYP2C8/UGT2B15/ADH1C/CYP2C9/GSTM1/UGT2B10/FMO4/GSTA2/ADH4/CYP2B6/UGT1A4/CYP2A6/CYP3A4/ALDH3A1/UGT1A3/CYP3A43/CYP1A2/CYP2A7
	LIHC	METABOLISM OF XENOBIOTICS BY CYTOCHROME P450	-0.940912	-1.35825	0.0294118	UGT1A6/AKR1C2/EPHX1/MGST1/UGT2B4/CYP2E1/CYP3A7/GSTZ1/CYP3A5/AKR1C4/UGT2B7/CYP2C18/ADH1A/ADH6/GSTA1/UGT1A9/ADH1B/UGT1A1/CYP2C8/UGT2B15/ADH1C/CYP2C9/GSTM1/UGT2B10/GSTA2/ADH4/CYP2B6/UGT1A4/CYP3A4/ALDH3A1/UGT1A3/CYP3A43/CYP1A2/CYP1A1
	LUAD	OLFACTORY TRANSDUCTION	-0.858678	-1.33817	0.0338164	ARRB2/PRKX/CAMK2D/PRKACB/OR2A7/GNAL/PRKG1
	LUAD	TAURINE AND HYPOTAURINE METABOLISM	0.986932	1.2233	0.040493	GAD1
	LUSC	OLFACTORY TRANSDUCTION	0.915021	1.40002	0.00137552	CLCA4/CALML5/PRKG2/OR2A7
	MESO	PATHWAYS IN CANCER	-0.846248	-1.35365	0.0375	HDAC2/CDKN1A/RUNX1/SOS1/ABL1/CTNNB1/RASSF1/FZD4/CRK/TGFB1/FGF11/STAT5B/MAP2K1/SMAD3/HGF/PDGFA/LAMB1/BIRC5/NFKBIA/VHL/CDK2/PLCG1/SMAD4/EPAS1/JUN/CTBP2/CHUK/WNT2B/ITGB1/LAMC1/TGFB3/NRAS/PIK3CA/MAPK9/FN1/CDK6/TGFBR1/RALA/TRAF1/MAPK1/MMP2/RAC2/ITGA6/FZD7/RB1/FOS/CBLB/CCND1/EP300/TRAF3/CCNE1/SOS2/KRAS/MAPK10/STK4/MAPK8/TGFBR2/HIF1A/TRAF6/ITGAV/RARB/E2F3/LEF1/APC/GLI3/LAMC2/PLCG2/MITF/FZD5/PIAS3/PDGFRA…
	OV	AUTOIMMUNE THYROID DISEASE	-0.973231	-1.32988	0.0115607	HLA-B/HLA-DMA/HLA-DMB/HLA-DRA/HLA-DPB1/HLA-DRB1/HLA-DPA1/FAS/HLA-F/CD86/HLA-DQB1/HLA-DQA1/HLA-DRB5/GZMB/HLA-DQA2/HLA-DOA/HLA-DOB/IL10/PRF1
	OV	PRIMARY IMMUNODEFICIENCY	-0.973258	-1.34011	0.0484848	CIITA/IL2RG/PTPRC/CD3E/LCK/BTK/CD8A/CD3D/CD79A/IL7R/CD8B
	PAAD	OLFACTORY TRANSDUCTION	0.897145	1.60658	0.00406504	CAMK2B
	PAAD	CYTOKINE CYTOKINE RECEPTOR INTERACTION	-0.912359	-1.36652	0.00552486	CSF1R/BMPR1A/IL6ST/CXCL8/IL1R1/CCL2/KDR/TGFB3/CXCL10/LTB/EGFR/PDGFRA/TNFSF11/IL6R/IL10RA/CCL13/TNFSF13B/CCL15/CCL5/CCL4/IL22RA1/CXCL2/CXCL1/CCL28/CXCL12/CCL21/CXCL9/TNFRSF11B/CCR1/IFNLR1/IL18R1/CCL19/CXCR3/IL1B/NGFR/LEPR/KIT/IL12RB1/LIFR/CD27/CSF2RB/CCL11/CCL14/IL2RB/IL7R/CXCL6/IL2RA/HGF/IL6/CCL17/CXCL11/CXCL13/CCL22/EDAR/CCR7/CXCR6/CCR5/CCR4/CSF2/CX3CR1/TNFRSF17/PF4/TNFSF15/TNFSF14/BMPR1B/IL24/G…
	PAAD	CELL ADHESION MOLECULES CAMS	-0.92493	-1.29063	0.0246533	ITGAM/CD86/HLA-DOA/CLDN2/CLDN3/NCAM1/ITGA9/HLA-DQA2/JAM2/CLDN10/NRCAM/SPN/SELL/CD2/PTPRC/ITGAL/MPZ/HLA-DOB/CD6/NEGR1/SELP/CD8A/CD22/ITGA4/CD274/CD8B/MADCAM1/ITGA8/NLGN3/CLDN14/PDCD1LG2/PDCD1/SELE/CTLA4/CADM3
	PAAD	HEMATOPOIETIC CELL LINEAGE	-0.938883	-1.27694	0.0275081	IL6R/ANPEP/CD33/ITGAM/CD7/MME/ITGB3/CD3D/CD3E/CD36/CD2/IL1B/KIT/CD8A/IL7R/CD22/IL2RA/ITGA4/CD1C/IL6/CD1D/CD8B/CD5/CD1E/CD38/CSF2/CR2/CD19/CD3G/MS4A1
	PAAD	CHEMOKINE SIGNALING PATHWAY	-0.906066	-1.308	0.0278184	CXCL10/NCF1/VAV1/GNG7/JAK3/PIK3CA/ELMO1/GNB4/FGR/CCL13/PRKX/PIK3R1/CCL15/WAS/CCL5/CCL4/CXCL2/CXCL1/CCL28/RASGRP2/CXCL12/GNG4/PIK3CD/CCL21/GNGT2/DOCK2/PLCB1/CXCL9/CCR1/CCL19/PIK3R5/CXCR3/ADCY5/CCL11/CCL14/CXCL6/CCL17/CXCL11/VAV3/CXCL13/CCL22/CCR7/CXCR6/CCR5/CCR4/CX3CR1/PF4/PIK3CG/CCR6/PRKCB/CCL23/ITK/CCR2
	PAAD	T CELL RECEPTOR SIGNALING PATHWAY	-0.928124	-1.2813	0.0314961	PIK3CA/CBL/LCP2/NFATC3/PIK3R1/MALT1/LCK/NFAT5/CD3D/PIK3CD/CD3E/NFATC2/TEC/PTPRC/PIK3R5/CD247/CD8A/ZAP70/RASGRP1/VAV3/CD8B/GRAP2/CSF2/PAK3/PDCD1/PRKCQ/CTLA4/PIK3CG/CD3G/ITK
	PAAD	FOCAL ADHESION	-0.893243	-1.2975	0.0377358	RAPGEF1/ROCK2/IGF1R/ROCK1/ITGB8/FLNC/SOS2/PDGFC/TNC/ITGAV/MAPK1/MAPK10/THBS1/SOS1/BIRC3/VTN/KDR/VAV1/EGFR/ITGB6/PDGFRA/THBS4/PARVG/LAMC3/PIK3CA/TNXB/PIK3R1/PDGFD/ITGA9/LAMA2/ITGB3/PIK3CD/PIK3R5/ITGA4/HGF/VAV3/BCL2/IGF1/ITGA8/LAMA1/MYLPF/RASGRF1/RELN/PAK3/COL4A4/PIK3CG/PRKCB
	PAAD	JAK STAT SIGNALING PATHWAY	-0.904658	-1.27903	0.0404192	JAK3/PIK3CA/IL6R/CBL/IL10RA/PIK3R1/IL22RA1/SOCS7/PIK3CD/IFNLR1/PIK3R5/LEPR/IL12RB1/LIFR/CSF2RB/IL2RB/IL7R/IL2RA/STAT4/IL6/CSF2/IL24/GHR/IL21R/PIK3CG
	PAAD	PATHWAYS IN CANCER	-0.862992	-1.32765	0.048583	CSF3R/RB1/TGFBR2/PRKCA/EGLN1/MSH6/PTCH1/CREBBP/GLI2/TRAF5/FZD8/NFKB1/IGF1R/SOS2/SMO/SHH/CASP8/WNT5A/ITGAV/MAPK1/PIAS2/TGFB2/CDKN2B/MAPK10/FGFR3/EP300/SOS1/CDK6/CSF1R/ETS1/BIRC3/APPL1/MITF/APC/CXCL8/RARB/FZD7/DAPK2/TGFB3/PLCG2/EGFR/TRAF1/ARNT2/PDGFRA/GLI1/LAMC3/PIK3CA/SMAD4/PLD1/CEBPA/CBL/PIK3R1/RUNX1T1/FZD4/GLI3/FGFR2/WNT2/TCF7/PTGS2/LAMA2/WNT5B/FGF2/WNT7A/PIK3CD/PTCH2/FGF13/WNT11/PIK3R5/FGF7/KIT…
	PCPG	OLFACTORY TRANSDUCTION	-0.958806	-1.59706	0.00225225	CAMK2D/PRKG1
	PCPG	STEROID HORMONE BIOSYNTHESIS	0.967773	1.30195	0.0493562	CYP11A1/CYP17A1/CYP21A2/HSD17B1
	PRAD	CYTOKINE CYTOKINE RECEPTOR INTERACTION	-0.918565	-1.27908	0.00655738	LEPR/BMP7/IL10RA/IL15/TNFRSF10A/FLT4/IL1RAP/CCL28/MET/CSF3R/CXCL8/TNFSF15/IL7R/CXCL1/HGF/CXCL2/IL6/TNFRSF11A/ACVR2B/IL2RB/KIT/CCL3L3/TNFSF13B/CCR7/BMP2/TNFRSF10D/CCR1/CXCL13/CCL20/CXCL6/IL1B/CCR5/CSF2RB/CXCR6/IL7/TNFSF4/LIF/CX3CR1/INHBA
	PRAD	HEMATOPOIETIC CELL LINEAGE	-0.93809	-1.20367	0.0282021	CSF3R/CD8B/ITGA2/IL7R/IL6/CD33/KIT/ITGAM/CD5/CD22/ITGB3/IL1B/CD1C/IL7/ITGA4
	SARC	GLYCOSAMINOGLYCAN BIOSYNTHESIS HEPARAN SULFATE	-0.975241	-1.21851	0.0435897	XYLT1/HS3ST3B1/HS3ST3A1/HS3ST2
	SKCM	OLFACTORY TRANSDUCTION	-0.933264	-1.20367	0.00100908	CAMK2G/PRKACB/CALML5/GNAL/PRKX/CALML3/PRKG2/CLCA2
	SKCM	CELL ADHESION MOLECULES CAMS	-0.924272	-1.15736	0.0202559	HLA-DOA/HLA-DQA2/CD2/NRCAM/CD86/VCAM1/ALCAM/ITGAM/ITGAL/CD8A/SELL/CLDN1/JAM2/ITGB8/CLDN23/PTPRC/NFASC/CD6/SPN/CDH2/SELP/NLGN3/CTLA4/HLA-DOB/CNTN1/CLDN4/ITGA4/CD274/CD8B
	STAD	OLFACTORY TRANSDUCTION	-0.881386	-1.29442	0.0289352	CAMK2D/CAMK2G/PRKACB/OR2A7/PRKG1/GNAL
	TGCT	OLFACTORY TRANSDUCTION	0.893337	1.77851	0.0116279	OR7E24/GUCA1A/GNAL
	TGCT	AXON GUIDANCE	-0.912706	-1.28696	0.0313283	EPHB3/SEMA3F/CFL2/NRP1/GNAI1/PLXNA3/ROBO3/ABLIM1/EFNB1/ROBO1/ABLIM3/EFNA1/UNC5B/EPHB2/EPHA4/NTN4/EFNB2/EFNA2/SEMA3A/PPP3CA/NFATC2/SEMA3G/EPHA2/SEMA3B/RHOD/SLIT3/NFAT5/SEMA5B/MET/EPHA7/ABLIM2/PAK6/PLXNB3/EPHB1/SEMA5A/EFNA5/SRGAP3/EPHA3/NTN1/SLIT2/SEMA6D/ROBO2/SEMA3C
	TGCT	OXIDATIVE PHOSPHORYLATION	0.865979	1.42854	0.0414747	COX8C/COX6B2/ATP6V0A4/ATP12A
	TGCT	HEDGEHOG SIGNALING PATHWAY	-0.944203	-1.22158	0.0417827	RAB23/GAS1/BMP4/WNT11/BMP6/WNT4/WNT10A/WNT10B/ZIC2/HHIP/BMP2/GLI3/WNT5A/IHH
	THCA	CYTOKINE CYTOKINE RECEPTOR INTERACTION	-0.942085	-1.42893	0.00146199	NGFR/IL1RAP/TNFRSF10A/OSMR/TNFRSF19/TGFB2/CCL4/CXCL14/RELT/CX3CR1/IL10RA/LEPR/ACVR2B/CXCL2/IL2RG/TNFSF15/LIF/CCL18/LTB/CCL21/CCL4L2/CXCL9/CXCL10/CXCL8/IL2RB/CCR1/CXCR3/CCL17/TNFSF13B/TNFRSF18/IL1B/IL6R/CSF2RB/CCL13/INHBA/IL1R2/CSF2/IL2RA/CXCL11/CCL22/IL21R/CCL3L3/CXCL13/PDGFRA/CCR7/IL23A/CCR2/CCR5/CCL20/IL18R1/CXCR6/IL6/IL7R/CCL19
	THCA	CHEMOKINE SIGNALING PATHWAY	-0.935451	-1.3568	0.00464396	GNGT2/CCL3/CCL2/GNB4/PIK3CA/CCL5/FGR/GNG2/RAC2/GNB3/PLCB2/CCL4/CXCL14/CX3CR1/CXCL2/HCK/JAK2/WAS/PIK3CD/CCL18/NCF1/CCL21/PLCB1/CCL4L2/JAK3/CXCL9/CXCL10/VAV1/DOCK2/CXCL8/CCR1/CXCR3/ADCY7/CCL17/CCL13/CXCL11/SHC3/CCL22/PRKCB/CCL3L3/CXCL13/CCR7/CCR2/CCR5/CCL20/PIK3R5/CXCR6/CCL19
	THCA	NATURAL KILLER CELL MEDIATED CYTOTOXICITY	-0.930798	-1.30151	0.0209003	ULBP3/FAS/LAT/FCER1G/IFNAR2/TNFSF10/HCST/NFATC3/ICAM1/TNFRSF10D/ITGB2/NFATC2/FCGR3A/PIK3CA/LCP2/RAC2/NFAT5/TNFRSF10A/CD48/PIK3CD/LCK/HLA-G/VAV1/ITGAL/PRF1/GZMB/CD247/PRKCA/ZAP70/CSF2/SHC3/PRKCB/MICB/KLRK1/PIK3R5
	THCA	HEMATOPOIETIC CELL LINEAGE	-0.948443	-1.29768	0.0258065	CD22/CD37/CD8A/ITGA2/ANPEP/CD3E/CD3D/CD33/CD2/ITGAM/CD7/CD8B/IL1B/IL6R/CD38/IL1R2/CSF2/IL2RA/CD1A/CD5/ITGA4/CD1E/CD1C/IL6/IL7R
	THCA	JAK STAT SIGNALING PATHWAY	-0.920459	-1.31144	0.0266041	OSMR/IL10RA/LEPR/IL2RG/JAK2/LIF/PIK3CD/JAK3/IL2RB/STAT4/IL6R/CSF2RB/CSF2/IL2RA/IL21R/IL23A/PIK3R5/IL6/IL7R
	THCA	ALPHA LINOLENIC ACID METABOLISM	-0.980103	-1.26898	0.0451389	FADS2/PLA2G5/PLA2G4A/PLA2G2A
	THCA	GLYCOSPHINGOLIPID BIOSYNTHESIS GANGLIO SERIES	-0.983176	-1.23828	0.0478723	SLC33A1/ST6GALNAC5
	THCA	PENTOSE AND GLUCURONATE INTERCONVERSIONS	-0.972338	-1.28649	0.0497512	UGDH/DHDH
	THYM	OLFACTORY TRANSDUCTION	0.871201	1.37366	0.0104773	PRKG1/CALML6/PRKG2/GNAL
	UCEC	NEUROACTIVE LIGAND RECEPTOR INTERACTION	-0.905773	-1.37218	0.00549451	CALCRL/HRH1/C3AR1/PRSS2/GABRP/FPR3/BDKRB2/S1PR3/FPR1/EDNRA/GABBR1/ADORA1/NR3C1/LEPR/PTGER4/S1PR4/F2RL3/OXTR/P2RX5/THRB/GRIK5/GABRE
	UCEC	CELL ADHESION MOLECULES CAMS	-0.932793	-1.31371	0.0146843	NLGN4X/NEO1/JAM3/ITGB8/CNTNAP1/CDH2/CD40/CLDN1/CD2/NRXN2/JAM2/HLA-DOA/CD8A/CD8B/ITGAL/CD86/HLA-DOB/CLDN9/SIGLEC1/PTPRC/VCAM1/CD6/HLA-DQA2/SELL/CLDN11/NCAM1/CNTN1/SPN/CD22/ITGAM/CLDN6/L1CAM
	UCEC	HEMATOPOIETIC CELL LINEAGE	-0.941037	-1.29323	0.0294118	CSF3R/CD4/ANPEP/ITGA2B/IL11RA/CD3D/CD3E/IL1B/CD2/CD36/IL6R/CD8A/CD8B/CD33/TNF/IL6/CD38/ITGB3/MME/ITGA2/IL7R/CD22/ITGAM
	UCS	OLFACTORY TRANSDUCTION	-0.930345	-1.42686	0.00110254	CAMK2D/CAMK2B/PRKG1/GNAL
	UVM	OLFACTORY TRANSDUCTION	-0.913396	-1.13754	0.002002	CAMK2D/PRKX/CAMK2G/PRKG2/PRKACB/GNAL
	UVM	LINOLEIC ACID METABOLISM	-0.975901	-1.15134	0.021229	PLA2G6/PLA2G4B/CYP2J2/JMJD7-PLA2G4B
	UVM	MATURITY ONSET DIABETES OF THE YOUNG	-0.974198	-1.15	0.0414798	HES1/HHEX
